# Supplementary material for: Regulatory significance of terminator: A systematic approach for dissecting terminator-mediated enhancement of upstream mRNA stability
Source: Synth Syst Biotechnol. 2024 Nov 28;10(1):326–35. doi: 10.1016/j.synbio.2024.11.006 (PMC11696848; doi:10.1016/j.synbio.2024.11.006)
Supplement: Multimedia component 2 [file mmc2.xlsx]

## Sheet: bin1
Table S4 Terminator sequence statistics in bin1, bin2 and bin3
	seq	DNA	RNA
425	AAAACTAGCATCCCCCCTTGGGGCCTCTAAACGGGTCTTGAGGGGTGTTTTGACGTCC	42	553
781	AAAACTAGCATTCCCCCTTGGGGCCTCTAAACGGGTCTTGAGGGGTTTTTTGACGAAC	223	526
403	AAAACTAGCATGCCCCCTTGGGGCCTCTAAACGGGTCTTGAGGGGTTTTTTGACGAAC	103	342
142	AAAACTAGCATTCCCCCTTGGGGCCTCTAAACGGGTCTTGAGGGGTATTTTGACGCTC	190	205
282	AAAACTAGCATAGCCCCTTGGGGCCTCTAAACGGGTCTTGAGGGGTTTTTTGACGTTC	104	198
132	AAAACTAGCATGGCCCCTTGGGGCCTCTAAACGGGTCTTGAGGGGGTTTTTGACGGTG	59	182
6	AAAACTAGCATTCCCCCTTGGGGCCTCTAAACGGGTCTTGAGGGGGGTTTTGACGTGT	109	1
165	AAAACTAGCATTACCCCTTGGGGCCTCTAAACGGGTCTTGAGGGGATTTTTGACGGTC	64	164
125	AAAACTAGCATCACCCCTTGGGGCCTCTAAACGGGTCTTGAGGGGTATTTTGACGCTT	429	161
76	AAAACTAGCATTACCCCTTGGGGCCTCTAAACGGGTCTTGAGGGGGTTTTTGACGATG	123	141
268	AAAACTAGCATGGCCCCTTGGGGCCTCTAAACGGGTCTTGAGGGGGATTTTGACGAGT	37	140
365	AAAACTAGCATCTCCCCTTGGGGCCTCTAAACGGGTCTTGAGGGGGATTTTGACGGGC	61	137
12	AAAACTAGCATTTCCCCTTGGGGCCTCTAAACGGGTCTTGAGGGGGGTTTTGACGTTC	2	0
1012	AAAACTAGCATTACCCCTTGGGGCCTCTAAACGGGTCTTGAGGGGTGTTTTGACGGGC	81	131
14	AAAACTAGCATGGCCCCTTGGGGCCTCTAAACGGGTCTTGAGGGGAGTTTTGACGCTA	1	0
197	AAAACTAGCATTACCCCTTGGGGCCTCTAAACGGGTCTTGAGGGGGTTTTTGACGGGT	73	128
685	AAAACTAGCATTGCCCCTTGGGGCCTCTAAACGGGTCTTGAGGGGAATTTTGACGGTA	80	127
691	AAAACTAGCATGTCCCCTTGGGGCCTCTAAACGGGTCTTGAGGGGAGTTTTGACGGTC	131	124
994	AAAACTAGCATAGCCCCTTGGGGCCTCTAAACGGGTCTTGAGGGGAATTTTGACGGGC	74	123
246	AAAACTAGCATAGCCCCTTGGGGCCTCTAAACGGGTCTTGAGGGGTATTTTGACGATG	23	114
72	AAAACTAGCATAGCCCCTTGGGGCCTCTAAACGGGTCTTGAGGGGCGTTTTGACGGTC	60	112
490	AAAACTAGCATTTCCCCTTGGGGCCTCTAAACGGGTCTTGAGGGGCCTTTTGACGACA	53	111
22	AAAACTAGCATCACCCCTTGGGGCCTCTAAACGGGTCTTGAGGGGTTTTTTGACGATA	20	1
23	AAAACTAGCATGGCCCCTTGGGGCCTCTAAACGGGTCTTGAGGGGGTTTTTGACGCTT	6	2
261	AAAACTAGCATTTCCCCTTGGGGCCTCTAAACGGGTCTTGAGGGGCTTTTTGACGGGG	58	111
489	AAAACTAGCATCTCCCCTTGGGGCCTCTAAACGGGTCTTGAGGGGCCTTTTGACGATT	77	111
164	AAAACTAGCATTGCCCCTTGGGGCCTCTAAACGGGTCTTGAGGGGCATTTTGACGCAT	160	105
963	AAAACTAGCATGCCCCCTTGGGGCCTCTAAACGGGTCTTGAGGGGTATTTTGACGCTT	25	103
650	AAAACTAGCATGCCCCCTTGGGGCCTCTAAACGGGTCTTGAGGGGAGTTTTGACGTTA	65	102
1198	AAAACTAGCATGGCCCCTTGGGGCCTCTAAACGGGTCTTGAGGGGGCTTTTGACGAGG	29	100
223	AAAACTAGCATCGCCCCTTGGGGCCTCTAAACGGGTCTTGAGGGGCATTTTGACGAAG	78	97
31	AAAACTAGCATTACCCCTTGGGGCCTCTAAACGGGTCTTGAGGGGCTTTTTGACGGTA	150	2
500	AAAACTAGCATGGCCCCTTGGGGCCTCTAAACGGGTCTTGAGGGGCTTTTTGACGTCC	49	96
240	AAAACTAGCATGACCCCTTGGGGCCTCTAAACGGGTCTTGAGGGGGCTTTTGACGGCG	32	93
564	AAAACTAGCATCGCCCCTTGGGGCCTCTAAACGGGTCTTGAGGGGTTTTTTGACGCGC	49	93
87	AAAACTAGCATATCCCCTTGGGGCCTCTAAACGGGTCTTGAGGGGTATTTTGACGCGG	61	90
977	AAAACTAGCATTCCCCCTTGGGGCCTCTAAACGGGTCTTGAGGGGTATTTTGACGGTC	69	90
395	AAAACTAGCATTTCCCCTTGGGGCCTCTAAACGGGTCTTGAGGGGTTTTTTGACGTAT	95	90
38	AAAACTAGCATTTCCCCTTGGGGCCTCTAAACGGGTCTTGAGGGGCATTTTGACGAGG	55	1
39	AAAACTAGCATCACCCCTTGGGGCCTCTAAACGGGTCTTGAGGGGATTTTTGACGATG	1	0
557	AAAACTAGCATAGCCCCTTGGGGCCTCTAAACGGGTCTTGAGGGGGCTTTTGACGCGC	31	86
729	AAAACTAGCATCTCCCCTTGGGGCCTCTAAACGGGTCTTGAGGGGTATTTTGACGAGT	21	85
323	AAAACTAGCATTTCCCCTTGGGGCCTCTAAACGGGTCTTGAGGGGGTTTTTGACGGGC	94	85
493	AAAACTAGCATAACCCCTTGGGGCCTCTAAACGGGTCTTGAGGGGGATTTTGACGTCA	53	84
272	AAAACTAGCATTACCCCTTGGGGCCTCTAAACGGGTCTTGAGGGGGGTTTTGACGCTG	56	84
359	AAAACTAGCATGTCCCCTTGGGGCCTCTAAACGGGTCTTGAGGGGCATTTTGACGATA	79	84
378	AAAACTAGCATTCCCCCTTGGGGCCTCTAAACGGGTCTTGAGGGGCTTTTTGACGCAC	82	84
225	AAAACTAGCATTGCCCCTTGGGGCCTCTAAACGGGTCTTGAGGGGGGTTTTGACGTGT	51	83
362	AAAACTAGCATGGCCCCTTGGGGCCTCTAAACGGGTCTTGAGGGGGCTTTTGACGAGC	38	80
474	AAAACTAGCATAGCCCCTTGGGGCCTCTAAACGGGTCTTGAGGGGTCTTTTGACGCAC	68	80
549	AAAACTAGCATTCCCCCTTGGGGCCTCTAAACGGGTCTTGAGGGGTCTTTTGACGTTT	45	79
121	AAAACTAGCATGCCCCCTTGGGGCCTCTAAACGGGTCTTGAGGGGTCTTTTGACGGTA	53	79
694	AAAACTAGCATCACCCCTTGGGGCCTCTAAACGGGTCTTGAGGGGTATTTTGACGGTA	78	79
53	AAAACTAGCATCACCCCTTGGGGCCTCTAAACGGGTCTTGAGGGGCATTTTGACGCAT	8	1
1242	AAAACTAGCATGACCCCTTGGGGCCTCTAAACGGGTCTTGAGGGGGTTTTTGACGGGC	21	78
55	AAAACTAGCATTCCCCCTTGGGGCCTCTAAACGGGTCTTGAGGGGCATTTTGACGGGC	29	1
1878	AAAACTAGCATTACCCCTTGGGGCCTCTAAACGGGTCTTGAGGGGTATTTTGACGAGA	21	77
396	AAAACTAGCATGTCCCCTTGGGGCCTCTAAACGGGTCTTGAGGGGATTTTTGACGGGG	38	76
631	AAAACTAGCATCTCCCCTTGGGGCCTCTAAACGGGTCTTGAGGGGTGTTTTGACGAGC	55	76
521	AAAACTAGCATGTCCCCTTGGGGCCTCTAAACGGGTCTTGAGGGGTGTTTTGACGGTC	34	75
60	AAAACTAGCATCGCCCCTTGGGGCCTCTAAACGGGTCTTGAGGGGCGTTTTGACGCGC	1	0
61	AAAACTAGCATATCCCCTTGGGGCCTCTAAACGGGTCTTGAGGGGTTTTTTGACGTGC	3	2
460	AAAACTAGCATTTCCCCTTGGGGCCTCTAAACGGGTCTTGAGGGGCTTTTTGACGGTT	61	75
63	AAAACTAGCATTTCCCCTTGGGGCCTCTAAACGGGTCTTGAGGGGTTTTTTGACGTCC	348	2
64	AAAACTAGCATCACCCCTTGGGGCCTCTAAACGGGTCTTGAGGGGTATTTTGACGATG	4	2
361	AAAACTAGCATTTCCCCTTGGGGCCTCTAAACGGGTCTTGAGGGGCTTTTTGACGTGC	70	75
66	AAAACTAGCATCTCCCCTTGGGGCCTCTAAACGGGTCTTGAGGGGTCTTTTGACGAGG	1	0
2	AAAACTAGCATTACCCCTTGGGGCCTCTAAACGGGTCTTGAGGGGTTTTTTGACGGTT	106	74
2200	AAAACTAGCATAGCCCCTTGGGGCCTCTAAACGGGTCTTGAGGGGGGTTTTGACGGCT	4	73
250	AAAACTAGCATGCCCCCTTGGGGCCTCTAAACGGGTCTTGAGGGGGATTTTGACGGCC	22	73
989	AAAACTAGCATTTCCCCTTGGGGCCTCTAAACGGGTCTTGAGGGGGATTTTGACGGTT	43	73
71	AAAACTAGCATCCCCCCTTGGGGCCTCTAAACGGGTCTTGAGGGGGTTTTTGACGCTG	507	0
139	AAAACTAGCATTACCCCTTGGGGCCTCTAAACGGGTCTTGAGGGGCTTTTTGACGCGC	64	69
41	AAAACTAGCATTTCCCCTTGGGGCCTCTAAACGGGTCTTGAGGGGTTTTTTGACGTGC	92	69
74	AAAACTAGCATTACCCCTTGGGGCCTCTAAACGGGTCTTGAGGGGATTTTTGACGTTT	2	0
239	AAAACTAGCATTTCCCCTTGGGGCCTCTAAACGGGTCTTGAGGGGTTTTTTGACGCGA	117	69
90	AAAACTAGCATTCCCCCTTGGGGCCTCTAAACGGGTCTTGAGGGGGTTTTTGACGGGG	101	68
271	AAAACTAGCATTTCCCCTTGGGGCCTCTAAACGGGTCTTGAGGGGATTTTTGACGATA	104	68
78	AAAACTAGCATTTCCCCTTGGGGCCTCTAAACGGGTCTTGAGGGGTCTTTTGACGGTT	2	0
79	AAAACTAGCATCACCCCTTGGGGCCTCTAAACGGGTCTTGAGGGGTATTTTGACGAAT	2	0
517	AAAACTAGCATCACCCCTTGGGGCCTCTAAACGGGTCTTGAGGGGTGTTTTGACGCAC	19	67
750	AAAACTAGCATCTCCCCTTGGGGCCTCTAAACGGGTCTTGAGGGGGCTTTTGACGGGG	37	67
82	AAAACTAGCATTGCCCCTTGGGGCCTCTAAACGGGTCTTGAGGGGTATTTTGACGTGC	19	1
83	AAAACTAGCATTGCCCCTTGGGGCCTCTAAACGGGTCTTGAGGGGCTTTTTGACGGTG	333	2
578	AAAACTAGCATCGCCCCTTGGGGCCTCTAAACGGGTCTTGAGGGGTCTTTTGACGAGA	17	66
270	AAAACTAGCATGCCCCCTTGGGGCCTCTAAACGGGTCTTGAGGGGGGTTTTGACGTGA	27	66
86	AAAACTAGCATGTCCCCTTGGGGCCTCTAAACGGGTCTTGAGGGGCTTTTTGACGAGC	15	1
328	AAAACTAGCATTTCCCCTTGGGGCCTCTAAACGGGTCTTGAGGGGATTTTTGACGTAC	61	66
88	AAAACTAGCATTACCCCTTGGGGCCTCTAAACGGGTCTTGAGGGGGCTTTTGACGCAG	1	1
187	AAAACTAGCATACCCCCTTGGGGCCTCTAAACGGGTCTTGAGGGGCCTTTTGACGTGG	87	66
544	AAAACTAGCATTTCCCCTTGGGGCCTCTAAACGGGTCTTGAGGGGGTTTTTGACGATT	45	65
294	AAAACTAGCATCTCCCCTTGGGGCCTCTAAACGGGTCTTGAGGGGCCTTTTGACGCGT	25	64
143	AAAACTAGCATATCCCCTTGGGGCCTCTAAACGGGTCTTGAGGGGTATTTTGACGGTG	157	64
844	AAAACTAGCATCCCCCCTTGGGGCCTCTAAACGGGTCTTGAGGGGAATTTTGACGATG	49	62
213	AAAACTAGCATTTCCCCTTGGGGCCTCTAAACGGGTCTTGAGGGGGTTTTTGACGTCT	50	62
95	AAAACTAGCATTTCCCCTTGGGGCCTCTAAACGGGTCTTGAGGGGGGTTTTGACGCTC	5	1
150	AAAACTAGCATGACCCCTTGGGGCCTCTAAACGGGTCTTGAGGGGGCTTTTGACGATC	80	62
97	AAAACTAGCATGCCCCCTTGGGGCCTCTAAACGGGTCTTGAGGGGGGTTTTGACGCAA	1	0
89	AAAACTAGCATTGCCCCTTGGGGCCTCTAAACGGGTCTTGAGGGGATTTTTGACGGGC	40	61
99	AAAACTAGCATAGCCCCTTGGGGCCTCTAAACGGGTCTTGAGGGGCATTTTGACGGGT	1	0
449	AAAACTAGCATGTCCCCTTGGGGCCTCTAAACGGGTCTTGAGGGGTCTTTTGACGTTT	111	61
854	AAAACTAGCATCACCCCTTGGGGCCTCTAAACGGGTCTTGAGGGGTTTTTTGACGGTT	8	60
391	AAAACTAGCATACCCCCTTGGGGCCTCTAAACGGGTCTTGAGGGGGCTTTTGACGGCA	54	60
7	AAAACTAGCATAGCCCCTTGGGGCCTCTAAACGGGTCTTGAGGGGAATTTTGACGCGG	64	60
699	AAAACTAGCATCTCCCCTTGGGGCCTCTAAACGGGTCTTGAGGGGTGTTTTGACGGAG	35	59
245	AAAACTAGCATTTCCCCTTGGGGCCTCTAAACGGGTCTTGAGGGGTATTTTGACGGAG	51	59
765	AAAACTAGCATCACCCCTTGGGGCCTCTAAACGGGTCTTGAGGGGCGTTTTGACGGTA	24	58
1094	AAAACTAGCATGGCCCCTTGGGGCCTCTAAACGGGTCTTGAGGGGCATTTTGACGGCG	30	58
945	AAAACTAGCATTGCCCCTTGGGGCCTCTAAACGGGTCTTGAGGGGTGTTTTGACGGCG	7	57
109	AAAACTAGCATCACCCCTTGGGGCCTCTAAACGGGTCTTGAGGGGCTTTTTGACGGTC	2	0
1533	AAAACTAGCATACCCCCTTGGGGCCTCTAAACGGGTCTTGAGGGGATTTTTGACGAAT	8	57
4237	AAAACTAGCATTTCCCCTTGGGGCCTCTAAACGGGTCTTGAGGGGTGTTTTGACGATT	3	56
1251	AAAACTAGCATATCCCCTTGGGGCCTCTAAACGGGTCTTGAGGGGACTTTTGACGCTG	32	56
151	AAAACTAGCATTGCCCCTTGGGGCCTCTAAACGGGTCTTGAGGGGTATTTTGACGGTA	19	55
426	AAAACTAGCATATCCCCTTGGGGCCTCTAAACGGGTCTTGAGGGGTCTTTTGACGTTT	41	54
50	AAAACTAGCATGTCCCCTTGGGGCCTCTAAACGGGTCTTGAGGGGTCTTTTGACGCAC	43	54
832	AAAACTAGCATAACCCCTTGGGGCCTCTAAACGGGTCTTGAGGGGGCTTTTGACGACC	44	54
274	AAAACTAGCATGTCCCCTTGGGGCCTCTAAACGGGTCTTGAGGGGGATTTTGACGCTC	53	54
1206	AAAACTAGCATTACCCCTTGGGGCCTCTAAACGGGTCTTGAGGGGGCTTTTGACGCTG	22	53
119	AAAACTAGCATGTCCCCTTGGGGCCTCTAAACGGGTCTTGAGGGGGGTTTTGACGGTA	1	0
184	AAAACTAGCATTACCCCTTGGGGCCTCTAAACGGGTCTTGAGGGGTCTTTTGACGATT	262	53
669	AAAACTAGCATTACCCCTTGGGGCCTCTAAACGGGTCTTGAGGGGGGTTTTGACGTGC	21	52
296	AAAACTAGCATTCCCCCTTGGGGCCTCTAAACGGGTCTTGAGGGGTTTTTTGACGGAG	26	52
34	AAAACTAGCATTACCCCTTGGGGCCTCTAAACGGGTCTTGAGGGGCATTTTGACGTAT	58	51
506	AAAACTAGCATAGCCCCTTGGGGCCTCTAAACGGGTCTTGAGGGGTATTTTGACGCTA	61	51
738	AAAACTAGCATACCCCCTTGGGGCCTCTAAACGGGTCTTGAGGGGGTTTTTGACGGTC	112	51
435	AAAACTAGCATTACCCCTTGGGGCCTCTAAACGGGTCTTGAGGGGGTTTTTGACGACA	23	50
127	AAAACTAGCATTGCCCCTTGGGGCCTCTAAACGGGTCTTGAGGGGCTTTTTGACGGGC	1	0
1183	AAAACTAGCATTGCCCCTTGGGGCCTCTAAACGGGTCTTGAGGGGCGTTTTGACGCTC	33	50
98	AAAACTAGCATGCCCCCTTGGGGCCTCTAAACGGGTCTTGAGGGGTATTTTGACGACT	407	50
130	AAAACTAGCATCACCCCTTGGGGCCTCTAAACGGGTCTTGAGGGGTGTTTTGACGATG	2	1
1219	AAAACTAGCATCTCCCCTTGGGGCCTCTAAACGGGTCTTGAGGGGGTTTTTGACGCAA	25	49
342	AAAACTAGCATCACCCCTTGGGGCCTCTAAACGGGTCTTGAGGGGATTTTTGACGCAG	52	49
133	AAAACTAGCATTCCCCCTTGGGGCCTCTAAACGGGTCTTGAGGGGAGTTTTGACGTGA	1	0
385	AAAACTAGCATTACCCCTTGGGGCCTCTAAACGGGTCTTGAGGGGTATTTTGACGATG	65	49
747	AAAACTAGCATTCCCCCTTGGGGCCTCTAAACGGGTCTTGAGGGGTTTTTTGACGGTT	6	48
1137	AAAACTAGCATTACCCCTTGGGGCCTCTAAACGGGTCTTGAGGGGATTTTTGACGAGG	20	48
40	AAAACTAGCATTACCCCTTGGGGCCTCTAAACGGGTCTTGAGGGGTTTTTTGACGCAA	294	48
419	AAAACTAGCATTTCCCCTTGGGGCCTCTAAACGGGTCTTGAGGGGGGTTTTGACGCTT	36	47
996	AAAACTAGCATGTCCCCTTGGGGCCTCTAAACGGGTCTTGAGGGGGTTTTTGACGCGG	41	47
140	AAAACTAGCATCACCCCTTGGGGCCTCTAAACGGGTCTTGAGGGGCTTTTTGACGTAT	1	0
559	AAAACTAGCATATCCCCTTGGGGCCTCTAAACGGGTCTTGAGGGGTGTTTTGACGTTC	54	47
136	AAAACTAGCATATCCCCTTGGGGCCTCTAAACGGGTCTTGAGGGGTGTTTTGACGGAT	59	47
367	AAAACTAGCATGACCCCTTGGGGCCTCTAAACGGGTCTTGAGGGGGGTTTTGACGGGG	109	47
144	AAAACTAGCATGACCCCTTGGGGCCTCTAAACGGGTCTTGAGGGGATTTTTGACGTTG	50	2
145	AAAACTAGCATCACCCCTTGGGGCCTCTAAACGGGTCTTGAGGGGGTTTTTGACGACA	1	0
376	AAAACTAGCATAGCCCCTTGGGGCCTCTAAACGGGTCTTGAGGGGAATTTTGACGCAG	131	47
93	AAAACTAGCATGGCCCCTTGGGGCCTCTAAACGGGTCTTGAGGGGATTTTTGACGTTC	165	47
1775	AAAACTAGCATGACCCCTTGGGGCCTCTAAACGGGTCTTGAGGGGCATTTTGACGTAT	18	46
186	AAAACTAGCATCCCCCCTTGGGGCCTCTAAACGGGTCTTGAGGGGCATTTTGACGGGT	60	46
566	AAAACTAGCATTTCCCCTTGGGGCCTCTAAACGGGTCTTGAGGGGAATTTTGACGTTT	68	46
623	AAAACTAGCATTGCCCCTTGGGGCCTCTAAACGGGTCTTGAGGGGTATTTTGACGTTT	83	46
3246	AAAACTAGCATTTCCCCTTGGGGCCTCTAAACGGGTCTTGAGGGGTTTTTTGACGGTT	15	45
153	AAAACTAGCATTGCCCCTTGGGGCCTCTAAACGGGTCTTGAGGGGGTTTTTGACGCCG	207	0
124	AAAACTAGCATAACCCCTTGGGGCCTCTAAACGGGTCTTGAGGGGCGTTTTGACGTGA	27	45
1201	AAAACTAGCATGTCCCCTTGGGGCCTCTAAACGGGTCTTGAGGGGTTTTTTGACGGTT	39	45
417	AAAACTAGCATGTCCCCTTGGGGCCTCTAAACGGGTCTTGAGGGGAATTTTGACGCGG	33	44
185	AAAACTAGCATATCCCCTTGGGGCCTCTAAACGGGTCTTGAGGGGGGTTTTGACGCTT	81	44
192	AAAACTAGCATCTCCCCTTGGGGCCTCTAAACGGGTCTTGAGGGGAGTTTTGACGCAG	87	44
1144	AAAACTAGCATGACCCCTTGGGGCCTCTAAACGGGTCTTGAGGGGCCTTTTGACGGTC	33	43
160	AAAACTAGCATCACCCCTTGGGGCCTCTAAACGGGTCTTGAGGGGGTTTTTGACGCAG	159	1
65	AAAACTAGCATAACCCCTTGGGGCCTCTAAACGGGTCTTGAGGGGTTTTTTGACGGTC	36	43
689	AAAACTAGCATAACCCCTTGGGGCCTCTAAACGGGTCTTGAGGGGCTTTTTGACGTTG	16	42
483	AAAACTAGCATATCCCCTTGGGGCCTCTAAACGGGTCTTGAGGGGACTTTTGACGCGG	26	42
649	AAAACTAGCATGACCCCTTGGGGCCTCTAAACGGGTCTTGAGGGGTGTTTTGACGGTA	31	42
162	AAAACTAGCATCCCCCCTTGGGGCCTCTAAACGGGTCTTGAGGGGGATTTTGACGCTT	33	42
711	AAAACTAGCATAGCCCCTTGGGGCCTCTAAACGGGTCTTGAGGGGGATTTTGACGCTC	38	42
472	AAAACTAGCATTCCCCCTTGGGGCCTCTAAACGGGTCTTGAGGGGTGTTTTGACGCTT	59	42
168	AAAACTAGCATTACCCCTTGGGGCCTCTAAACGGGTCTTGAGGGGGGTTTTGACGAGT	2	0
169	AAAACTAGCATATCCCCTTGGGGCCTCTAAACGGGTCTTGAGGGGTGTTTTGACGTGC	29	2
678	AAAACTAGCATTCCCCCTTGGGGCCTCTAAACGGGTCTTGAGGGGCATTTTGACGCTC	61	42
171	AAAACTAGCATCACCCCTTGGGGCCTCTAAACGGGTCTTGAGGGGTATTTTGACGTTC	7	2
172	AAAACTAGCATTACCCCTTGGGGCCTCTAAACGGGTCTTGAGGGGCGTTTTGACGGGC	1	1
753	AAAACTAGCATTTCCCCTTGGGGCCTCTAAACGGGTCTTGAGGGGATTTTTGACGGGC	68	42
174	AAAACTAGCATAGCCCCTTGGGGCCTCTAAACGGGTCTTGAGGGGTATTTTGACGGCA	32	1
175	AAAACTAGCATTTCCCCTTGGGGCCTCTAAACGGGTCTTGAGGGGTTTTTTGACGGGC	13	1
152	AAAACTAGCATCCCCCCTTGGGGCCTCTAAACGGGTCTTGAGGGGCCTTTTGACGTCC	32	41
603	AAAACTAGCATATCCCCTTGGGGCCTCTAAACGGGTCTTGAGGGGTATTTTGACGCTC	41	41
141	AAAACTAGCATTCCCCCTTGGGGCCTCTAAACGGGTCTTGAGGGGGCTTTTGACGTGA	52	41
179	AAAACTAGCATCGCCCCTTGGGGCCTCTAAACGGGTCTTGAGGGGGCTTTTGACGGCT	2	0
256	AAAACTAGCATTTCCCCTTGGGGCCTCTAAACGGGTCTTGAGGGGAATTTTGACGTAG	69	41
18	AAAACTAGCATACCCCCTTGGGGCCTCTAAACGGGTCTTGAGGGGGTTTTTGACGGTA	153	41
547	AAAACTAGCATCGCCCCTTGGGGCCTCTAAACGGGTCTTGAGGGGGATTTTGACGCTT	45	40
21	AAAACTAGCATCACCCCTTGGGGCCTCTAAACGGGTCTTGAGGGGCATTTTGACGGGC	694	40
430	AAAACTAGCATGTCCCCTTGGGGCCTCTAAACGGGTCTTGAGGGGGTTTTTGACGGTT	25	39
1140	AAAACTAGCATTGCCCCTTGGGGCCTCTAAACGGGTCTTGAGGGGATTTTTGACGCAG	29	39
356	AAAACTAGCATCCCCCCTTGGGGCCTCTAAACGGGTCTTGAGGGGATTTTTGACGTAA	54	39
94	AAAACTAGCATTTCCCCTTGGGGCCTCTAAACGGGTCTTGAGGGGCTTTTTGACGGCC	98	39
949	AAAACTAGCATTACCCCTTGGGGCCTCTAAACGGGTCTTGAGGGGTTTTTTGACGATT	35	38
47	AAAACTAGCATTACCCCTTGGGGCCTCTAAACGGGTCTTGAGGGGACTTTTGACGGGG	57	38
545	AAAACTAGCATTTCCCCTTGGGGCCTCTAAACGGGTCTTGAGGGGCGTTTTGACGCGG	27	37
868	AAAACTAGCATATCCCCTTGGGGCCTCTAAACGGGTCTTGAGGGGTTTTTTGACGGCG	28	37
688	AAAACTAGCATTCCCCCTTGGGGCCTCTAAACGGGTCTTGAGGGGTGTTTTGACGATC	32	37
67	AAAACTAGCATTACCCCTTGGGGCCTCTAAACGGGTCTTGAGGGGGTTTTTGACGTCC	34	37
118	AAAACTAGCATTCCCCCTTGGGGCCTCTAAACGGGTCTTGAGGGGAGTTTTGACGGGG	68	37
195	AAAACTAGCATATCCCCTTGGGGCCTCTAAACGGGTCTTGAGGGGTTTTTTGACGGTA	5	1
196	AAAACTAGCATGCCCCCTTGGGGCCTCTAAACGGGTCTTGAGGGGTATTTTGACGTCA	6	1
232	AAAACTAGCATCACCCCTTGGGGCCTCTAAACGGGTCTTGAGGGGCTTTTTGACGATT	109	37
198	AAAACTAGCATGACCCCTTGGGGCCTCTAAACGGGTCTTGAGGGGTGTTTTGACGTTA	1	2
1087	AAAACTAGCATTTCCCCTTGGGGCCTCTAAACGGGTCTTGAGGGGATTTTTGACGTGG	19	36
200	AAAACTAGCATTGCCCCTTGGGGCCTCTAAACGGGTCTTGAGGGGCTTTTTGACGCTT	24	1
1254	AAAACTAGCATGACCCCTTGGGGCCTCTAAACGGGTCTTGAGGGGGTTTTTGACGCAT	23	36
1007	AAAACTAGCATTTCCCCTTGGGGCCTCTAAACGGGTCTTGAGGGGACTTTTGACGATT	40	36
790	AAAACTAGCATTACCCCTTGGGGCCTCTAAACGGGTCTTGAGGGGGATTTTGACGGGG	50	36
204	AAAACTAGCATATCCCCTTGGGGCCTCTAAACGGGTCTTGAGGGGTTTTTTGACGGGT	12	1
641	AAAACTAGCATATCCCCTTGGGGCCTCTAAACGGGTCTTGAGGGGTGTTTTGACGATT	57	36
206	AAAACTAGCATTGCCCCTTGGGGCCTCTAAACGGGTCTTGAGGGGATTTTTGACGGCA	1	0
337	AAAACTAGCATATCCCCTTGGGGCCTCTAAACGGGTCTTGAGGGGTATTTTGACGCTA	62	36
1168	AAAACTAGCATGACCCCTTGGGGCCTCTAAACGGGTCTTGAGGGGTATTTTGACGACG	23	35
609	AAAACTAGCATGGCCCCTTGGGGCCTCTAAACGGGTCTTGAGGGGTGTTTTGACGTCT	32	35
252	AAAACTAGCATAACCCCTTGGGGCCTCTAAACGGGTCTTGAGGGGGCTTTTGACGCAC	41	35
392	AAAACTAGCATAACCCCTTGGGGCCTCTAAACGGGTCTTGAGGGGGTTTTTGACGCCA	48	35
941	AAAACTAGCATGCCCCCTTGGGGCCTCTAAACGGGTCTTGAGGGGCATTTTGACGGTC	60	35
227	AAAACTAGCATCGCCCCTTGGGGCCTCTAAACGGGTCTTGAGGGGAGTTTTGACGGGT	12	34
214	AAAACTAGCATCGCCCCTTGGGGCCTCTAAACGGGTCTTGAGGGGGTTTTTGACGGAG	2	0
642	AAAACTAGCATGCCCCCTTGGGGCCTCTAAACGGGTCTTGAGGGGGGTTTTGACGTAT	22	34
211	AAAACTAGCATTACCCCTTGGGGCCTCTAAACGGGTCTTGAGGGGACTTTTGACGTAC	105	34
3329	AAAACTAGCATCTCCCCTTGGGGCCTCTAAACGGGTCTTGAGGGGTTTTTTGACGGTT	5	33
1119	AAAACTAGCATGACCCCTTGGGGCCTCTAAACGGGTCTTGAGGGGATTTTTGACGTGC	14	33
1608	AAAACTAGCATGTCCCCTTGGGGCCTCTAAACGGGTCTTGAGGGGGATTTTGACGAGG	14	33
220	AAAACTAGCATCCCCCCTTGGGGCCTCTAAACGGGTCTTGAGGGGCCTTTTGACGTGG	1	1
2086	AAAACTAGCATATCCCCTTGGGGCCTCTAAACGGGTCTTGAGGGGTATTTTGACGCAC	25	33
878	AAAACTAGCATCTCCCCTTGGGGCCTCTAAACGGGTCTTGAGGGGTTTTTTGACGGTC	138	33
1486	AAAACTAGCATAGCCCCTTGGGGCCTCTAAACGGGTCTTGAGGGGAATTTTGACGGTC	16	32
626	AAAACTAGCATCTCCCCTTGGGGCCTCTAAACGGGTCTTGAGGGGATTTTTGACGACT	20	32
478	AAAACTAGCATAACCCCTTGGGGCCTCTAAACGGGTCTTGAGGGGTATTTTGACGGAA	24	32
226	AAAACTAGCATATCCCCTTGGGGCCTCTAAACGGGTCTTGAGGGGACTTTTGACGGCG	1	0
68	AAAACTAGCATACCCCCTTGGGGCCTCTAAACGGGTCTTGAGGGGTTTTTTGACGCAT	45	32
191	AAAACTAGCATCTCCCCTTGGGGCCTCTAAACGGGTCTTGAGGGGGTTTTTGACGCGC	47	32
229	AAAACTAGCATCTCCCCTTGGGGCCTCTAAACGGGTCTTGAGGGGCATTTTGACGAGC	1	0
230	AAAACTAGCATTGCCCCTTGGGGCCTCTAAACGGGTCTTGAGGGGCTTTTTGACGCAT	1	0
231	AAAACTAGCATAGCCCCTTGGGGCCTCTAAACGGGTCTTGAGGGGGTTTTTGACGAAG	1	0
363	AAAACTAGCATTTCCCCTTGGGGCCTCTAAACGGGTCTTGAGGGGGCTTTTGACGGTG	77	32
233	AAAACTAGCATGTCCCCTTGGGGCCTCTAAACGGGTCTTGAGGGGGTTTTTGACGCGC	106	2
382	AAAACTAGCATCACCCCTTGGGGCCTCTAAACGGGTCTTGAGGGGCATTTTGACGTCT	93	32
235	AAAACTAGCATAGCCCCTTGGGGCCTCTAAACGGGTCTTGAGGGGGCTTTTGACGTGC	1	1
236	AAAACTAGCATCACCCCTTGGGGCCTCTAAACGGGTCTTGAGGGGAATTTTGACGTCC	20	2
1685	AAAACTAGCATTCCCCCTTGGGGCCTCTAAACGGGTCTTGAGGGGAATTTTGACGCAT	11	31
1290	AAAACTAGCATTTCCCCTTGGGGCCTCTAAACGGGTCTTGAGGGGATTTTTGACGAGT	20	31
431	AAAACTAGCATTCCCCCTTGGGGCCTCTAAACGGGTCTTGAGGGGCCTTTTGACGCTC	39	31
857	AAAACTAGCATTGCCCCTTGGGGCCTCTAAACGGGTCTTGAGGGGACTTTTGACGATG	47	31
676	AAAACTAGCATGACCCCTTGGGGCCTCTAAACGGGTCTTGAGGGGTCTTTTGACGCGT	9	30
1705	AAAACTAGCATAGCCCCTTGGGGCCTCTAAACGGGTCTTGAGGGGTTTTTTGACGTCT	9	30
102	AAAACTAGCATGACCCCTTGGGGCCTCTAAACGGGTCTTGAGGGGTTTTTTGACGTGG	14	30
912	AAAACTAGCATGGCCCCTTGGGGCCTCTAAACGGGTCTTGAGGGGATTTTTGACGGTG	21	30
266	AAAACTAGCATCCCCCCTTGGGGCCTCTAAACGGGTCTTGAGGGGTTTTTTGACGCAG	32	30
444	AAAACTAGCATTCCCCCTTGGGGCCTCTAAACGGGTCTTGAGGGGTCTTTTGACGCGC	34	30
27	AAAACTAGCATTGCCCCTTGGGGCCTCTAAACGGGTCTTGAGGGGCTTTTTGACGTAG	386	30
248	AAAACTAGCATTACCCCTTGGGGCCTCTAAACGGGTCTTGAGGGGCCTTTTGACGTGG	3	1
1803	AAAACTAGCATCGCCCCTTGGGGCCTCTAAACGGGTCTTGAGGGGTATTTTGACGGTC	16	29
628	AAAACTAGCATCTCCCCTTGGGGCCTCTAAACGGGTCTTGAGGGGCCTTTTGACGTAA	20	29
984	AAAACTAGCATTACCCCTTGGGGCCTCTAAACGGGTCTTGAGGGGGTTTTTGACGCGT	30	29
529	AAAACTAGCATAACCCCTTGGGGCCTCTAAACGGGTCTTGAGGGGTTTTTTGACGTAT	39	29
327	AAAACTAGCATAACCCCTTGGGGCCTCTAAACGGGTCTTGAGGGGTTTTTTGACGCAT	56	29
254	AAAACTAGCATCACCCCTTGGGGCCTCTAAACGGGTCTTGAGGGGCATTTTGACGTCC	3	1
371	AAAACTAGCATTACCCCTTGGGGCCTCTAAACGGGTCTTGAGGGGTTTTTTGACGAAT	56	29
247	AAAACTAGCATGGCCCCTTGGGGCCTCTAAACGGGTCTTGAGGGGGCTTTTGACGCCG	65	29
1951	AAAACTAGCATTTCCCCTTGGGGCCTCTAAACGGGTCTTGAGGGGAATTTTGACGTGG	6	28
530	AAAACTAGCATGACCCCTTGGGGCCTCTAAACGGGTCTTGAGGGGTGTTTTGACGCGC	11	28
1106	AAAACTAGCATCTCCCCTTGGGGCCTCTAAACGGGTCTTGAGGGGAGTTTTGACGGTG	12	28
260	AAAACTAGCATAACCCCTTGGGGCCTCTAAACGGGTCTTGAGGGGAATTTTGACGTCA	9	1
289	AAAACTAGCATCGCCCCTTGGGGCCTCTAAACGGGTCTTGAGGGGACTTTTGACGGTC	34	28
262	AAAACTAGCATGTCCCCTTGGGGCCTCTAAACGGGTCTTGAGGGGATTTTTGACGGTA	2	2
463	AAAACTAGCATGGCCCCTTGGGGCCTCTAAACGGGTCTTGAGGGGGATTTTGACGAGG	36	28
264	AAAACTAGCATAACCCCTTGGGGCCTCTAAACGGGTCTTGAGGGGAATTTTGACGCTT	1	0
265	AAAACTAGCATCACCCCTTGGGGCCTCTAAACGGGTCTTGAGGGGCATTTTGACGGGA	120	2
366	AAAACTAGCATATCCCCTTGGGGCCTCTAAACGGGTCTTGAGGGGTCTTTTGACGTAA	40	28
176	AAAACTAGCATTACCCCTTGGGGCCTCTAAACGGGTCTTGAGGGGGGTTTTGACGGGC	46	28
146	AAAACTAGCATAACCCCTTGGGGCCTCTAAACGGGTCTTGAGGGGTTTTTTGACGGGA	57	28
672	AAAACTAGCATTACCCCTTGGGGCCTCTAAACGGGTCTTGAGGGGCTTTTTGACGTGT	77	28
816	AAAACTAGCATTCCCCCTTGGGGCCTCTAAACGGGTCTTGAGGGGTGTTTTGACGTGA	16	27
298	AAAACTAGCATCACCCCTTGGGGCCTCTAAACGGGTCTTGAGGGGACTTTTGACGGTT	25	27
664	AAAACTAGCATTTCCCCTTGGGGCCTCTAAACGGGTCTTGAGGGGTCTTTTGACGCAT	36	27
273	AAAACTAGCATATCCCCTTGGGGCCTCTAAACGGGTCTTGAGGGGAGTTTTGACGGCC	69	2
550	AAAACTAGCATTTCCCCTTGGGGCCTCTAAACGGGTCTTGAGGGGTTTTTTGACGAAA	49	27
387	AAAACTAGCATCACCCCTTGGGGCCTCTAAACGGGTCTTGAGGGGTTTTTTGACGCTA	52	27
416	AAAACTAGCATGGCCCCTTGGGGCCTCTAAACGGGTCTTGAGGGGAATTTTGACGCAG	58	27
499	AAAACTAGCATTCCCCCTTGGGGCCTCTAAACGGGTCTTGAGGGGGTTTTTGACGGGC	70	27
278	AAAACTAGCATTTCCCCTTGGGGCCTCTAAACGGGTCTTGAGGGGCATTTTGACGTCC	1	0
279	AAAACTAGCATTACCCCTTGGGGCCTCTAAACGGGTCTTGAGGGGGCTTTTGACGTAT	1	0
986	AAAACTAGCATGCCCCCTTGGGGCCTCTAAACGGGTCTTGAGGGGTTTTTTGACGGTT	6	26
276	AAAACTAGCATTGCCCCTTGGGGCCTCTAAACGGGTCTTGAGGGGATTTTTGACGGTA	15	26
1420	AAAACTAGCATGTCCCCTTGGGGCCTCTAAACGGGTCTTGAGGGGAATTTTGACGGTA	18	26
283	AAAACTAGCATGACCCCTTGGGGCCTCTAAACGGGTCTTGAGGGGGTTTTTGACGCGC	186	2
24	AAAACTAGCATCACCCCTTGGGGCCTCTAAACGGGTCTTGAGGGGAATTTTGACGGGT	29	26
497	AAAACTAGCATTGCCCCTTGGGGCCTCTAAACGGGTCTTGAGGGGGTTTTTGACGGAA	54	26
442	AAAACTAGCATTGCCCCTTGGGGCCTCTAAACGGGTCTTGAGGGGGTTTTTGACGGTG	74	26
15	AAAACTAGCATTACCCCTTGGGGCCTCTAAACGGGTCTTGAGGGGATTTTTGACGGTT	82	26
3978	AAAACTAGCATGACCCCTTGGGGCCTCTAAACGGGTCTTGAGGGGTTTTTTGACGGTT	3	25
974	AAAACTAGCATTTCCCCTTGGGGCCTCTAAACGGGTCTTGAGGGGAGTTTTGACGTAT	9	25
675	AAAACTAGCATATCCCCTTGGGGCCTCTAAACGGGTCTTGAGGGGAATTTTGACGGTG	11	25
291	AAAACTAGCATGGCCCCTTGGGGCCTCTAAACGGGTCTTGAGGGGGTTTTTGACGTAT	15	2
1097	AAAACTAGCATGACCCCTTGGGGCCTCTAAACGGGTCTTGAGGGGCTTTTTGACGCTT	18	25
516	AAAACTAGCATGCCCCCTTGGGGCCTCTAAACGGGTCTTGAGGGGGGTTTTGACGGTC	23	25
1	AAAACTAGCATAGCCCCTTGGGGCCTCTAAACGGGTCTTGAGGGGCGTTTTGACGTTG	28	25
1793	AAAACTAGCATTTCCCCTTGGGGCCTCTAAACGGGTCTTGAGGGGGTTTTTGACGTTA	31	25
352	AAAACTAGCATGTCCCCTTGGGGCCTCTAAACGGGTCTTGAGGGGGTTTTTGACGGCT	46	25
297	AAAACTAGCATTTCCCCTTGGGGCCTCTAAACGGGTCTTGAGGGGTCTTTTGACGCGC	230	0
275	AAAACTAGCATACCCCCTTGGGGCCTCTAAACGGGTCTTGAGGGGGTTTTTGACGAGC	83	25
299	AAAACTAGCATATCCCCTTGGGGCCTCTAAACGGGTCTTGAGGGGCTTTTTGACGAGG	1	0
300	AAAACTAGCATAACCCCTTGGGGCCTCTAAACGGGTCTTGAGGGGTATTTTGACGCAC	25	2
301	AAAACTAGCATGTCCCCTTGGGGCCTCTAAACGGGTCTTGAGGGGCTTTTTGACGTTA	21	2
1983	AAAACTAGCATCTCCCCTTGGGGCCTCTAAACGGGTCTTGAGGGGTCTTTTGACGCAC	11	24
484	AAAACTAGCATTTCCCCTTGGGGCCTCTAAACGGGTCTTGAGGGGTATTTTGACGTGC	16	24
304	AAAACTAGCATCACCCCTTGGGGCCTCTAAACGGGTCTTGAGGGGGATTTTGACGGAG	19	2
1605	AAAACTAGCATTCCCCCTTGGGGCCTCTAAACGGGTCTTGAGGGGGTTTTTGACGAAT	17	24
726	AAAACTAGCATTTCCCCTTGGGGCCTCTAAACGGGTCTTGAGGGGCATTTTGACGTGT	20	24
856	AAAACTAGCATTTCCCCTTGGGGCCTCTAAACGGGTCTTGAGGGGGGTTTTGACGAGT	24	24
1246	AAAACTAGCATGGCCCCTTGGGGCCTCTAAACGGGTCTTGAGGGGATTTTTGACGCCC	39	24
59	AAAACTAGCATCGCCCCTTGGGGCCTCTAAACGGGTCTTGAGGGGGTTTTTGACGGAT	42	24
138	AAAACTAGCATTTCCCCTTGGGGCCTCTAAACGGGTCTTGAGGGGTCTTTTGACGGCG	47	24
311	AAAACTAGCATGGCCCCTTGGGGCCTCTAAACGGGTCTTGAGGGGAGTTTTGACGTGT	22	2
312	AAAACTAGCATAACCCCTTGGGGCCTCTAAACGGGTCTTGAGGGGCTTTTTGACGTCA	2	0
703	AAAACTAGCATTCCCCCTTGGGGCCTCTAAACGGGTCTTGAGGGGGTTTTTGACGCTC	69	24
263	AAAACTAGCATATCCCCTTGGGGCCTCTAAACGGGTCTTGAGGGGTCTTTTGACGACT	76	24
531	AAAACTAGCATCACCCCTTGGGGCCTCTAAACGGGTCTTGAGGGGAATTTTGACGGTG	126	24
73	AAAACTAGCATTCCCCCTTGGGGCCTCTAAACGGGTCTTGAGGGGTTTTTTGACGCAG	143	24
5324	AAAACTAGCATAACCCCTTGGGGCCTCTAAACGGGTCTTGAGGGGTTTTTTGACGGTT	3	23
43	AAAACTAGCATAGCCCCTTGGGGCCTCTAAACGGGTCTTGAGGGGGGTTTTGACGGCC	30	23
77	AAAACTAGCATTTCCCCTTGGGGCCTCTAAACGGGTCTTGAGGGGAGTTTTGACGCTT	36	23
720	AAAACTAGCATTACCCCTTGGGGCCTCTAAACGGGTCTTGAGGGGATTTTTGACGGGA	42	23
321	AAAACTAGCATTTCCCCTTGGGGCCTCTAAACGGGTCTTGAGGGGCGTTTTGACGCCT	4	1
5	AAAACTAGCATCTCCCCTTGGGGCCTCTAAACGGGTCTTGAGGGGATTTTTGACGTAG	68	23
508	AAAACTAGCATATCCCCTTGGGGCCTCTAAACGGGTCTTGAGGGGGTTTTTGACGCTC	72	23
212	AAAACTAGCATTTCCCCTTGGGGCCTCTAAACGGGTCTTGAGGGGCTTTTTGACGTCA	113	23
147	AAAACTAGCATTGCCCCTTGGGGCCTCTAAACGGGTCTTGAGGGGTTTTTTGACGTTC	126	23
326	AAAACTAGCATGTCCCCTTGGGGCCTCTAAACGGGTCTTGAGGGGGGTTTTGACGCCG	2	0
1002	AAAACTAGCATTTCCCCTTGGGGCCTCTAAACGGGTCTTGAGGGGTATTTTGACGTAA	11	22
1044	AAAACTAGCATAGCCCCTTGGGGCCTCTAAACGGGTCTTGAGGGGGATTTTGACGTTA	12	22
329	AAAACTAGCATCCCCCCTTGGGGCCTCTAAACGGGTCTTGAGGGGGTTTTTGACGGCA	16	2
1610	AAAACTAGCATTGCCCCTTGGGGCCTCTAAACGGGTCTTGAGGGGGTTTTTGACGCCT	17	22
331	AAAACTAGCATTCCCCCTTGGGGCCTCTAAACGGGTCTTGAGGGGGTTTTTGACGTTA	31	2
814	AAAACTAGCATGACCCCTTGGGGCCTCTAAACGGGTCTTGAGGGGCCTTTTGACGTTT	25	22
333	AAAACTAGCATATCCCCTTGGGGCCTCTAAACGGGTCTTGAGGGGACTTTTGACGGGT	90	0
334	AAAACTAGCATTACCCCTTGGGGCCTCTAAACGGGTCTTGAGGGGCCTTTTGACGGTT	2	0
1900	AAAACTAGCATCCCCCCTTGGGGCCTCTAAACGGGTCTTGAGGGGTATTTTGACGGTG	26	22
193	AAAACTAGCATAACCCCTTGGGGCCTCTAAACGGGTCTTGAGGGGAATTTTGACGCTA	28	22
399	AAAACTAGCATTGCCCCTTGGGGCCTCTAAACGGGTCTTGAGGGGTTTTTTGACGGTC	31	22
369	AAAACTAGCATTTCCCCTTGGGGCCTCTAAACGGGTCTTGAGGGGAATTTTGACGCAT	41	22
1018	AAAACTAGCATTACCCCTTGGGGCCTCTAAACGGGTCTTGAGGGGAGTTTTGACGGGC	45	22
1152	AAAACTAGCATGCCCCCTTGGGGCCTCTAAACGGGTCTTGAGGGGAATTTTGACGGGA	54	22
353	AAAACTAGCATATCCCCTTGGGGCCTCTAAACGGGTCTTGAGGGGAATTTTGACGGCC	74	22
1393	AAAACTAGCATTCCCCCTTGGGGCCTCTAAACGGGTCTTGAGGGGTCTTTTGACGATG	7	21
237	AAAACTAGCATCTCCCCTTGGGGCCTCTAAACGGGTCTTGAGGGGCGTTTTGACGCTA	10	21
344	AAAACTAGCATAGCCCCTTGGGGCCTCTAAACGGGTCTTGAGGGGTATTTTGACGCTG	1	1
131	AAAACTAGCATAGCCCCTTGGGGCCTCTAAACGGGTCTTGAGGGGCATTTTGACGTTG	12	21
346	AAAACTAGCATCGCCCCTTGGGGCCTCTAAACGGGTCTTGAGGGGGTTTTTGACGTAC	12	1
347	AAAACTAGCATAACCCCTTGGGGCCTCTAAACGGGTCTTGAGGGGTCTTTTGACGTTA	1	0
870	AAAACTAGCATCACCCCTTGGGGCCTCTAAACGGGTCTTGAGGGGATTTTTGACGTTG	14	21
234	AAAACTAGCATGTCCCCTTGGGGCCTCTAAACGGGTCTTGAGGGGCCTTTTGACGCTC	15	21
350	AAAACTAGCATAACCCCTTGGGGCCTCTAAACGGGTCTTGAGGGGTTTTTTGACGAGG	22	2
351	AAAACTAGCATGTCCCCTTGGGGCCTCTAAACGGGTCTTGAGGGGGTTTTTGACGCTG	27	2
721	AAAACTAGCATTTCCCCTTGGGGCCTCTAAACGGGTCTTGAGGGGACTTTTGACGCCC	16	21
1378	AAAACTAGCATAGCCCCTTGGGGCCTCTAAACGGGTCTTGAGGGGGATTTTGACGAGA	17	21
251	AAAACTAGCATGGCCCCTTGGGGCCTCTAAACGGGTCTTGAGGGGATTTTTGACGCGT	18	21
1061	AAAACTAGCATTCCCCCTTGGGGCCTCTAAACGGGTCTTGAGGGGATTTTTGACGGGG	18	21
498	AAAACTAGCATACCCCCTTGGGGCCTCTAAACGGGTCTTGAGGGGCATTTTGACGTCA	26	21
357	AAAACTAGCATATCCCCTTGGGGCCTCTAAACGGGTCTTGAGGGGACTTTTGACGAGC	1	0
122	AAAACTAGCATAACCCCTTGGGGCCTCTAAACGGGTCTTGAGGGGATTTTTGACGATG	28	21
16	AAAACTAGCATAACCCCTTGGGGCCTCTAAACGGGTCTTGAGGGGTTTTTTGACGAGA	35	21
507	AAAACTAGCATGGCCCCTTGGGGCCTCTAAACGGGTCTTGAGGGGGATTTTGACGCGG	39	21
112	AAAACTAGCATGCCCCCTTGGGGCCTCTAAACGGGTCTTGAGGGGCATTTTGACGTTT	44	21
318	AAAACTAGCATTACCCCTTGGGGCCTCTAAACGGGTCTTGAGGGGGTTTTTGACGCTG	49	21
1079	AAAACTAGCATTCCCCCTTGGGGCCTCTAAACGGGTCTTGAGGGGTTTTTTGACGGAT	63	21
1451	AAAACTAGCATTACCCCTTGGGGCCTCTAAACGGGTCTTGAGGGGAATTTTGACGATG	14	20
993	AAAACTAGCATACCCCCTTGGGGCCTCTAAACGGGTCTTGAGGGGGGTTTTGACGATT	16	20
1162	AAAACTAGCATCACCCCTTGGGGCCTCTAAACGGGTCTTGAGGGGTTTTTTGACGCAA	16	20
882	AAAACTAGCATCACCCCTTGGGGCCTCTAAACGGGTCTTGAGGGGTTTTTTGACGATG	22	20
368	AAAACTAGCATACCCCCTTGGGGCCTCTAAACGGGTCTTGAGGGGTTTTTTGACGTCC	1	0
682	AAAACTAGCATAACCCCTTGGGGCCTCTAAACGGGTCTTGAGGGGGTTTTTGACGGTT	26	20
370	AAAACTAGCATCACCCCTTGGGGCCTCTAAACGGGTCTTGAGGGGGTTTTTGACGGTA	7	1
285	AAAACTAGCATCGCCCCTTGGGGCCTCTAAACGGGTCTTGAGGGGCTTTTTGACGCCC	27	20
372	AAAACTAGCATTTCCCCTTGGGGCCTCTAAACGGGTCTTGAGGGGCCTTTTGACGGTA	3	1
1566	AAAACTAGCATATCCCCTTGGGGCCTCTAAACGGGTCTTGAGGGGGATTTTGACGCAG	28	20
374	AAAACTAGCATAACCCCTTGGGGCCTCTAAACGGGTCTTGAGGGGTTTTTTGACGATC	1	0
820	AAAACTAGCATGTCCCCTTGGGGCCTCTAAACGGGTCTTGAGGGGAGTTTTGACGGAG	34	20
468	AAAACTAGCATTGCCCCTTGGGGCCTCTAAACGGGTCTTGAGGGGCTTTTTGACGGTT	45	20
377	AAAACTAGCATCACCCCTTGGGGCCTCTAAACGGGTCTTGAGGGGTGTTTTGACGCAG	1	0
1549	AAAACTAGCATGCCCCCTTGGGGCCTCTAAACGGGTCTTGAGGGGGTTTTTGACGGAT	49	20
0	AAAACTAGCATGACCCCTTGGGGCCTCTAAACGGGTCTTGAGGGGGATTTTGACGTGC	62	20
100	AAAACTAGCATCACCCCTTGGGGCCTCTAAACGGGTCTTGAGGGGGTTTTTGACGGGG	71	20
381	AAAACTAGCATGCCCCCTTGGGGCCTCTAAACGGGTCTTGAGGGGTTTTTTGACGAGC	2	0
2928	AAAACTAGCATCCCCCCTTGGGGCCTCTAAACGGGTCTTGAGGGGAGTTTTGACGGGT	10	19
383	AAAACTAGCATACCCCCTTGGGGCCTCTAAACGGGTCTTGAGGGGCCTTTTGACGGAT	1	0
1783	AAAACTAGCATATCCCCTTGGGGCCTCTAAACGGGTCTTGAGGGGTTTTTTGACGGTT	11	19
1121	AAAACTAGCATTACCCCTTGGGGCCTCTAAACGGGTCTTGAGGGGGGTTTTGACGGCT	13	19
386	AAAACTAGCATGACCCCTTGGGGCCTCTAAACGGGTCTTGAGGGGCCTTTTGACGGCG	14	2
1394	AAAACTAGCATCTCCCCTTGGGGCCTCTAAACGGGTCTTGAGGGGGTTTTTGACGTAG	13	19
388	AAAACTAGCATTTCCCCTTGGGGCCTCTAAACGGGTCTTGAGGGGGTTTTTGACGACG	16	1
1084	AAAACTAGCATCTCCCCTTGGGGCCTCTAAACGGGTCTTGAGGGGCGTTTTGACGCTG	14	19
771	AAAACTAGCATTTCCCCTTGGGGCCTCTAAACGGGTCTTGAGGGGCGTTTTGACGCTT	20	19
315	AAAACTAGCATGACCCCTTGGGGCCTCTAAACGGGTCTTGAGGGGAATTTTGACGGTT	28	19
441	AAAACTAGCATACCCCCTTGGGGCCTCTAAACGGGTCTTGAGGGGTATTTTGACGTGC	33	19
393	AAAACTAGCATGACCCCTTGGGGCCTCTAAACGGGTCTTGAGGGGGCTTTTGACGAGA	1	1
597	AAAACTAGCATTGCCCCTTGGGGCCTCTAAACGGGTCTTGAGGGGCGTTTTGACGTCG	34	19
791	AAAACTAGCATTACCCCTTGGGGCCTCTAAACGGGTCTTGAGGGGTTTTTTGACGTCT	50	19
343	AAAACTAGCATTCCCCCTTGGGGCCTCTAAACGGGTCTTGAGGGGGCTTTTGACGTAA	52	19
54	AAAACTAGCATATCCCCTTGGGGCCTCTAAACGGGTCTTGAGGGGTTTTTTGACGTGT	70	19
75	AAAACTAGCATATCCCCTTGGGGCCTCTAAACGGGTCTTGAGGGGTTTTTTGACGCTT	131	19
808	AAAACTAGCATTGCCCCTTGGGGCCTCTAAACGGGTCTTGAGGGGTTTTTTGACGGTT	6	18
799	AAAACTAGCATTACCCCTTGGGGCCTCTAAACGGGTCTTGAGGGGTATTTTGACGGAA	17	18
401	AAAACTAGCATATCCCCTTGGGGCCTCTAAACGGGTCTTGAGGGGGGTTTTGACGGTT	5	1
28	AAAACTAGCATGTCCCCTTGGGGCCTCTAAACGGGTCTTGAGGGGGATTTTGACGAGA	22	18
457	AAAACTAGCATCGCCCCTTGGGGCCTCTAAACGGGTCTTGAGGGGGCTTTTGACGCTG	22	18
210	AAAACTAGCATCTCCCCTTGGGGCCTCTAAACGGGTCTTGAGGGGTATTTTGACGTCA	23	18
1207	AAAACTAGCATAGCCCCTTGGGGCCTCTAAACGGGTCTTGAGGGGTATTTTGACGGAA	24	18
406	AAAACTAGCATTGCCCCTTGGGGCCTCTAAACGGGTCTTGAGGGGCGTTTTGACGATG	1	0
120	AAAACTAGCATTTCCCCTTGGGGCCTCTAAACGGGTCTTGAGGGGACTTTTGACGTTG	26	18
408	AAAACTAGCATGGCCCCTTGGGGCCTCTAAACGGGTCTTGAGGGGTTTTTTGACGTAT	1	0
159	AAAACTAGCATTACCCCTTGGGGCCTCTAAACGGGTCTTGAGGGGCATTTTGACGCGC	28	18
410	AAAACTAGCATATCCCCTTGGGGCCTCTAAACGGGTCTTGAGGGGCTTTTTGACGAAG	1	0
411	AAAACTAGCATGTCCCCTTGGGGCCTCTAAACGGGTCTTGAGGGGTGTTTTGACGTCT	1	0
583	AAAACTAGCATGCCCCCTTGGGGCCTCTAAACGGGTCTTGAGGGGTCTTTTGACGTGC	29	18
218	AAAACTAGCATCACCCCTTGGGGCCTCTAAACGGGTCTTGAGGGGTTTTTTGACGATT	33	18
338	AAAACTAGCATTTCCCCTTGGGGCCTCTAAACGGGTCTTGAGGGGTTTTTTGACGGAC	36	18
228	AAAACTAGCATGCCCCCTTGGGGCCTCTAAACGGGTCTTGAGGGGACTTTTGACGTTA	38	18
522	AAAACTAGCATATCCCCTTGGGGCCTCTAAACGGGTCTTGAGGGGAGTTTTGACGGTA	46	18
221	AAAACTAGCATAGCCCCTTGGGGCCTCTAAACGGGTCTTGAGGGGGTTTTTGACGGCC	51	18
3	AAAACTAGCATCCCCCCTTGGGGCCTCTAAACGGGTCTTGAGGGGGTTTTTGACGTGT	63	18
155	AAAACTAGCATGACCCCTTGGGGCCTCTAAACGGGTCTTGAGGGGACTTTTGACGCTC	66	18
161	AAAACTAGCATTACCCCTTGGGGCCTCTAAACGGGTCTTGAGGGGTTTTTTGACGCGC	86	18
1041	AAAACTAGCATCACCCCTTGGGGCCTCTAAACGGGTCTTGAGGGGCATTTTGACGTGT	4	17
422	AAAACTAGCATTTCCCCTTGGGGCCTCTAAACGGGTCTTGAGGGGATTTTTGACGTAG	1	0
423	AAAACTAGCATATCCCCTTGGGGCCTCTAAACGGGTCTTGAGGGGTATTTTGACGGGT	1	1
424	AAAACTAGCATAACCCCTTGGGGCCTCTAAACGGGTCTTGAGGGGGGTTTTGACGTGT	1	0
1146	AAAACTAGCATTCCCCCTTGGGGCCTCTAAACGGGTCTTGAGGGGACTTTTGACGACT	12	17
1216	AAAACTAGCATTCCCCCTTGGGGCCTCTAAACGGGTCTTGAGGGGCATTTTGACGTCT	13	17
1559	AAAACTAGCATAACCCCTTGGGGCCTCTAAACGGGTCTTGAGGGGCCTTTTGACGTGC	17	17
428	AAAACTAGCATCCCCCCTTGGGGCCTCTAAACGGGTCTTGAGGGGAATTTTGACGGCG	12	1
429	AAAACTAGCATTGCCCCTTGGGGCCTCTAAACGGGTCTTGAGGGGTCTTTTGACGGGG	2	0
49	AAAACTAGCATTTCCCCTTGGGGCCTCTAAACGGGTCTTGAGGGGCATTTTGACGGGG	18	17
1300	AAAACTAGCATTACCCCTTGGGGCCTCTAAACGGGTCTTGAGGGGGTTTTTGACGCCA	19	17
432	AAAACTAGCATGACCCCTTGGGGCCTCTAAACGGGTCTTGAGGGGTTTTTTGACGCGA	3	1
919	AAAACTAGCATCGCCCCTTGGGGCCTCTAAACGGGTCTTGAGGGGCTTTTTGACGGAC	20	17
434	AAAACTAGCATTACCCCTTGGGGCCTCTAAACGGGTCTTGAGGGGATTTTTGACGCGT	2	1
605	AAAACTAGCATTCCCCCTTGGGGCCTCTAAACGGGTCTTGAGGGGGCTTTTGACGAGG	23	17
436	AAAACTAGCATTCCCCCTTGGGGCCTCTAAACGGGTCTTGAGGGGATTTTTGACGCCA	1	0
722	AAAACTAGCATCCCCCCTTGGGGCCTCTAAACGGGTCTTGAGGGGCATTTTGACGTGG	26	17
438	AAAACTAGCATATCCCCTTGGGGCCTCTAAACGGGTCTTGAGGGGGTTTTTGACGGTC	6	2
439	AAAACTAGCATCACCCCTTGGGGCCTCTAAACGGGTCTTGAGGGGAATTTTGACGAGT	2	4
748	AAAACTAGCATATCCCCTTGGGGCCTCTAAACGGGTCTTGAGGGGAATTTTGACGGTT	26	17
817	AAAACTAGCATTGCCCCTTGGGGCCTCTAAACGGGTCTTGAGGGGTGTTTTGACGTCC	27	17
1237	AAAACTAGCATTCCCCCTTGGGGCCTCTAAACGGGTCTTGAGGGGCTTTTTGACGTTT	27	17
108	AAAACTAGCATAACCCCTTGGGGCCTCTAAACGGGTCTTGAGGGGGCTTTTGACGGTT	29	17
1623	AAAACTAGCATGGCCCCTTGGGGCCTCTAAACGGGTCTTGAGGGGTCTTTTGACGATT	30	17
445	AAAACTAGCATTTCCCCTTGGGGCCTCTAAACGGGTCTTGAGGGGCATTTTGACGCAG	2	0
287	AAAACTAGCATCCCCCCTTGGGGCCTCTAAACGGGTCTTGAGGGGGGTTTTGACGGGG	31	17
644	AAAACTAGCATTTCCCCTTGGGGCCTCTAAACGGGTCTTGAGGGGTTTTTTGACGTCT	37	17
448	AAAACTAGCATTCCCCCTTGGGGCCTCTAAACGGGTCTTGAGGGGGCTTTTGACGACT	1	1
607	AAAACTAGCATTCCCCCTTGGGGCCTCTAAACGGGTCTTGAGGGGTTTTTTGACGGCG	88	17
450	AAAACTAGCATCTCCCCTTGGGGCCTCTAAACGGGTCTTGAGGGGCGTTTTGACGGAG	18	2
451	AAAACTAGCATATCCCCTTGGGGCCTCTAAACGGGTCTTGAGGGGACTTTTGACGCTC	5	2
772	AAAACTAGCATTACCCCTTGGGGCCTCTAAACGGGTCTTGAGGGGTATTTTGACGAGC	108	17
1009	AAAACTAGCATTACCCCTTGGGGCCTCTAAACGGGTCTTGAGGGGCATTTTGACGTGT	8	16
454	AAAACTAGCATCCCCCCTTGGGGCCTCTAAACGGGTCTTGAGGGGGATTTTGACGTAT	2	0
455	AAAACTAGCATGTCCCCTTGGGGCCTCTAAACGGGTCTTGAGGGGGCTTTTGACGTGG	1	0
400	AAAACTAGCATACCCCCTTGGGGCCTCTAAACGGGTCTTGAGGGGTGTTTTGACGAGC	12	16
724	AAAACTAGCATTCCCCCTTGGGGCCTCTAAACGGGTCTTGAGGGGATTTTTGACGTCC	14	16
458	AAAACTAGCATTGCCCCTTGGGGCCTCTAAACGGGTCTTGAGGGGTTTTTTGACGACC	2	0
398	AAAACTAGCATTGCCCCTTGGGGCCTCTAAACGGGTCTTGAGGGGCATTTTGACGTGT	15	16
503	AAAACTAGCATAACCCCTTGGGGCCTCTAAACGGGTCTTGAGGGGGTTTTTGACGGCA	15	16
13	AAAACTAGCATGGCCCCTTGGGGCCTCTAAACGGGTCTTGAGGGGGGTTTTGACGTCG	16	16
1243	AAAACTAGCATTGCCCCTTGGGGCCTCTAAACGGGTCTTGAGGGGAATTTTGACGTTT	18	16
1448	AAAACTAGCATAGCCCCTTGGGGCCTCTAAACGGGTCTTGAGGGGTTTTTTGACGATT	18	16
610	AAAACTAGCATAGCCCCTTGGGGCCTCTAAACGGGTCTTGAGGGGTTTTTTGACGGAG	21	16
465	AAAACTAGCATCCCCCCTTGGGGCCTCTAAACGGGTCTTGAGGGGCTTTTTGACGGGC	22	2
1360	AAAACTAGCATGACCCCTTGGGGCCTCTAAACGGGTCTTGAGGGGTTTTTTGACGCGG	21	16
467	AAAACTAGCATTACCCCTTGGGGCCTCTAAACGGGTCTTGAGGGGAGTTTTGACGCAT	1	0
1440	AAAACTAGCATTACCCCTTGGGGCCTCTAAACGGGTCTTGAGGGGGCTTTTGACGTAA	23	16
379	AAAACTAGCATGGCCCCTTGGGGCCTCTAAACGGGTCTTGAGGGGCTTTTTGACGTTA	25	16
470	AAAACTAGCATGACCCCTTGGGGCCTCTAAACGGGTCTTGAGGGGCTTTTTGACGCTA	13	1
471	AAAACTAGCATCGCCCCTTGGGGCCTCTAAACGGGTCTTGAGGGGCGTTTTGACGTGG	16	1
569	AAAACTAGCATGACCCCTTGGGGCCTCTAAACGGGTCTTGAGGGGTCTTTTGACGTGT	31	16
1000	AAAACTAGCATAACCCCTTGGGGCCTCTAAACGGGTCTTGAGGGGCGTTTTGACGCAT	32	16
571	AAAACTAGCATGCCCCCTTGGGGCCTCTAAACGGGTCTTGAGGGGTATTTTGACGTTC	33	16
475	AAAACTAGCATAACCCCTTGGGGCCTCTAAACGGGTCTTGAGGGGGCTTTTGACGGGG	1	0
476	AAAACTAGCATCACCCCTTGGGGCCTCTAAACGGGTCTTGAGGGGATTTTTGACGAAG	6	2
805	AAAACTAGCATGTCCCCTTGGGGCCTCTAAACGGGTCTTGAGGGGATTTTTGACGTTG	38	16
671	AAAACTAGCATTGCCCCTTGGGGCCTCTAAACGGGTCTTGAGGGGGTTTTTGACGTTG	45	16
479	AAAACTAGCATCCCCCCTTGGGGCCTCTAAACGGGTCTTGAGGGGTTTTTTGACGATT	2	1
565	AAAACTAGCATGACCCCTTGGGGCCTCTAAACGGGTCTTGAGGGGTTTTTTGACGCTA	47	16
645	AAAACTAGCATTTCCCCTTGGGGCCTCTAAACGGGTCTTGAGGGGGTTTTTGACGCCC	52	16
217	AAAACTAGCATTACCCCTTGGGGCCTCTAAACGGGTCTTGAGGGGTTTTTTGACGGGC	70	16
524	AAAACTAGCATTACCCCTTGGGGCCTCTAAACGGGTCTTGAGGGGTTTTTTGACGGCC	96	16
9	AAAACTAGCATAACCCCTTGGGGCCTCTAAACGGGTCTTGAGGGGTCTTTTGACGGCG	226	16
56	AAAACTAGCATCACCCCTTGGGGCCTCTAAACGGGTCTTGAGGGGGTTTTTGACGGAG	379	16
1699	AAAACTAGCATGGCCCCTTGGGGCCTCTAAACGGGTCTTGAGGGGTTTTTTGACGGTT	4	15
487	AAAACTAGCATTCCCCCTTGGGGCCTCTAAACGGGTCTTGAGGGGTGTTTTGACGCAG	30	1
1599	AAAACTAGCATGGCCCCTTGGGGCCTCTAAACGGGTCTTGAGGGGTGTTTTGACGAAG	9	15
1555	AAAACTAGCATAACCCCTTGGGGCCTCTAAACGGGTCTTGAGGGGGTTTTTGACGACG	10	15
1432	AAAACTAGCATGACCCCTTGGGGCCTCTAAACGGGTCTTGAGGGGATTTTTGACGCGA	16	15
491	AAAACTAGCATAGCCCCTTGGGGCCTCTAAACGGGTCTTGAGGGGTTTTTTGACGAGA	2	0
2240	AAAACTAGCATGACCCCTTGGGGCCTCTAAACGGGTCTTGAGGGGAATTTTGACGTGC	16	15
1157	AAAACTAGCATGGCCCCTTGGGGCCTCTAAACGGGTCTTGAGGGGCATTTTGACGTGT	19	15
177	AAAACTAGCATCTCCCCTTGGGGCCTCTAAACGGGTCTTGAGGGGCTTTTTGACGAAG	23	15
582	AAAACTAGCATGGCCCCTTGGGGCCTCTAAACGGGTCTTGAGGGGCGTTTTGACGTAC	23	15
1661	AAAACTAGCATTCCCCCTTGGGGCCTCTAAACGGGTCTTGAGGGGCATTTTGACGATC	23	15
811	AAAACTAGCATCTCCCCTTGGGGCCTCTAAACGGGTCTTGAGGGGACTTTTGACGGGC	35	15
32	AAAACTAGCATCTCCCCTTGGGGCCTCTAAACGGGTCTTGAGGGGTTTTTTGACGAGC	36	15
244	AAAACTAGCATAGCCCCTTGGGGCCTCTAAACGGGTCTTGAGGGGGGTTTTGACGGGC	36	15
123	AAAACTAGCATTGCCCCTTGGGGCCTCTAAACGGGTCTTGAGGGGGTTTTTGACGGTC	38	15
360	AAAACTAGCATATCCCCTTGGGGCCTCTAAACGGGTCTTGAGGGGATTTTTGACGGGG	39	15
728	AAAACTAGCATCCCCCCTTGGGGCCTCTAAACGGGTCTTGAGGGGTTTTTTGACGTTC	43	15
898	AAAACTAGCATATCCCCTTGGGGCCTCTAAACGGGTCTTGAGGGGTTTTTTGACGCAC	45	15
4	AAAACTAGCATCCCCCCTTGGGGCCTCTAAACGGGTCTTGAGGGGGATTTTGACGTTT	46	15
332	AAAACTAGCATTACCCCTTGGGGCCTCTAAACGGGTCTTGAGGGGGATTTTGACGCTA	56	15
3839	AAAACTAGCATACCCCCTTGGGGCCTCTAAACGGGTCTTGAGGGGTTTTTTGACGGTT	3	14
1173	AAAACTAGCATGGCCCCTTGGGGCCTCTAAACGGGTCTTGAGGGGATTTTTGACGAGC	8	14
3355	AAAACTAGCATTACCCCTTGGGGCCTCTAAACGGGTCTTGAGGGGTTTTTTGACGAAC	11	14
509	AAAACTAGCATTTCCCCTTGGGGCCTCTAAACGGGTCTTGAGGGGGCTTTTGACGAGG	2	5
889	AAAACTAGCATGCCCCCTTGGGGCCTCTAAACGGGTCTTGAGGGGTTTTTTGACGCTT	13	14
735	AAAACTAGCATTGCCCCTTGGGGCCTCTAAACGGGTCTTGAGGGGGATTTTGACGAGT	15	14
1597	AAAACTAGCATTACCCCTTGGGGCCTCTAAACGGGTCTTGAGGGGCTTTTTGACGACC	15	14
513	AAAACTAGCATGTCCCCTTGGGGCCTCTAAACGGGTCTTGAGGGGCTTTTTGACGATG	1	0
178	AAAACTAGCATCGCCCCTTGGGGCCTCTAAACGGGTCTTGAGGGGATTTTTGACGTTG	20	14
715	AAAACTAGCATTACCCCTTGGGGCCTCTAAACGGGTCTTGAGGGGCTTTTTGACGACA	20	14
1510	AAAACTAGCATCGCCCCTTGGGGCCTCTAAACGGGTCTTGAGGGGAATTTTGACGAGG	21	14
157	AAAACTAGCATTTCCCCTTGGGGCCTCTAAACGGGTCTTGAGGGGGGTTTTGACGCCG	24	14
563	AAAACTAGCATGTCCCCTTGGGGCCTCTAAACGGGTCTTGAGGGGCCTTTTGACGGCT	24	14
1013	AAAACTAGCATGTCCCCTTGGGGCCTCTAAACGGGTCTTGAGGGGATTTTTGACGTGC	24	14
612	AAAACTAGCATTCCCCCTTGGGGCCTCTAAACGGGTCTTGAGGGGGGTTTTGACGTTC	26	14
466	AAAACTAGCATTCCCCCTTGGGGCCTCTAAACGGGTCTTGAGGGGGTTTTTGACGCCG	27	14
502	AAAACTAGCATAGCCCCTTGGGGCCTCTAAACGGGTCTTGAGGGGAATTTTGACGTTC	29	14
523	AAAACTAGCATCACCCCTTGGGGCCTCTAAACGGGTCTTGAGGGGGTTTTTGACGATT	3	1
330	AAAACTAGCATCCCCCCTTGGGGCCTCTAAACGGGTCTTGAGGGGGATTTTGACGGAT	32	14
420	AAAACTAGCATTCCCCCTTGGGGCCTCTAAACGGGTCTTGAGGGGCATTTTGACGAAC	41	14
70	AAAACTAGCATAGCCCCTTGGGGCCTCTAAACGGGTCTTGAGGGGCCTTTTGACGCCT	47	14
407	AAAACTAGCATTGCCCCTTGGGGCCTCTAAACGGGTCTTGAGGGGTTTTTTGACGGTA	64	14
528	AAAACTAGCATCACCCCTTGGGGCCTCTAAACGGGTCTTGAGGGGGCTTTTGACGGTC	1	0
324	AAAACTAGCATTTCCCCTTGGGGCCTCTAAACGGGTCTTGAGGGGGCTTTTGACGTAT	92	14
6186	AAAACTAGCATTACCCCTTGGGGCCTCTAAACGGGTCTTGAGGGGCGTTTTGACGGTG	0	14
2121	AAAACTAGCATCTCCCCTTGGGGCCTCTAAACGGGTCTTGAGGGGCATTTTGACGTGT	3	13
532	AAAACTAGCATTTCCCCTTGGGGCCTCTAAACGGGTCTTGAGGGGGGTTTTGACGCTG	1	1
533	AAAACTAGCATGTCCCCTTGGGGCCTCTAAACGGGTCTTGAGGGGGTTTTTGACGCAC	2	0
585	AAAACTAGCATAACCCCTTGGGGCCTCTAAACGGGTCTTGAGGGGAATTTTGACGCGG	8	13
535	AAAACTAGCATATCCCCTTGGGGCCTCTAAACGGGTCTTGAGGGGTCTTTTGACGCTC	2	0
526	AAAACTAGCATTACCCCTTGGGGCCTCTAAACGGGTCTTGAGGGGCATTTTGACGTTT	12	13
2047	AAAACTAGCATTCCCCCTTGGGGCCTCTAAACGGGTCTTGAGGGGGTTTTTGACGTGA	16	13
1179	AAAACTAGCATCCCCCCTTGGGGCCTCTAAACGGGTCTTGAGGGGACTTTTGACGCTT	25	13
85	AAAACTAGCATTACCCCTTGGGGCCTCTAAACGGGTCTTGAGGGGGTTTTTGACGGAT	29	13
943	AAAACTAGCATGACCCCTTGGGGCCTCTAAACGGGTCTTGAGGGGTATTTTGACGCGT	31	13
469	AAAACTAGCATTACCCCTTGGGGCCTCTAAACGGGTCTTGAGGGGGTTTTTGACGTCA	32	13
782	AAAACTAGCATTACCCCTTGGGGCCTCTAAACGGGTCTTGAGGGGAATTTTGACGGCT	35	13
170	AAAACTAGCATGACCCCTTGGGGCCTCTAAACGGGTCTTGAGGGGGTTTTTGACGGTC	36	13
440	AAAACTAGCATTGCCCCTTGGGGCCTCTAAACGGGTCTTGAGGGGATTTTTGACGATG	38	13
873	AAAACTAGCATTGCCCCTTGGGGCCTCTAAACGGGTCTTGAGGGGATTTTTGACGTAG	41	13
269	AAAACTAGCATCTCCCCTTGGGGCCTCTAAACGGGTCTTGAGGGGTTTTTTGACGTTC	52	13
154	AAAACTAGCATTACCCCTTGGGGCCTCTAAACGGGTCTTGAGGGGTTTTTTGACGTTC	56	13
548	AAAACTAGCATGACCCCTTGGGGCCTCTAAACGGGTCTTGAGGGGGGTTTTGACGGCG	1	2
713	AAAACTAGCATTTCCCCTTGGGGCCTCTAAACGGGTCTTGAGGGGTTTTTTGACGCGT	64	13
412	AAAACTAGCATCCCCCCTTGGGGCCTCTAAACGGGTCTTGAGGGGGTTTTTGACGTGC	66	13
551	AAAACTAGCATTCCCCCTTGGGGCCTCTAAACGGGTCTTGAGGGGCATTTTGACGGCC	1	1
552	AAAACTAGCATTCCCCCTTGGGGCCTCTAAACGGGTCTTGAGGGGGCTTTTGACGGGC	17	2
1772	AAAACTAGCATGCCCCCTTGGGGCCTCTAAACGGGTCTTGAGGGGTATTTTGACGTCT	6	12
554	AAAACTAGCATAGCCCCTTGGGGCCTCTAAACGGGTCTTGAGGGGTTTTTTGACGGGC	32	1
555	AAAACTAGCATATCCCCTTGGGGCCTCTAAACGGGTCTTGAGGGGGGTTTTGACGATC	1	0
556	AAAACTAGCATTTCCCCTTGGGGCCTCTAAACGGGTCTTGAGGGGCATTTTGACGCTC	3	1
336	AAAACTAGCATCACCCCTTGGGGCCTCTAAACGGGTCTTGAGGGGGCTTTTGACGAGA	9	12
558	AAAACTAGCATCCCCCCTTGGGGCCTCTAAACGGGTCTTGAGGGGTATTTTGACGTTC	2	0
575	AAAACTAGCATTTCCCCTTGGGGCCTCTAAACGGGTCTTGAGGGGAGTTTTGACGGTC	10	12
560	AAAACTAGCATTACCCCTTGGGGCCTCTAAACGGGTCTTGAGGGGATTTTTGACGAAC	7	1
895	AAAACTAGCATATCCCCTTGGGGCCTCTAAACGGGTCTTGAGGGGTGTTTTGACGATC	14	12
562	AAAACTAGCATGACCCCTTGGGGCCTCTAAACGGGTCTTGAGGGGGGTTTTGACGAGG	1	0
453	AAAACTAGCATCTCCCCTTGGGGCCTCTAAACGGGTCTTGAGGGGCCTTTTGACGAGC	15	12
1593	AAAACTAGCATAACCCCTTGGGGCCTCTAAACGGGTCTTGAGGGGTTTTTTGACGCTC	20	12
851	AAAACTAGCATAGCCCCTTGGGGCCTCTAAACGGGTCTTGAGGGGTATTTTGACGCGT	26	12
794	AAAACTAGCATTGCCCCTTGGGGCCTCTAAACGGGTCTTGAGGGGGTTTTTGACGGTA	30	12
1074	AAAACTAGCATTTCCCCTTGGGGCCTCTAAACGGGTCTTGAGGGGTCTTTTGACGTAC	30	12
568	AAAACTAGCATAGCCCCTTGGGGCCTCTAAACGGGTCTTGAGGGGGGTTTTGACGCTC	3	1
504	AAAACTAGCATTCCCCCTTGGGGCCTCTAAACGGGTCTTGAGGGGTTTTTTGACGGTG	31	12
1230	AAAACTAGCATTTCCCCTTGGGGCCTCTAAACGGGTCTTGAGGGGTTTTTTGACGGGT	37	12
306	AAAACTAGCATATCCCCTTGGGGCCTCTAAACGGGTCTTGAGGGGAGTTTTGACGGGC	42	12
1603	AAAACTAGCATTGCCCCTTGGGGCCTCTAAACGGGTCTTGAGGGGTATTTTGACGAGT	44	12
494	AAAACTAGCATAGCCCCTTGGGGCCTCTAAACGGGTCTTGAGGGGTATTTTGACGATA	49	12
574	AAAACTAGCATTACCCCTTGGGGCCTCTAAACGGGTCTTGAGGGGGTTTTTGACGGAG	1	1
955	AAAACTAGCATATCCCCTTGGGGCCTCTAAACGGGTCTTGAGGGGCTTTTTGACGTTT	53	12
340	AAAACTAGCATTGCCCCTTGGGGCCTCTAAACGGGTCTTGAGGGGCATTTTGACGACC	55	12
577	AAAACTAGCATCACCCCTTGGGGCCTCTAAACGGGTCTTGAGGGGTCTTTTGACGCGT	1	1
163	AAAACTAGCATTACCCCTTGGGGCCTCTAAACGGGTCTTGAGGGGATTTTTGACGGGT	62	12
579	AAAACTAGCATAGCCCCTTGGGGCCTCTAAACGGGTCTTGAGGGGGTTTTTGACGGTC	6	1
126	AAAACTAGCATGCCCCCTTGGGGCCTCTAAACGGGTCTTGAGGGGTTTTTTGACGTGC	75	12
194	AAAACTAGCATCGCCCCTTGGGGCCTCTAAACGGGTCTTGAGGGGGCTTTTGACGGTC	138	12
44	AAAACTAGCATATCCCCTTGGGGCCTCTAAACGGGTCTTGAGGGGCTTTTTGACGCTG	159	12
3520	AAAACTAGCATTCCCCCTTGGGGCCTCTAAACGGGTCTTGAGGGGCATTTTGACGTGT	5	11
584	AAAACTAGCATATCCCCTTGGGGCCTCTAAACGGGTCTTGAGGGGCATTTTGACGCTG	2	0
958	AAAACTAGCATAACCCCTTGGGGCCTCTAAACGGGTCTTGAGGGGGGTTTTGACGCGA	11	11
988	AAAACTAGCATTCCCCCTTGGGGCCTCTAAACGGGTCTTGAGGGGGCTTTTGACGGTT	13	11
587	AAAACTAGCATCACCCCTTGGGGCCTCTAAACGGGTCTTGAGGGGTATTTTGACGTTT	3	2
588	AAAACTAGCATCACCCCTTGGGGCCTCTAAACGGGTCTTGAGGGGTTTTTTGACGAGT	1	0
589	AAAACTAGCATGTCCCCTTGGGGCCTCTAAACGGGTCTTGAGGGGGCTTTTGACGGCA	1	0
1790	AAAACTAGCATTCCCCCTTGGGGCCTCTAAACGGGTCTTGAGGGGTATTTTGACGTGC	15	11
1126	AAAACTAGCATCGCCCCTTGGGGCCTCTAAACGGGTCTTGAGGGGCTTTTTGACGGGA	18	11
592	AAAACTAGCATTACCCCTTGGGGCCTCTAAACGGGTCTTGAGGGGTCTTTTGACGCAC	2	4
593	AAAACTAGCATATCCCCTTGGGGCCTCTAAACGGGTCTTGAGGGGGTTTTTGACGTTG	17	1
542	AAAACTAGCATTGCCCCTTGGGGCCTCTAAACGGGTCTTGAGGGGGGTTTTGACGGCG	19	11
595	AAAACTAGCATGTCCCCTTGGGGCCTCTAAACGGGTCTTGAGGGGGTTTTTGACGATT	2	1
596	AAAACTAGCATGCCCCCTTGGGGCCTCTAAACGGGTCTTGAGGGGTCTTTTGACGGAG	21	2
293	AAAACTAGCATAGCCCCTTGGGGCCTCTAAACGGGTCTTGAGGGGGGTTTTGACGGAA	20	11
485	AAAACTAGCATTTCCCCTTGGGGCCTCTAAACGGGTCTTGAGGGGGCTTTTGACGGCA	20	11
599	AAAACTAGCATCCCCCCTTGGGGCCTCTAAACGGGTCTTGAGGGGGATTTTGACGGTC	2	0
1182	AAAACTAGCATGACCCCTTGGGGCCTCTAAACGGGTCTTGAGGGGCGTTTTGACGTAC	21	11
601	AAAACTAGCATTTCCCCTTGGGGCCTCTAAACGGGTCTTGAGGGGTTTTTTGACGGTG	8	2
249	AAAACTAGCATGGCCCCTTGGGGCCTCTAAACGGGTCTTGAGGGGTGTTTTGACGGGC	24	11
773	AAAACTAGCATTTCCCCTTGGGGCCTCTAAACGGGTCTTGAGGGGGCTTTTGACGTAA	26	11
604	AAAACTAGCATCACCCCTTGGGGCCTCTAAACGGGTCTTGAGGGGAATTTTGACGTGC	29	2
1453	AAAACTAGCATATCCCCTTGGGGCCTCTAAACGGGTCTTGAGGGGCATTTTGACGAGC	28	11
606	AAAACTAGCATAACCCCTTGGGGCCTCTAAACGGGTCTTGAGGGGACTTTTGACGGTC	2	1
725	AAAACTAGCATGTCCCCTTGGGGCCTCTAAACGGGTCTTGAGGGGTGTTTTGACGGGA	30	11
267	AAAACTAGCATTACCCCTTGGGGCCTCTAAACGGGTCTTGAGGGGATTTTTGACGCTC	31	11
290	AAAACTAGCATGTCCCCTTGGGGCCTCTAAACGGGTCTTGAGGGGTGTTTTGACGTTC	35	11
660	AAAACTAGCATGACCCCTTGGGGCCTCTAAACGGGTCTTGAGGGGTGTTTTGACGAGT	35	11
611	AAAACTAGCATGTCCCCTTGGGGCCTCTAAACGGGTCTTGAGGGGGTTTTTGACGGGT	5	2
716	AAAACTAGCATTACCCCTTGGGGCCTCTAAACGGGTCTTGAGGGGCGTTTTGACGGGT	35	11
1093	AAAACTAGCATTGCCCCTTGGGGCCTCTAAACGGGTCTTGAGGGGGATTTTGACGGGA	38	11
614	AAAACTAGCATACCCCCTTGGGGCCTCTAAACGGGTCTTGAGGGGGTTTTTGACGTGA	12	2
615	AAAACTAGCATAACCCCTTGGGGCCTCTAAACGGGTCTTGAGGGGTGTTTTGACGTCC	2	2
616	AAAACTAGCATCTCCCCTTGGGGCCTCTAAACGGGTCTTGAGGGGCCTTTTGACGCCT	1	0
617	AAAACTAGCATATCCCCTTGGGGCCTCTAAACGGGTCTTGAGGGGAATTTTGACGTTT	6	1
618	AAAACTAGCATGTCCCCTTGGGGCCTCTAAACGGGTCTTGAGGGGCGTTTTGACGTCA	2	0
619	AAAACTAGCATCACCCCTTGGGGCCTCTAAACGGGTCTTGAGGGGGTTTTTGACGGTG	9	1
519	AAAACTAGCATTTCCCCTTGGGGCCTCTAAACGGGTCTTGAGGGGTCTTTTGACGGTC	60	11
6123	AAAACTAGCATGACCCCTTGGGGCCTCTAAACGGGTCTTGAGGGGCATTTTGACGTGT	0	11
622	AAAACTAGCATGCCCCCTTGGGGCCTCTAAACGGGTCTTGAGGGGTATTTTGACGCAC	2	0
6296	AAAACTAGCATGACCCCTTGGGGCCTCTAAACGGGTCTTGAGGGGGCTTTTGACGACT	0	11
624	AAAACTAGCATTACCCCTTGGGGCCTCTAAACGGGTCTTGAGGGGAATTTTGACGCGA	1	0
625	AAAACTAGCATGGCCCCTTGGGGCCTCTAAACGGGTCTTGAGGGGCCTTTTGACGCAG	1	0
3950	AAAACTAGCATCGCCCCTTGGGGCCTCTAAACGGGTCTTGAGGGGTATTTTGACGGTG	3	10
627	AAAACTAGCATAACCCCTTGGGGCCTCTAAACGGGTCTTGAGGGGTATTTTGACGTGC	11	2
2790	AAAACTAGCATGGCCCCTTGGGGCCTCTAAACGGGTCTTGAGGGGGTTTTTGACGGCC	4	10
1720	AAAACTAGCATCTCCCCTTGGGGCCTCTAAACGGGTCTTGAGGGGTTTTTTGACGGAG	6	10
630	AAAACTAGCATCTCCCCTTGGGGCCTCTAAACGGGTCTTGAGGGGTGTTTTGACGCGT	1	0
2507	AAAACTAGCATTACCCCTTGGGGCCTCTAAACGGGTCTTGAGGGGCCTTTTGACGATT	6	10
632	AAAACTAGCATCCCCCCTTGGGGCCTCTAAACGGGTCTTGAGGGGTTTTTTGACGGAA	2	0
633	AAAACTAGCATCACCCCTTGGGGCCTCTAAACGGGTCTTGAGGGGGCTTTTGACGGGC	1	0
634	AAAACTAGCATAGCCCCTTGGGGCCTCTAAACGGGTCTTGAGGGGTATTTTGACGAAA	1	0
1120	AAAACTAGCATTCCCCCTTGGGGCCTCTAAACGGGTCTTGAGGGGCATTTTGACGCGG	11	10
477	AAAACTAGCATTGCCCCTTGGGGCCTCTAAACGGGTCTTGAGGGGTCTTTTGACGTGT	15	10
637	AAAACTAGCATATCCCCTTGGGGCCTCTAAACGGGTCTTGAGGGGATTTTTGACGAAT	2	1
638	AAAACTAGCATTGCCCCTTGGGGCCTCTAAACGGGTCTTGAGGGGGCTTTTGACGCTT	1	0
1665	AAAACTAGCATCTCCCCTTGGGGCCTCTAAACGGGTCTTGAGGGGGGTTTTGACGGTA	17	10
208	AAAACTAGCATTCCCCCTTGGGGCCTCTAAACGGGTCTTGAGGGGTGTTTTGACGAGG	19	10
452	AAAACTAGCATGGCCCCTTGGGGCCTCTAAACGGGTCTTGAGGGGTTTTTTGACGCAC	20	10
792	AAAACTAGCATCGCCCCTTGGGGCCTCTAAACGGGTCTTGAGGGGATTTTTGACGCGT	20	10
1091	AAAACTAGCATTGCCCCTTGGGGCCTCTAAACGGGTCTTGAGGGGCTTTTTGACGTAT	20	10
341	AAAACTAGCATTTCCCCTTGGGGCCTCTAAACGGGTCTTGAGGGGCATTTTGACGCGA	23	10
538	AAAACTAGCATCGCCCCTTGGGGCCTCTAAACGGGTCTTGAGGGGGATTTTGACGGGG	23	10
646	AAAACTAGCATATCCCCTTGGGGCCTCTAAACGGGTCTTGAGGGGGTTTTTGACGCGA	2	1
647	AAAACTAGCATATCCCCTTGGGGCCTCTAAACGGGTCTTGAGGGGAGTTTTGACGTAC	1	0
1577	AAAACTAGCATCCCCCCTTGGGGCCTCTAAACGGGTCTTGAGGGGTTTTTTGACGTAT	23	10
189	AAAACTAGCATTTCCCCTTGGGGCCTCTAAACGGGTCTTGAGGGGTCTTTTGACGTTG	25	10
45	AAAACTAGCATTTCCCCTTGGGGCCTCTAAACGGGTCTTGAGGGGGTTTTTGACGCAC	27	10
651	AAAACTAGCATATCCCCTTGGGGCCTCTAAACGGGTCTTGAGGGGCTTTTTGACGGTC	2	0
1231	AAAACTAGCATGACCCCTTGGGGCCTCTAAACGGGTCTTGAGGGGGATTTTGACGCCC	32	10
653	AAAACTAGCATTCCCCCTTGGGGCCTCTAAACGGGTCTTGAGGGGTTTTTTGACGTTT	4	2
697	AAAACTAGCATCTCCCCTTGGGGCCTCTAAACGGGTCTTGAGGGGGTTTTTGACGTGT	34	10
655	AAAACTAGCATCCCCCCTTGGGGCCTCTAAACGGGTCTTGAGGGGGTTTTTGACGCAG	1	0
105	AAAACTAGCATGTCCCCTTGGGGCCTCTAAACGGGTCTTGAGGGGGTTTTTGACGTCT	39	10
674	AAAACTAGCATCGCCCCTTGGGGCCTCTAAACGGGTCTTGAGGGGTATTTTGACGGAC	54	10
658	AAAACTAGCATTACCCCTTGGGGCCTCTAAACGGGTCTTGAGGGGAATTTTGACGGCC	15	2
918	AAAACTAGCATTACCCCTTGGGGCCTCTAAACGGGTCTTGAGGGGTATTTTGACGGTA	58	10
26	AAAACTAGCATGGCCCCTTGGGGCCTCTAAACGGGTCTTGAGGGGCATTTTGACGGTC	59	10
723	AAAACTAGCATGACCCCTTGGGGCCTCTAAACGGGTCTTGAGGGGTTTTTTGACGTGT	69	10
3646	AAAACTAGCATTACCCCTTGGGGCCTCTAAACGGGTCTTGAGGGGTGTTTTGACGTCC	3	9
663	AAAACTAGCATGCCCCCTTGGGGCCTCTAAACGGGTCTTGAGGGGTGTTTTGACGTAA	2	0
4342	AAAACTAGCATTCCCCCTTGGGGCCTCTAAACGGGTCTTGAGGGGGATTTTGACGGCC	4	9
665	AAAACTAGCATTGCCCCTTGGGGCCTCTAAACGGGTCTTGAGGGGAATTTTGACGCTC	2	3
1582	AAAACTAGCATATCCCCTTGGGGCCTCTAAACGGGTCTTGAGGGGCATTTTGACGTGT	5	9
2977	AAAACTAGCATCCCCCCTTGGGGCCTCTAAACGGGTCTTGAGGGGTTTTTTGACGAAC	5	9
3769	AAAACTAGCATCTCCCCTTGGGGCCTCTAAACGGGTCTTGAGGGGTTTTTTGACGAAC	5	9
1099	AAAACTAGCATTTCCCCTTGGGGCCTCTAAACGGGTCTTGAGGGGTTTTTTGACGAAC	7	9
670	AAAACTAGCATATCCCCTTGGGGCCTCTAAACGGGTCTTGAGGGGTATTTTGACGTTG	1	0
668	AAAACTAGCATTACCCCTTGGGGCCTCTAAACGGGTCTTGAGGGGGTTTTTGACGGAC	8	9
2627	AAAACTAGCATGTCCCCTTGGGGCCTCTAAACGGGTCTTGAGGGGACTTTTGACGGCG	9	9
561	AAAACTAGCATTCCCCCTTGGGGCCTCTAAACGGGTCTTGAGGGGATTTTTGACGAGG	13	9
1468	AAAACTAGCATCCCCCCTTGGGGCCTCTAAACGGGTCTTGAGGGGATTTTTGACGTTC	13	9
853	AAAACTAGCATTGCCCCTTGGGGCCTCTAAACGGGTCTTGAGGGGGTTTTTGACGGGT	15	9
1273	AAAACTAGCATCCCCCCTTGGGGCCTCTAAACGGGTCTTGAGGGGGCTTTTGACGAGC	16	9
677	AAAACTAGCATTTCCCCTTGGGGCCTCTAAACGGGTCTTGAGGGGCCTTTTGACGCCT	1	1
705	AAAACTAGCATTGCCCCTTGGGGCCTCTAAACGGGTCTTGAGGGGGTTTTTGACGATA	20	9
679	AAAACTAGCATTGCCCCTTGGGGCCTCTAAACGGGTCTTGAGGGGGCTTTTGACGAAA	1	0
1957	AAAACTAGCATATCCCCTTGGGGCCTCTAAACGGGTCTTGAGGGGTTTTTTGACGTTA	20	9
1938	AAAACTAGCATCACCCCTTGGGGCCTCTAAACGGGTCTTGAGGGGTTTTTTGACGGAC	21	9
1107	AAAACTAGCATAACCCCTTGGGGCCTCTAAACGGGTCTTGAGGGGGGTTTTGACGACC	23	9
683	AAAACTAGCATTACCCCTTGGGGCCTCTAAACGGGTCTTGAGGGGGATTTTGACGTGC	57	1
684	AAAACTAGCATTTCCCCTTGGGGCCTCTAAACGGGTCTTGAGGGGTATTTTGACGCGG	2	2
107	AAAACTAGCATAACCCCTTGGGGCCTCTAAACGGGTCTTGAGGGGGTTTTTGACGGTG	24	9
686	AAAACTAGCATTTCCCCTTGGGGCCTCTAAACGGGTCTTGAGGGGGGTGTTGACGTCT	1	0
687	AAAACTAGCATCCCCCCTTGGGGCCTCTAAACGGGTCTTGAGGGGATTTTTGACGCGG	2	3
1271	AAAACTAGCATAACCCCTTGGGGCCTCTAAACGGGTCTTGAGGGGGATTTTGACGTGT	26	9
656	AAAACTAGCATGGCCCCTTGGGGCCTCTAAACGGGTCTTGAGGGGTGTTTTGACGGGA	28	9
690	AAAACTAGCATTTCCCCTTGGGGCCTCTAAACGGGTCTTGAGGGGCATTTTGACGCCA	1	0
959	AAAACTAGCATTGCCCCTTGGGGCCTCTAAACGGGTCTTGAGGGGTGTTTTGACGGGC	28	9
1015	AAAACTAGCATCACCCCTTGGGGCCTCTAAACGGGTCTTGAGGGGGGTTTTGACGCCG	28	9
238	AAAACTAGCATCGCCCCTTGGGGCCTCTAAACGGGTCTTGAGGGGTGTTTTGACGCGA	29	9
696	AAAACTAGCATTCCCCCTTGGGGCCTCTAAACGGGTCTTGAGGGGACTTTTGACGCGT	29	9
695	AAAACTAGCATCTCCCCTTGGGGCCTCTAAACGGGTCTTGAGGGGTCTTTTGACGCAT	1	0
793	AAAACTAGCATCTCCCCTTGGGGCCTCTAAACGGGTCTTGAGGGGCATTTTGACGTTA	34	9
209	AAAACTAGCATCACCCCTTGGGGCCTCTAAACGGGTCTTGAGGGGGATTTTGACGGAC	38	9
354	AAAACTAGCATTGCCCCTTGGGGCCTCTAAACGGGTCTTGAGGGGTCTTTTGACGGCC	47	9
62	AAAACTAGCATGTCCCCTTGGGGCCTCTAAACGGGTCTTGAGGGGCTTTTTGACGCCC	49	9
700	AAAACTAGCATTGCCCCTTGGGGCCTCTAAACGGGTCTTGAGGGGCATTTTGACGCGC	12	2
701	AAAACTAGCATCCCCCCTTGGGGCCTCTAAACGGGTCTTGAGGGGTTTTTTGACGTGA	1	0
702	AAAACTAGCATCACCCCTTGGGGCCTCTAAACGGGTCTTGAGGGGTATTTTGACGAGA	2	0
731	AAAACTAGCATCACCCCTTGGGGCCTCTAAACGGGTCTTGAGGGGCGTTTTGACGCTT	51	9
704	AAAACTAGCATTACCCCTTGGGGCCTCTAAACGGGTCTTGAGGGGGCTTTTGACGGTC	2	0
380	AAAACTAGCATCCCCCCTTGGGGCCTCTAAACGGGTCTTGAGGGGAGTTTTGACGTGT	58	9
1017	AAAACTAGCATCACCCCTTGGGGCCTCTAAACGGGTCTTGAGGGGACTTTTGACGGTC	79	9
707	AAAACTAGCATTACCCCTTGGGGCCTCTAAACGGGTCTTGAGGGGTGTTTTGACGGGG	2	0
708	AAAACTAGCATGTCCCCTTGGGGCCTCTAAACGGGTCTTGAGGGGTTTTTTGACGGTA	37	2
180	AAAACTAGCATTCCCCCTTGGGGCCTCTAAACGGGTCTTGAGGGGGTTTTTGACGTGG	95	9
710	AAAACTAGCATTACCCCTTGGGGCCTCTAAACGGGTCTTGAGGGGCGTTTTGACGTGT	1	0
482	AAAACTAGCATTACCCCTTGGGGCCTCTAAACGGGTCTTGAGGGGTTTTTTGACGCTG	112	9
640	AAAACTAGCATGCCCCCTTGGGGCCTCTAAACGGGTCTTGAGGGGGATTTTGACGTAC	129	9
149	AAAACTAGCATGTCCCCTTGGGGCCTCTAAACGGGTCTTGAGGGGTCTTTTGACGCTC	152	9
199	AAAACTAGCATTTCCCCTTGGGGCCTCTAAACGGGTCTTGAGGGGTTTTTTGACGGCG	254	9
104	AAAACTAGCATTTCCCCTTGGGGCCTCTAAACGGGTCTTGAGGGGCCTTTTGACGCAG	456	9
1478	AAAACTAGCATGCCCCCTTGGGGCCTCTAAACGGGTCTTGAGGGGGGTTTTGACGCGC	3	8
717	AAAACTAGCATTTCCCCTTGGGGCCTCTAAACGGGTCTTGAGGGGGCTTTTGACGCAA	1	0
3780	AAAACTAGCATTACCCCTTGGGGCCTCTAAACGGGTCTTGAGGGGGTTTTTGACGTGC	3	8
1434	AAAACTAGCATTTCCCCTTGGGGCCTCTAAACGGGTCTTGAGGGGTTTTTTGACGGAG	4	8
1470	AAAACTAGCATTACCCCTTGGGGCCTCTAAACGGGTCTTGAGGGGAATTTTGACGTAT	4	8
3070	AAAACTAGCATTCCCCCTTGGGGCCTCTAAACGGGTCTTGAGGGGTTTTTTGACGGCA	5	8
1389	AAAACTAGCATTCCCCCTTGGGGCCTCTAAACGGGTCTTGAGGGGTATTTTGACGGAC	9	8
1561	AAAACTAGCATGGCCCCTTGGGGCCTCTAAACGGGTCTTGAGGGGAATTTTGACGACC	9	8
1947	AAAACTAGCATTTCCCCTTGGGGCCTCTAAACGGGTCTTGAGGGGAATTTTGACGAAC	10	8
1621	AAAACTAGCATCTCCCCTTGGGGCCTCTAAACGGGTCTTGAGGGGGTTTTTGACGAGG	11	8
2025	AAAACTAGCATTTCCCCTTGGGGCCTCTAAACGGGTCTTGAGGGGTTTTTTGACGTGA	11	8
727	AAAACTAGCATTACCCCTTGGGGCCTCTAAACGGGTCTTGAGGGGTTTTTTGACGTAA	1	0
308	AAAACTAGCATCACCCCTTGGGGCCTCTAAACGGGTCTTGAGGGGTTTTTTGACGGCC	14	8
1584	AAAACTAGCATTTCCCCTTGGGGCCTCTAAACGGGTCTTGAGGGGGTTTTTGACGCGC	14	8
730	AAAACTAGCATGACCCCTTGGGGCCTCTAAACGGGTCTTGAGGGGGGTTTTGACGATC	29	2
706	AAAACTAGCATTTCCCCTTGGGGCCTCTAAACGGGTCTTGAGGGGGATTTTGACGATC	15	8
732	AAAACTAGCATATCCCCTTGGGGCCTCTAAACGGGTCTTGAGGGGAATTTTGACGGTA	2	2
1322	AAAACTAGCATAACCCCTTGGGGCCTCTAAACGGGTCTTGAGGGGGATTTTGACGACT	15	8
734	AAAACTAGCATTGCCCCTTGGGGCCTCTAAACGGGTCTTGAGGGGGCTTTTGACGACC	1	0
1676	AAAACTAGCATCACCCCTTGGGGCCTCTAAACGGGTCTTGAGGGGATTTTTGACGCCC	16	8
736	AAAACTAGCATGTCCCCTTGGGGCCTCTAAACGGGTCTTGAGGGGTATTTTGACGTGC	18	1
737	AAAACTAGCATTTCCCCTTGGGGCCTCTAAACGGGTCTTGAGGGGGATTTTGACGTGA	2	0
1924	AAAACTAGCATGACCCCTTGGGGCCTCTAAACGGGTCTTGAGGGGATTTTTGACGATG	16	8
739	AAAACTAGCATGCCCCCTTGGGGCCTCTAAACGGGTCTTGAGGGGTATTTTGACGGAC	11	1
1347	AAAACTAGCATGTCCCCTTGGGGCCTCTAAACGGGTCTTGAGGGGTTTTTTGACGTCC	17	8
17	AAAACTAGCATTCCCCCTTGGGGCCTCTAAACGGGTCTTGAGGGGTGTTTTGACGCAT	18	8
848	AAAACTAGCATGTCCCCTTGGGGCCTCTAAACGGGTCTTGAGGGGTATTTTGACGTCT	20	8
743	AAAACTAGCATCTCCCCTTGGGGCCTCTAAACGGGTCTTGAGGGGTCTTTTGACGTTT	1	5
349	AAAACTAGCATTGCCCCTTGGGGCCTCTAAACGGGTCTTGAGGGGGATTTTGACGATG	21	8
1159	AAAACTAGCATGTCCCCTTGGGGCCTCTAAACGGGTCTTGAGGGGTGTTTTGACGCAA	22	8
639	AAAACTAGCATTCCCCCTTGGGGCCTCTAAACGGGTCTTGAGGGGCGTTTTGACGTTC	23	8
953	AAAACTAGCATCACCCCTTGGGGCCTCTAAACGGGTCTTGAGGGGTTTTTTGACGCGC	23	8
1037	AAAACTAGCATTCCCCCTTGGGGCCTCTAAACGGGTCTTGAGGGGCGTTTTGACGGGC	24	8
570	AAAACTAGCATTGCCCCTTGGGGCCTCTAAACGGGTCTTGAGGGGTATTTTGACGATT	25	8
42	AAAACTAGCATATCCCCTTGGGGCCTCTAAACGGGTCTTGAGGGGCGTTTTGACGGTT	26	8
751	AAAACTAGCATAGCCCCTTGGGGCCTCTAAACGGGTCTTGAGGGGGATTTTGACGTGC	1	1
752	AAAACTAGCATTACCCCTTGGGGCCTCTAAACGGGTCTTGAGGGGTATTTTGACGTTC	2	4
822	AAAACTAGCATAACCCCTTGGGGCCTCTAAACGGGTCTTGAGGGGGTTTTTGACGTTC	26	8
636	AAAACTAGCATTACCCCTTGGGGCCTCTAAACGGGTCTTGAGGGGAATTTTGACGGGC	30	8
755	AAAACTAGCATGTCCCCTTGGGGCCTCTAAACGGGTCTTGAGGGGACTTTTGACGAGC	1	0
148	AAAACTAGCATGTCCCCTTGGGGCCTCTAAACGGGTCTTGAGGGGTGTTTTGACGTGG	31	8
586	AAAACTAGCATCTCCCCTTGGGGCCTCTAAACGGGTCTTGAGGGGTGTTTTGACGAAC	33	8
758	AAAACTAGCATTGCCCCTTGGGGCCTCTAAACGGGTCTTGAGGGGATTTTTGACGATT	1	0
1202	AAAACTAGCATACCCCCTTGGGGCCTCTAAACGGGTCTTGAGGGGTATTTTGACGTAC	33	8
760	AAAACTAGCATCGCCCCTTGGGGCCTCTAAACGGGTCTTGAGGGGGCTTTTGACGGTG	22	1
761	AAAACTAGCATACCCCCTTGGGGCCTCTAAACGGGTCTTGAGGGGAGTTTTGACGCCC	1	0
600	AAAACTAGCATTCCCCCTTGGGGCCTCTAAACGGGTCTTGAGGGGTTTTTTGACGTTG	36	8
910	AAAACTAGCATTTCCCCTTGGGGCCTCTAAACGGGTCTTGAGGGGTTTTTTGACGACC	36	8
764	AAAACTAGCATAGCCCCTTGGGGCCTCTAAACGGGTCTTGAGGGGTTTTTTGACGATC	22	1
496	AAAACTAGCATTACCCCTTGGGGCCTCTAAACGGGTCTTGAGGGGGCTTTTGACGTTC	40	8
182	AAAACTAGCATTCCCCCTTGGGGCCTCTAAACGGGTCTTGAGGGGTCTTTTGACGCTC	42	8
767	AAAACTAGCATTACCCCTTGGGGCCTCTAAACGGGTCTTGAGGGGTTTTTTGACGGCG	9	2
768	AAAACTAGCATCCCCCCTTGGGGCCTCTAAACGGGTCTTGAGGGGTATTTTGACGGGG	18	1
36	AAAACTAGCATTGCCCCTTGGGGCCTCTAAACGGGTCTTGAGGGGTATTTTGACGCCT	44	8
770	AAAACTAGCATTTCCCCTTGGGGCCTCTAAACGGGTCTTGAGGGGCATTTTGACGTTT	2	4
113	AAAACTAGCATTTCCCCTTGGGGCCTCTAAACGGGTCTTGAGGGGCATTTTGACGGTC	45	8
224	AAAACTAGCATTGCCCCTTGGGGCCTCTAAACGGGTCTTGAGGGGTTTTTTGACGCTT	45	8
405	AAAACTAGCATGACCCCTTGGGGCCTCTAAACGGGTCTTGAGGGGGTTTTTGACGGCG	62	8
774	AAAACTAGCATTACCCCTTGGGGCCTCTAAACGGGTCTTGAGGGGTTTTTTGACGATG	2	2
775	AAAACTAGCATCACCCCTTGGGGCCTCTAAACGGGTCTTGAGGGGACTTTTGACGTGG	2	0
776	AAAACTAGCATACCCCCTTGGGGCCTCTAAACGGGTCTTGAGGGGTGTTTTGACGGTC	1	0
777	AAAACTAGCATTGCCCCTTGGGGCCTCTAAACGGGTCTTGAGGGGAATTTTGACGGCG	1	0
10	AAAACTAGCATATCCCCTTGGGGCCTCTAAACGGGTCTTGAGGGGGTTTTTGACGGTT	456	8
779	AAAACTAGCATAGCCCCTTGGGGCCTCTAAACGGGTCTTGAGGGGGGTTTTGACGAGC	1	0
4200	AAAACTAGCATTTCCCCTTGGGGCCTCTAAACGGGTCTTGAGGGGAATTTTGACGTAT	4	7
718	AAAACTAGCATTACCCCTTGGGGCCTCTAAACGGGTCTTGAGGGGGTTTTTGACGGTT	7	7
19	AAAACTAGCATGCCCCCTTGGGGCCTCTAAACGGGTCTTGAGGGGGATTTTGACGGTT	8	7
843	AAAACTAGCATTTCCCCTTGGGGCCTCTAAACGGGTCTTGAGGGGTATTTTGACGGGT	10	7
1560	AAAACTAGCATAGCCCCTTGGGGCCTCTAAACGGGTCTTGAGGGGATTTTTGACGAGG	10	7
785	AAAACTAGCATCTCCCCTTGGGGCCTCTAAACGGGTCTTGAGGGGCTTTTTGACGATG	1	0
786	AAAACTAGCATTGCCCCTTGGGGCCTCTAAACGGGTCTTGAGGGGATTTTTGACGTAT	1	0
2619	AAAACTAGCATTCCCCCTTGGGGCCTCTAAACGGGTCTTGAGGGGTTTTTTGACGTTC	11	7
788	AAAACTAGCATATCCCCTTGGGGCCTCTAAACGGGTCTTGAGGGGCCTTTTGACGGGT	2	0
789	AAAACTAGCATATCCCCTTGGGGCCTCTAAACGGGTCTTGAGGGGCGTTTTGACGGGT	16	2
828	AAAACTAGCATCACCCCTTGGGGCCTCTAAACGGGTCTTGAGGGGACTTTTGACGACA	12	7
1538	AAAACTAGCATCGCCCCTTGGGGCCTCTAAACGGGTCTTGAGGGGCTTTTTGACGACT	12	7
1293	AAAACTAGCATATCCCCTTGGGGCCTCTAAACGGGTCTTGAGGGGGCTTTTGACGGAG	13	7
51	AAAACTAGCATGACCCCTTGGGGCCTCTAAACGGGTCTTGAGGGGATTTTTGACGAGG	16	7
534	AAAACTAGCATGGCCCCTTGGGGCCTCTAAACGGGTCTTGAGGGGTTTTTTGACGAAC	16	7
795	AAAACTAGCATGCCCCCTTGGGGCCTCTAAACGGGTCTTGAGGGGGATTTTGACGCTG	2	0
796	AAAACTAGCATACCCCCTTGGGGCCTCTAAACGGGTCTTGAGGGGGGTTTTGACGCTG	1	1
830	AAAACTAGCATTTCCCCTTGGGGCCTCTAAACGGGTCTTGAGGGGGTTTTTGACGGTG	16	7
798	AAAACTAGCATCACCCCTTGGGGCCTCTAAACGGGTCTTGAGGGGAGTTTTGACGGAC	1	0
488	AAAACTAGCATTACCCCTTGGGGCCTCTAAACGGGTCTTGAGGGGATTTTTGACGTAC	17	7
800	AAAACTAGCATGACCCCTTGGGGCCTCTAAACGGGTCTTGAGGGGGTTTTTGACGGGG	2	0
801	AAAACTAGCATCGCCCCTTGGGGCCTCTAAACGGGTCTTGAGGGGCTTTTTGACGCGG	1	0
456	AAAACTAGCATCTCCCCTTGGGGCCTCTAAACGGGTCTTGAGGGGGTTTTTGACGTGC	18	7
803	AAAACTAGCATATCCCCTTGGGGCCTCTAAACGGGTCTTGAGGGGGGTTTTGACGGCT	31	2
613	AAAACTAGCATTCCCCCTTGGGGCCTCTAAACGGGTCTTGAGGGGCATTTTGACGTGC	19	7
303	AAAACTAGCATTTCCCCTTGGGGCCTCTAAACGGGTCTTGAGGGGGCTTTTGACGTCC	21	7
806	AAAACTAGCATTTCCCCTTGGGGCCTCTAAACGGGTCTTGAGGGGGTTTTTGACGATG	13	1
1525	AAAACTAGCATTACCCCTTGGGGCCTCTAAACGGGTCTTGAGGGGCCTTTTGACGTAG	23	7
461	AAAACTAGCATTACCCCTTGGGGCCTCTAAACGGGTCTTGAGGGGATTTTTGACGGTA	24	7
809	AAAACTAGCATGCCCCCTTGGGGCCTCTAAACGGGTCTTGAGGGGTTTTTTGACGCGA	1	0
1210	AAAACTAGCATGACCCCTTGGGGCCTCTAAACGGGTCTTGAGGGGATTTTTGACGGGG	24	7
836	AAAACTAGCATCACCCCTTGGGGCCTCTAAACGGGTCTTGAGGGGTCTTTTGACGATG	25	7
887	AAAACTAGCATTACCCCTTGGGGCCTCTAAACGGGTCTTGAGGGGATTTTTGACGAAT	26	7
813	AAAACTAGCATTCCCCCTTGGGGCCTCTAAACGGGTCTTGAGGGGTGTTTTGACGGGC	2	2
784	AAAACTAGCATATCCCCTTGGGGCCTCTAAACGGGTCTTGAGGGGTATTTTGACGAGG	27	7
1238	AAAACTAGCATTCCCCCTTGGGGCCTCTAAACGGGTCTTGAGGGGGATTTTGACGGGT	30	7
1375	AAAACTAGCATTACCCCTTGGGGCCTCTAAACGGGTCTTGAGGGGCTTTTTGACGCTC	31	7
1076	AAAACTAGCATAACCCCTTGGGGCCTCTAAACGGGTCTTGAGGGGCTTTTTGACGGGC	35	7
205	AAAACTAGCATTACCCCTTGGGGCCTCTAAACGGGTCTTGAGGGGTCTTTTGACGAGG	36	7
1142	AAAACTAGCATGGCCCCTTGGGGCCTCTAAACGGGTCTTGAGGGGTGTTTTGACGGGT	36	7
553	AAAACTAGCATACCCCCTTGGGGCCTCTAAACGGGTCTTGAGGGGCATTTTGACGGTC	45	7
821	AAAACTAGCATCTCCCCTTGGGGCCTCTAAACGGGTCTTGAGGGGCATTTTGACGTAT	1	0
307	AAAACTAGCATAGCCCCTTGGGGCCTCTAAACGGGTCTTGAGGGGCCTTTTGACGTAT	51	7
823	AAAACTAGCATCCCCCCTTGGGGCCTCTAAACGGGTCTTGAGGGGGTTTTTGACGTAA	1	0
824	AAAACTAGCATTTCCCCTTGGGGCCTCTAAACGGGTCTTGAGGGGCATTTTGACGGTT	1	0
825	AAAACTAGCATATCCCCTTGGGGCCTCTAAACGGGTCTTGAGGGGCCTTTTGACGCAG	2	0
427	AAAACTAGCATCACCCCTTGGGGCCTCTAAACGGGTCTTGAGGGGGTTTTTGACGAGG	58	7
827	AAAACTAGCATGCCCCCTTGGGGCCTCTAAACGGGTCTTGAGGGGTTTTTTGACGCGC	1	1
29	AAAACTAGCATTCCCCCTTGGGGCCTCTAAACGGGTCTTGAGGGGGTTTTTGACGCTG	74	7
6392	AAAACTAGCATGGCCCCTTGGGGCCTCTAAACGGGTCTTGAGGGGAATTTTGACGTAT	0	7
2727	AAAACTAGCATTACCCCTTGGGGCCTCTAAACGGGTCTTGAGGGGAATTTTGACGCTC	3	6
831	AAAACTAGCATTTCCCCTTGGGGCCTCTAAACGGGTCTTGAGGGGGATTTTGACGACC	1	2
3649	AAAACTAGCATTTCCCCTTGGGGCCTCTAAACGGGTCTTGAGGGGAATTTTGACGGGC	3	6
4950	AAAACTAGCATTACCCCTTGGGGCCTCTAAACGGGTCTTGAGGGGATTTTTGACGGGG	3	6
57	AAAACTAGCATTACCCCTTGGGGCCTCTAAACGGGTCTTGAGGGGAATTTTGACGCGG	4	6
1387	AAAACTAGCATTACCCCTTGGGGCCTCTAAACGGGTCTTGAGGGGTCTTTTGACGTTT	4	6
3810	AAAACTAGCATAACCCCTTGGGGCCTCTAAACGGGTCTTGAGGGGCATTTTGACGTGT	4	6
837	AAAACTAGCATTCCCCCTTGGGGCCTCTAAACGGGTCTTGAGGGGGATTTTGACGCGC	2	1
838	AAAACTAGCATCACCCCTTGGGGCCTCTAAACGGGTCTTGAGGGGCATTTTGACGCTG	2	0
839	AAAACTAGCATCCCCCCTTGGGGCCTCTAAACGGGTCTTGAGGGGGTTTTTGACGGGC	6	1
840	AAAACTAGCATTGCCCCTTGGGGCCTCTAAACGGGTCTTGAGGGGATTTTTGACGGGG	8	1
3899	AAAACTAGCATTTCCCCTTGGGGCCTCTAAACGGGTCTTGAGGGGGTTTTTGACGGTC	4	6
842	AAAACTAGCATCCCCCCTTGGGGCCTCTAAACGGGTCTTGAGGGGGTTTTTGACGGAG	2	0
4221	AAAACTAGCATAGCCCCTTGGGGCCTCTAAACGGGTCTTGAGGGGTTTTTTGACGAAC	4	6
4517	AAAACTAGCATCACCCCTTGGGGCCTCTAAACGGGTCTTGAGGGGTTTTTTGACGAAC	4	6
845	AAAACTAGCATTCCCCCTTGGGGCCTCTAAACGGGTCTTGAGGGGGGTTTTGACGACG	1	0
846	AAAACTAGCATTACCCCTTGGGGCCTCTAAACGGGTCTTGAGGGGGCTTTTGACGAAA	12	1
847	AAAACTAGCATATCCCCTTGGGGCCTCTAAACGGGTCTTGAGGGGACTTTTGACGGTA	2	0
4176	AAAACTAGCATTACCCCTTGGGGCCTCTAAACGGGTCTTGAGGGGTATTTTGACGTTT	5	6
849	AAAACTAGCATAACCCCTTGGGGCCTCTAAACGGGTCTTGAGGGGGCTTTTGACGCAG	2	0
850	AAAACTAGCATTGCCCCTTGGGGCCTCTAAACGGGTCTTGAGGGGGTTTTTGACGACT	13	1
4072	AAAACTAGCATTTCCCCTTGGGGCCTCTAAACGGGTCTTGAGGGGTCTTTTGACGTTT	6	6
69	AAAACTAGCATACCCCCTTGGGGCCTCTAAACGGGTCTTGAGGGGCTTTTTGACGGTC	7	6
1174	AAAACTAGCATCACCCCTTGGGGCCTCTAAACGGGTCTTGAGGGGGCTTTTGACGCGG	8	6
2328	AAAACTAGCATTCCCCCTTGGGGCCTCTAAACGGGTCTTGAGGGGTTTTTTGACGTAT	8	6
855	AAAACTAGCATGTCCCCTTGGGGCCTCTAAACGGGTCTTGAGGGGGATTTTGACGGAA	1	0
1096	AAAACTAGCATCTCCCCTTGGGGCCTCTAAACGGGTCTTGAGGGGTTTTTTGACGTAT	9	6
2209	AAAACTAGCATGCCCCCTTGGGGCCTCTAAACGGGTCTTGAGGGGGGTTTTGACGGGT	9	6
2268	AAAACTAGCATTACCCCTTGGGGCCTCTAAACGGGTCTTGAGGGGGTTTTTGACGGTA	10	6
859	AAAACTAGCATACCCCCTTGGGGCCTCTAAACGGGTCTTGAGGGGCTTTTTGACGCTC	1	0
860	AAAACTAGCATACCCCCTTGGGGCCTCTAAACGGGTCTTGAGGGGGCTTTTGACGTAC	1	0
780	AAAACTAGCATGACCCCTTGGGGCCTCTAAACGGGTCTTGAGGGGGGTTTTGACGCTC	11	6
862	AAAACTAGCATTCCCCCTTGGGGCCTCTAAACGGGTCTTGAGGGGTATTTTGACGGCT	2	0
364	AAAACTAGCATACCCCCTTGGGGCCTCTAAACGGGTCTTGAGGGGATTTTTGACGGTA	12	6
864	AAAACTAGCATTTCCCCTTGGGGCCTCTAAACGGGTCTTGAGGGGTGTTTTGACGGGG	6	1
1274	AAAACTAGCATCTCCCCTTGGGGCCTCTAAACGGGTCTTGAGGGGTCTTTTGACGGTA	14	6
866	AAAACTAGCATTACCCCTTGGGGCCTCTAAACGGGTCTTGAGGGGCGTTTTGACGTAC	2	0
867	AAAACTAGCATCGCCCCTTGGGGCCTCTAAACGGGTCTTGAGGGGCTTTTTGACGCAG	1	0
1401	AAAACTAGCATCACCCCTTGGGGCCTCTAAACGGGTCTTGAGGGGTCTTTTGACGCTC	15	6
345	AAAACTAGCATGTCCCCTTGGGGCCTCTAAACGGGTCTTGAGGGGTTTTTTGACGATT	16	6
942	AAAACTAGCATGGCCCCTTGGGGCCTCTAAACGGGTCTTGAGGGGAATTTTGACGTAC	16	6
1683	AAAACTAGCATTCCCCCTTGGGGCCTCTAAACGGGTCTTGAGGGGATTTTTGACGGTT	16	6
872	AAAACTAGCATACCCCCTTGGGGCCTCTAAACGGGTCTTGAGGGGTTTTTTGACGTTC	5	1
802	AAAACTAGCATCACCCCTTGGGGCCTCTAAACGGGTCTTGAGGGGGATTTTGACGGGC	17	6
874	AAAACTAGCATATCCCCTTGGGGCCTCTAAACGGGTCTTGAGGGGTTTTTTGACGCGT	1	0
875	AAAACTAGCATCACCCCTTGGGGCCTCTAAACGGGTCTTGAGGGGGATTTTGACGCGG	3	1
876	AAAACTAGCATAACCCCTTGGGGCCTCTAAACGGGTCTTGAGGGGTCTTTTGACGTGT	1	0
1150	AAAACTAGCATATCCCCTTGGGGCCTCTAAACGGGTCTTGAGGGGCATTTTGACGTCT	17	6
413	AAAACTAGCATAGCCCCTTGGGGCCTCTAAACGGGTCTTGAGGGGGCTTTTGACGTGG	19	6
421	AAAACTAGCATTTCCCCTTGGGGCCTCTAAACGGGTCTTGAGGGGGTTTTTGACGTCC	19	6
981	AAAACTAGCATGTCCCCTTGGGGCCTCTAAACGGGTCTTGAGGGGACTTTTGACGGTG	19	6
447	AAAACTAGCATCCCCCCTTGGGGCCTCTAAACGGGTCTTGAGGGGGTTTTTGACGAGA	20	6
201	AAAACTAGCATAACCCCTTGGGGCCTCTAAACGGGTCTTGAGGGGGATTTTGACGGCG	21	6
883	AAAACTAGCATTGCCCCTTGGGGCCTCTAAACGGGTCTTGAGGGGGTTTTTGACGAAG	4	2
884	AAAACTAGCATGGCCCCTTGGGGCCTCTAAACGGGTCTTGAGGGGCCTTTTGACGGTC	2	0
885	AAAACTAGCATGCCCCCTTGGGGCCTCTAAACGGGTCTTGAGGGGACTTTTGACGCTT	1	0
598	AAAACTAGCATAGCCCCTTGGGGCCTCTAAACGGGTCTTGAGGGGATTTTTGACGGTC	23	6
1004	AAAACTAGCATAACCCCTTGGGGCCTCTAAACGGGTCTTGAGGGGATTTTTGACGTAC	23	6
888	AAAACTAGCATTACCCCTTGGGGCCTCTAAACGGGTCTTGAGGGGGATTTTGACGGGT	5	1
818	AAAACTAGCATCACCCCTTGGGGCCTCTAAACGGGTCTTGAGGGGGCTTTTGACGGTA	25	6
890	AAAACTAGCATTCCCCCTTGGGGCCTCTAAACGGGTCTTGAGGGGATTTTTGACGGAC	6	1
891	AAAACTAGCATTCCCCCTTGGGGCCTCTAAACGGGTCTTGAGGGGGTTTTTGACGGTA	5	1
835	AAAACTAGCATTGCCCCTTGGGGCCTCTAAACGGGTCTTGAGGGGTTTTTTGACGTTA	25	6
893	AAAACTAGCATAACCCCTTGGGGCCTCTAAACGGGTCTTGAGGGGGCTTTTGACGCTC	4	1
894	AAAACTAGCATACCCCCTTGGGGCCTCTAAACGGGTCTTGAGGGGGATTTTGACGCTA	17	2
1787	AAAACTAGCATAACCCCTTGGGGCCTCTAAACGGGTCTTGAGGGGTTTTTTGACGCCT	25	6
807	AAAACTAGCATTGCCCCTTGGGGCCTCTAAACGGGTCTTGAGGGGGCTTTTGACGGTG	30	6
897	AAAACTAGCATAACCCCTTGGGGCCTCTAAACGGGTCTTGAGGGGTTTTTTGACGTGA	1	0
608	AAAACTAGCATCACCCCTTGGGGCCTCTAAACGGGTCTTGAGGGGTTTTTTGACGCTC	38	6
91	AAAACTAGCATGTCCCCTTGGGGCCTCTAAACGGGTCTTGAGGGGTATTTTGACGCTC	40	6
302	AAAACTAGCATACCCCCTTGGGGCCTCTAAACGGGTCTTGAGGGGCTTTTTGACGCGG	44	6
117	AAAACTAGCATAACCCCTTGGGGCCTCTAAACGGGTCTTGAGGGGGGTTTTGACGGTT	45	6
902	AAAACTAGCATTGCCCCTTGGGGCCTCTAAACGGGTCTTGAGGGGCGTTTTGACGGTC	16	2
903	AAAACTAGCATGGCCCCTTGGGGCCTCTAAACGGGTCTTGAGGGGCGTTTTGACGGTA	1	0
495	AAAACTAGCATAGCCCCTTGGGGCCTCTAAACGGGTCTTGAGGGGGTTTTTGACGGTG	45	6
492	AAAACTAGCATTTCCCCTTGGGGCCTCTAAACGGGTCTTGAGGGGTTTTTTGACGCCA	59	6
906	AAAACTAGCATCCCCCCTTGGGGCCTCTAAACGGGTCTTGAGGGGGGTTTTGACGCCG	2	0
907	AAAACTAGCATTCCCCCTTGGGGCCTCTAAACGGGTCTTGAGGGGTATTTTGACGATG	1	0
908	AAAACTAGCATATCCCCTTGGGGCCTCTAAACGGGTCTTGAGGGGGATTTTGACGGAG	1	0
909	AAAACTAGCATTTCCCCTTGGGGCCTCTAAACGGGTCTTGAGGGGTTTTTTGACGTTG	17	1
116	AAAACTAGCATAACCCCTTGGGGCCTCTAAACGGGTCTTGAGGGGGGTTTTGACGGTC	62	6
911	AAAACTAGCATAACCCCTTGGGGCCTCTAAACGGGTCTTGAGGGGGGTTTTGACGGGG	3	1
635	AAAACTAGCATTACCCCTTGGGGCCTCTAAACGGGTCTTGAGGGGAATTTTGACGGTG	105	6
253	AAAACTAGCATTCCCCCTTGGGGCCTCTAAACGGGTCTTGAGGGGATTTTTGACGTCA	106	6
158	AAAACTAGCATTGCCCCTTGGGGCCTCTAAACGGGTCTTGAGGGGGGTTTTGACGTTT	284	6
915	AAAACTAGCATTCCCCCTTGGGGCCTCTAAACGGGTCTTGAGGGGTGTTTTGACGTAT	1	0
6087	AAAACTAGCATGCCCCCTTGGGGCCTCTAAACGGGTCTTGAGGGGTGTTTTGACGTCC	0	6
917	AAAACTAGCATTACCCCTTGGGGCCTCTAAACGGGTCTTGAGGGGGATTTTGACGGAT	1	0
6176	AAAACTAGCATGGCCCCTTGGGGCCTCTAAACGGGTCTTGAGGGGTATTTTGACGTTT	0	6
6514	AAAACTAGCATAGCCCCTTGGGGCCTCTAAACGGGTCTTGAGGGGAATTTTGACGCTC	0	6
920	AAAACTAGCATCACCCCTTGGGGCCTCTAAACGGGTCTTGAGGGGAGTTTTGACGGTA	5	1
1276	AAAACTAGCATAGCCCCTTGGGGCCTCTAAACGGGTCTTGAGGGGTATTTTGACGTTT	3	5
1654	AAAACTAGCATTCCCCCTTGGGGCCTCTAAACGGGTCTTGAGGGGGGTTTTGACGGGG	3	5
2858	AAAACTAGCATTTCCCCTTGGGGCCTCTAAACGGGTCTTGAGGGGCTTTTTGACGACA	3	5
924	AAAACTAGCATTACCCCTTGGGGCCTCTAAACGGGTCTTGAGGGGGGTTTTGACGGCC	12	1
925	AAAACTAGCATCACCCCTTGGGGCCTCTAAACGGGTCTTGAGGGGCATTTTGACGGTC	9	2
3015	AAAACTAGCATTTCCCCTTGGGGCCTCTAAACGGGTCTTGAGGGGGTTTTTGACGGGA	3	5
3397	AAAACTAGCATGGCCCCTTGGGGCCTCTAAACGGGTCTTGAGGGGTTTTTTGACGTTC	3	5
928	AAAACTAGCATTGCCCCTTGGGGCCTCTAAACGGGTCTTGAGGGGCATTTTGACGCTT	1	1
929	AAAACTAGCATAGCCCCTTGGGGCCTCTAAACGGGTCTTGAGGGGTTTTTTGACGCGC	1	0
930	AAAACTAGCATTCCCCCTTGGGGCCTCTAAACGGGTCTTGAGGGGGCTTTTGACGAGA	1	0
931	AAAACTAGCATTGCCCCTTGGGGCCTCTAAACGGGTCTTGAGGGGAATTTTGACGGTT	2	1
4003	AAAACTAGCATAGCCCCTTGGGGCCTCTAAACGGGTCTTGAGGGGGATTTTGACGGTA	3	5
933	AAAACTAGCATGGCCCCTTGGGGCCTCTAAACGGGTCTTGAGGGGAATTTTGACGCGG	7	1
4188	AAAACTAGCATTACCCCTTGGGGCCTCTAAACGGGTCTTGAGGGGCCTTTTGACGCTG	3	5
4417	AAAACTAGCATTACCCCTTGGGGCCTCTAAACGGGTCTTGAGGGGTATTTTGACGCTG	3	5
4620	AAAACTAGCATTCCCCCTTGGGGCCTCTAAACGGGTCTTGAGGGGAATTTTGACGCTC	3	5
937	AAAACTAGCATCTCCCCTTGGGGCCTCTAAACGGGTCTTGAGGGGTTTTTTGACGCGA	2	0
1656	AAAACTAGCATCGCCCCTTGGGGCCTCTAAACGGGTCTTGAGGGGTTTTTTGACGAAC	4	5
939	AAAACTAGCATTGCCCCTTGGGGCCTCTAAACGGGTCTTGAGGGGTATTTTGACGCCA	2	0
940	AAAACTAGCATTTCCCCTTGGGGCCTCTAAACGGGTCTTGAGGGGCTTTTTGACGTTG	2	1
3242	AAAACTAGCATCACCCCTTGGGGCCTCTAAACGGGTCTTGAGGGGAATTTTGACGCTC	4	5
3296	AAAACTAGCATTTCCCCTTGGGGCCTCTAAACGGGTCTTGAGGGGACTTTTGACGCTC	4	5
4312	AAAACTAGCATTCCCCCTTGGGGCCTCTAAACGGGTCTTGAGGGGTATTTTGACGGTA	4	5
944	AAAACTAGCATCGCCCCTTGGGGCCTCTAAACGGGTCTTGAGGGGTATTTTGACGCTT	38	1
167	AAAACTAGCATGTCCCCTTGGGGCCTCTAAACGGGTCTTGAGGGGGTTTTTGACGGGC	5	5
946	AAAACTAGCATTTCCCCTTGGGGCCTCTAAACGGGTCTTGAGGGGCCTTTTGACGGCT	1	0
947	AAAACTAGCATGCCCCCTTGGGGCCTCTAAACGGGTCTTGAGGGGCTTTTTGACGATT	1	0
948	AAAACTAGCATTACCCCTTGGGGCCTCTAAACGGGTCTTGAGGGGTTTTTTGACGTGT	5	1
1881	AAAACTAGCATTACCCCTTGGGGCCTCTAAACGGGTCTTGAGGGGGATTTTGACGGGC	5	5
1073	AAAACTAGCATTCCCCCTTGGGGCCTCTAAACGGGTCTTGAGGGGTTTTTTGACGTGT	6	5
1110	AAAACTAGCATTCCCCCTTGGGGCCTCTAAACGGGTCTTGAGGGGAGTTTTGACGGTC	6	5
952	AAAACTAGCATGCCCCCTTGGGGCCTCTAAACGGGTCTTGAGGGGACTTTTGACGGTG	1	0
1441	AAAACTAGCATCACCCCTTGGGGCCTCTAAACGGGTCTTGAGGGGTATTTTGACGGCC	7	5
954	AAAACTAGCATTGCCCCTTGGGGCCTCTAAACGGGTCTTGAGGGGCGTTTTGACGTGT	2	0
2581	AAAACTAGCATTGCCCCTTGGGGCCTCTAAACGGGTCTTGAGGGGCTTTTTGACGCGC	8	5
3177	AAAACTAGCATTACCCCTTGGGGCCTCTAAACGGGTCTTGAGGGGTTTTTTGACGTTA	8	5
957	AAAACTAGCATGTCCCCTTGGGGCCTCTAAACGGGTCTTGAGGGGCTTTTTGACGTGC	3	1
2003	AAAACTAGCATTTCCCCTTGGGGCCTCTAAACGGGTCTTGAGGGGGTTTTTGACGTCA	10	5
1386	AAAACTAGCATGCCCCCTTGGGGCCTCTAAACGGGTCTTGAGGGGTCTTTTGACGGGA	11	5
960	AAAACTAGCATGACCCCTTGGGGCCTCTAAACGGGTCTTGAGGGGCTTTTTGACGGGT	1	0
961	AAAACTAGCATGGCCCCTTGGGGCCTCTAAACGGGTCTTGAGGGGAATTTTGACGTTG	2	1
1643	AAAACTAGCATTTCCCCTTGGGGCCTCTAAACGGGTCTTGAGGGGACTTTTGACGAGG	11	5
1132	AAAACTAGCATGCCCCCTTGGGGCCTCTAAACGGGTCTTGAGGGGTTTTTTGACGATA	14	5
964	AAAACTAGCATCACCCCTTGGGGCCTCTAAACGGGTCTTGAGGGGATTTTTGACGTTC	3	1
1827	AAAACTAGCATACCCCCTTGGGGCCTCTAAACGGGTCTTGAGGGGGCTTTTGACGTTC	15	5
797	AAAACTAGCATCGCCCCTTGGGGCCTCTAAACGGGTCTTGAGGGGTTTTTTGACGGAT	17	5
967	AAAACTAGCATCCCCCCTTGGGGCCTCTAAACGGGTCTTGAGGGGAGTTTTGACGTTC	1	0
968	AAAACTAGCATTGCCCCTTGGGGCCTCTAAACGGGTCTTGAGGGGGCTTTTGACGCAC	2	0
46	AAAACTAGCATTGCCCCTTGGGGCCTCTAAACGGGTCTTGAGGGGAGTTTTGACGGAT	18	5
921	AAAACTAGCATCTCCCCTTGGGGCCTCTAAACGGGTCTTGAGGGGGATTTTGACGTTT	18	5
971	AAAACTAGCATTGCCCCTTGGGGCCTCTAAACGGGTCTTGAGGGGGTTTTTGACGACG	1	0
972	AAAACTAGCATATCCCCTTGGGGCCTCTAAACGGGTCTTGAGGGGTGTTTTGACGTAC	2	0
1746	AAAACTAGCATTTCCCCTTGGGGCCTCTAAACGGGTCTTGAGGGGTTTTTTGACGTTC	18	5
286	AAAACTAGCATCACCCCTTGGGGCCTCTAAACGGGTCTTGAGGGGATTTTTGACGGTA	19	5
975	AAAACTAGCATAACCCCTTGGGGCCTCTAAACGGGTCTTGAGGGGCATTTTGACGTTT	3	2
976	AAAACTAGCATGACCCCTTGGGGCCTCTAAACGGGTCTTGAGGGGGTTTTTGACGCTC	2	2
692	AAAACTAGCATCCCCCCTTGGGGCCTCTAAACGGGTCTTGAGGGGGGTTTTGACGGCT	19	5
156	AAAACTAGCATATCCCCTTGGGGCCTCTAAACGGGTCTTGAGGGGTATTTTGACGAAT	20	5
979	AAAACTAGCATTGCCCCTTGGGGCCTCTAAACGGGTCTTGAGGGGATTTTTGACGGCT	3	1
997	AAAACTAGCATGTCCCCTTGGGGCCTCTAAACGGGTCTTGAGGGGTATTTTGACGCAT	21	5
1257	AAAACTAGCATCGCCCCTTGGGGCCTCTAAACGGGTCTTGAGGGGGGTTTTGACGGAG	22	5
742	AAAACTAGCATCCCCCCTTGGGGCCTCTAAACGGGTCTTGAGGGGGATTTTGACGCGG	23	5
1433	AAAACTAGCATATCCCCTTGGGGCCTCTAAACGGGTCTTGAGGGGATTTTTGACGGAG	23	5
215	AAAACTAGCATGGCCCCTTGGGGCCTCTAAACGGGTCTTGAGGGGGTTTTTGACGACC	26	5
985	AAAACTAGCATTTCCCCTTGGGGCCTCTAAACGGGTCTTGAGGGGGATTTTGACGTGC	1	1
712	AAAACTAGCATTGCCCCTTGGGGCCTCTAAACGGGTCTTGAGGGGTTTTTTGACGCAT	27	5
987	AAAACTAGCATCGCCCCTTGGGGCCTCTAAACGGGTCTTGAGGGGGCTTTTGACGTCA	1	0
1485	AAAACTAGCATCACCCCTTGGGGCCTCTAAACGGGTCTTGAGGGGCGTTTTGACGGTC	28	5
620	AAAACTAGCATTACCCCTTGGGGCCTCTAAACGGGTCTTGAGGGGTATTTTGACGGTC	30	5
990	AAAACTAGCATTCCCCCTTGGGGCCTCTAAACGGGTCTTGAGGGGCCTTTTGACGTAG	1	0
511	AAAACTAGCATAACCCCTTGGGGCCTCTAAACGGGTCTTGAGGGGAATTTTGACGCTC	31	5
106	AAAACTAGCATGGCCCCTTGGGGCCTCTAAACGGGTCTTGAGGGGTCTTTTGACGATC	32	5
384	AAAACTAGCATATCCCCTTGGGGCCTCTAAACGGGTCTTGAGGGGGGTTTTGACGTAC	33	5
826	AAAACTAGCATCTCCCCTTGGGGCCTCTAAACGGGTCTTGAGGGGTTTTTTGACGTCC	33	5
443	AAAACTAGCATAGCCCCTTGGGGCCTCTAAACGGGTCTTGAGGGGCTTTTTGACGGTG	37	5
348	AAAACTAGCATTACCCCTTGGGGCCTCTAAACGGGTCTTGAGGGGTCTTTTGACGCGG	41	5
1481	AAAACTAGCATTTCCCCTTGGGGCCTCTAAACGGGTCTTGAGGGGTTTTTTGACGATG	41	5
190	AAAACTAGCATGCCCCCTTGGGGCCTCTAAACGGGTCTTGAGGGGATTTTTGACGTTC	42	5
80	AAAACTAGCATTGCCCCTTGGGGCCTCTAAACGGGTCTTGAGGGGTCTTTTGACGCTC	47	5
877	AAAACTAGCATTACCCCTTGGGGCCTCTAAACGGGTCTTGAGGGGTTTTTTGACGGTA	47	5
1001	AAAACTAGCATTACCCCTTGGGGCCTCTAAACGGGTCTTGAGGGGAATTTTGACGCAG	12	2
219	AAAACTAGCATCGCCCCTTGGGGCCTCTAAACGGGTCTTGAGGGGCATTTTGACGCGC	48	5
1003	AAAACTAGCATTGCCCCTTGGGGCCTCTAAACGGGTCTTGAGGGGTATTTTGACGGAG	1	0
111	AAAACTAGCATAACCCCTTGGGGCCTCTAAACGGGTCTTGAGGGGACTTTTGACGATC	52	5
1005	AAAACTAGCATATCCCCTTGGGGCCTCTAAACGGGTCTTGAGGGGACTTTTGACGTTT	1	0
1006	AAAACTAGCATTGCCCCTTGGGGCCTCTAAACGGGTCTTGAGGGGTTTTTTGACGCAC	1	0
437	AAAACTAGCATCTCCCCTTGGGGCCTCTAAACGGGTCTTGAGGGGTTTTTTGACGCTT	53	5
1008	AAAACTAGCATCCCCCCTTGGGGCCTCTAAACGGGTCTTGAGGGGTTTTTTGACGCCA	2	0
52	AAAACTAGCATAACCCCTTGGGGCCTCTAAACGGGTCTTGAGGGGTTTTTTGACGTTA	62	5
1010	AAAACTAGCATATCCCCTTGGGGCCTCTAAACGGGTCTTGAGGGGTGTTTTGACGGGC	2	5
518	AAAACTAGCATTTCCCCTTGGGGCCTCTAAACGGGTCTTGAGGGGACTTTTGACGTGC	82	5
486	AAAACTAGCATCACCCCTTGGGGCCTCTAAACGGGTCTTGAGGGGTTTTTTGACGGTC	109	5
1033	AAAACTAGCATTTCCCCTTGGGGCCTCTAAACGGGTCTTGAGGGGTATTTTGACGCGC	119	5
394	AAAACTAGCATAACCCCTTGGGGCCTCTAAACGGGTCTTGAGGGGGCTTTTGACGCTG	124	5
6114	AAAACTAGCATCACCCCTTGGGGCCTCTAAACGGGTCTTGAGGGGATTTTTGACGGTC	0	5
6332	AAAACTAGCATGGCCCCTTGGGGCCTCTAAACGGGTCTTGAGGGGTGTTTTGACGTCC	0	5
6386	AAAACTAGCATGGCCCCTTGGGGCCTCTAAACGGGTCTTGAGGGGTATTTTGACGATG	0	5
6567	AAAACTAGCATAGCCCCTTGGGGCCTCTAAACGGGTCTTGAGGGGCCTTTTGACGTTT	0	5
1019	AAAACTAGCATTACCCCTTGGGGCCTCTAAACGGGTCTTGAGGGGGTTTTTGACGATT	3	1
1020	AAAACTAGCATCACCCCTTGGGGCCTCTAAACGGGTCTTGAGGGGCGTTTTGACGCAA	1	0
1021	AAAACTAGCATGTCCCCTTGGGGCCTCTAAACGGGTCTTGAGGGGCATTTTGACGATG	2	0
1022	AAAACTAGCATAACCCCTTGGGGCCTCTAAACGGGTCTTGAGGGGTTTTTTGACGGAA	2	0
6590	AAAACTAGCATCTCCCCTTGGGGCCTCTAAACGGGTCTTGAGGGGTATTTTGACGACG	0	5
1024	AAAACTAGCATTACCCCTTGGGGCCTCTAAACGGGTCTTGAGGGGTTTTTTGACGTTG	29	1
1025	AAAACTAGCATTACCCCTTGGGGCCTCTAAACGGGTCTTGAGGGGCTTTTTGACGACT	2	1
1026	AAAACTAGCATTTCCCCTTGGGGCCTCTAAACGGGTCTTGAGGGGGCTTTTGACGTGC	2	1
1852	AAAACTAGCATTCCCCCTTGGGGCCTCTAAACGGGTCTTGAGGGGGTTTTTGACGGTG	3	4
1028	AAAACTAGCATCGCCCCTTGGGGCCTCTAAACGGGTCTTGAGGGGGCTTTTGACGCGA	1	0
1029	AAAACTAGCATGGCCCCTTGGGGCCTCTAAACGGGTCTTGAGGGGTCTTTTGACGAAC	1	0
2595	AAAACTAGCATGCCCCCTTGGGGCCTCTAAACGGGTCTTGAGGGGGGTTTTGACGGGG	3	4
2709	AAAACTAGCATCGCCCCTTGGGGCCTCTAAACGGGTCTTGAGGGGTCTTTTGACGGTG	3	4
1032	AAAACTAGCATTACCCCTTGGGGCCTCTAAACGGGTCTTGAGGGGGGTTTTGACGGCA	2	0
2761	AAAACTAGCATTCCCCCTTGGGGCCTCTAAACGGGTCTTGAGGGGGTTTTTGACGTCC	3	4
1034	AAAACTAGCATCTCCCCTTGGGGCCTCTAAACGGGTCTTGAGGGGGATTTTGACGTAT	1	0
1035	AAAACTAGCATGTCCCCTTGGGGCCTCTAAACGGGTCTTGAGGGGACTTTTGACGATT	13	1
3505	AAAACTAGCATTGCCCCTTGGGGCCTCTAAACGGGTCTTGAGGGGTTTTTTGACGAAC	3	4
4204	AAAACTAGCATGTCCCCTTGGGGCCTCTAAACGGGTCTTGAGGGGGATTTTGACGTGC	3	4
1038	AAAACTAGCATCACCCCTTGGGGCCTCTAAACGGGTCTTGAGGGGGATTTTGACGGTG	6	1
1039	AAAACTAGCATTCCCCCTTGGGGCCTCTAAACGGGTCTTGAGGGGAATTTTGACGCGG	24	2
1040	AAAACTAGCATACCCCCTTGGGGCCTCTAAACGGGTCTTGAGGGGTTTTTTGACGCAG	1	0
4267	AAAACTAGCATCCCCCCTTGGGGCCTCTAAACGGGTCTTGAGGGGATTTTTGACGGTC	3	4
4462	AAAACTAGCATGGCCCCTTGGGGCCTCTAAACGGGTCTTGAGGGGCATTTTGACGTTT	3	4
1043	AAAACTAGCATGGCCCCTTGGGGCCTCTAAACGGGTCTTGAGGGGAGTTTTGACGGGC	2	0
4526	AAAACTAGCATTGCCCCTTGGGGCCTCTAAACGGGTCTTGAGGGGTATTTTGACGATG	3	4
1045	AAAACTAGCATTTCCCCTTGGGGCCTCTAAACGGGTCTTGAGGGGTGTTTTGACGCCT	9	1
1046	AAAACTAGCATCCCCCCTTGGGGCCTCTAAACGGGTCTTGAGGGGGTTTTTGACGGTG	2	3
1047	AAAACTAGCATTTCCCCTTGGGGCCTCTAAACGGGTCTTGAGGGGCTTTTTGACGTAA	1	1
1048	AAAACTAGCATGTCCCCTTGGGGCCTCTAAACGGGTCTTGAGGGGATTTTTGACGTTA	1	0
103	AAAACTAGCATCACCCCTTGGGGCCTCTAAACGGGTCTTGAGGGGGTTTTTGACGGGT	4	4
2073	AAAACTAGCATTGCCCCTTGGGGCCTCTAAACGGGTCTTGAGGGGTATTTTGACGCTC	4	4
2570	AAAACTAGCATGTCCCCTTGGGGCCTCTAAACGGGTCTTGAGGGGTTTTTTGACGCTT	4	4
2964	AAAACTAGCATCACCCCTTGGGGCCTCTAAACGGGTCTTGAGGGGTATTTTGACGCTG	4	4
1053	AAAACTAGCATTACCCCTTGGGGCCTCTAAACGGGTCTTGAGGGGGTTTTTGACGTGA	1	1
1054	AAAACTAGCATGTCCCCTTGGGGCCTCTAAACGGGTCTTGAGGGGAATTTTGACGGCC	1	0
1055	AAAACTAGCATTGCCCCTTGGGGCCTCTAAACGGGTCTTGAGGGGGTTTTTGACGCGG	2	0
1056	AAAACTAGCATGACCCCTTGGGGCCTCTAAACGGGTCTTGAGGGGGGTTTTGACGTCT	1	0
1057	AAAACTAGCATGACCCCTTGGGGCCTCTAAACGGGTCTTGAGGGGCTTTTTGACGCGT	1	0
1058	AAAACTAGCATATCCCCTTGGGGCCTCTAAACGGGTCTTGAGGGGTGTTTTGACGTGT	2	0
1059	AAAACTAGCATTTCCCCTTGGGGCCTCTAAACGGGTCTTGAGGGGCCTTTTGACGCAC	3	1
1060	AAAACTAGCATAACCCCTTGGGGCCTCTAAACGGGTCTTGAGGGGTATTTTGACGCTA	2	2
4167	AAAACTAGCATGACCCCTTGGGGCCTCTAAACGGGTCTTGAGGGGGTTTTTGACGTGC	4	4
446	AAAACTAGCATTTCCCCTTGGGGCCTCTAAACGGGTCTTGAGGGGGTTTTTGACGTGC	5	4
1063	AAAACTAGCATCTCCCCTTGGGGCCTCTAAACGGGTCTTGAGGGGTCTTTTGACGATT	4	1
932	AAAACTAGCATTACCCCTTGGGGCCTCTAAACGGGTCTTGAGGGGAATTTTGACGGTC	5	4
1662	AAAACTAGCATGTCCCCTTGGGGCCTCTAAACGGGTCTTGAGGGGGATTTTGACGAAG	5	4
1695	AAAACTAGCATTACCCCTTGGGGCCTCTAAACGGGTCTTGAGGGGGTTTTTGACGGGG	5	4
1067	AAAACTAGCATCGCCCCTTGGGGCCTCTAAACGGGTCTTGAGGGGGGTTTTGACGCCG	1	0
1068	AAAACTAGCATTACCCCTTGGGGCCTCTAAACGGGTCTTGAGGGGCTTTTTGACGTGC	35	2
1069	AAAACTAGCATTACCCCTTGGGGCCTCTAAACGGGTCTTGAGGGGAATTTTGACGGGA	2	0
1070	AAAACTAGCATTTCCCCTTGGGGCCTCTAAACGGGTCTTGAGGGGCGTTTTGACGTAT	1	0
1071	AAAACTAGCATGGCCCCTTGGGGCCTCTAAACGGGTCTTGAGGGGGTTTTTGACGTTC	1	1
1072	AAAACTAGCATGGCCCCTTGGGGCCTCTAAACGGGTCTTGAGGGGTATTTTGACGTAA	1	0
2087	AAAACTAGCATCCCCCCTTGGGGCCTCTAAACGGGTCTTGAGGGGAGTTTTGACGTTA	5	4
2428	AAAACTAGCATTTCCCCTTGGGGCCTCTAAACGGGTCTTGAGGGGTTTTTTGACGCTA	5	4
1075	AAAACTAGCATTTCCCCTTGGGGCCTCTAAACGGGTCTTGAGGGGATTTTTGACGGTA	3	1
2965	AAAACTAGCATTACCCCTTGGGGCCTCTAAACGGGTCTTGAGGGGGTTTTTGACGGGC	5	4
1077	AAAACTAGCATCTCCCCTTGGGGCCTCTAAACGGGTCTTGAGGGGTTTTTTGACGGCG	1	0
1078	AAAACTAGCATCCCCCCTTGGGGCCTCTAAACGGGTCTTGAGGGGTGTTTTGACGTAC	1	1
5103	AAAACTAGCATTCCCCCTTGGGGCCTCTAAACGGGTCTTGAGGGGATTTTTGACGCGG	5	4
1080	AAAACTAGCATATCCCCTTGGGGCCTCTAAACGGGTCTTGAGGGGGATTTTGACGAGT	1	0
991	AAAACTAGCATACCCCCTTGGGGCCTCTAAACGGGTCTTGAGGGGTGTTTTGACGATC	6	4
1082	AAAACTAGCATCCCCCCTTGGGGCCTCTAAACGGGTCTTGAGGGGGTTTTTGACGGGG	2	0
1083	AAAACTAGCATTACCCCTTGGGGCCTCTAAACGGGTCTTGAGGGGCTTTTTGACGAGG	2	0
1321	AAAACTAGCATTTCCCCTTGGGGCCTCTAAACGGGTCTTGAGGGGGTTTTTGACGGGG	6	4
1085	AAAACTAGCATCACCCCTTGGGGCCTCTAAACGGGTCTTGAGGGGCTTTTTGACGTTG	2	0
1086	AAAACTAGCATCGCCCCTTGGGGCCTCTAAACGGGTCTTGAGGGGGTTTTTGACGGGC	2	1
1575	AAAACTAGCATTCCCCCTTGGGGCCTCTAAACGGGTCTTGAGGGGGGTTTTGACGGTT	6	4
1088	AAAACTAGCATGCCCCCTTGGGGCCTCTAAACGGGTCTTGAGGGGTATTTTGACGGAA	2	0
1089	AAAACTAGCATGTCCCCTTGGGGCCTCTAAACGGGTCTTGAGGGGTTTTTTGACGATC	1	0
1090	AAAACTAGCATTGCCCCTTGGGGCCTCTAAACGGGTCTTGAGGGGGGTTTTGACGCCC	1	0
2288	AAAACTAGCATTACCCCTTGGGGCCTCTAAACGGGTCTTGAGGGGTTTTTTGACGTAT	6	4
3334	AAAACTAGCATTGCCCCTTGGGGCCTCTAAACGGGTCTTGAGGGGCATTTTGACGTTT	6	4
962	AAAACTAGCATTACCCCTTGGGGCCTCTAAACGGGTCTTGAGGGGTTTTTTGACGTGC	7	4
1633	AAAACTAGCATGGCCCCTTGGGGCCTCTAAACGGGTCTTGAGGGGTTTTTTGACGCTT	7	4
1663	AAAACTAGCATTGCCCCTTGGGGCCTCTAAACGGGTCTTGAGGGGGGTTTTGACGCTG	7	4
1969	AAAACTAGCATTACCCCTTGGGGCCTCTAAACGGGTCTTGAGGGGGGTTTTGACGGGG	7	4
2382	AAAACTAGCATTTCCCCTTGGGGCCTCTAAACGGGTCTTGAGGGGTTTTTTGACGTTA	7	4
1098	AAAACTAGCATTCCCCCTTGGGGCCTCTAAACGGGTCTTGAGGGGCTTTTTGACGATC	2	2
3210	AAAACTAGCATCACCCCTTGGGGCCTCTAAACGGGTCTTGAGGGGGTTTTTGACGACT	7	4
1100	AAAACTAGCATTCCCCCTTGGGGCCTCTAAACGGGTCTTGAGGGGTTTTTTGACGCTA	1	3
1101	AAAACTAGCATTACCCCTTGGGGCCTCTAAACGGGTCTTGAGGGGCATTTTGACGGGA	1	0
1102	AAAACTAGCATAGCCCCTTGGGGCCTCTAAACGGGTCTTGAGGGGTGTTTTGACGAGT	1	0
3449	AAAACTAGCATTTCCCCTTGGGGCCTCTAAACGGGTCTTGAGGGGGCTTTTGACGACC	7	4
2005	AAAACTAGCATAGCCCCTTGGGGCCTCTAAACGGGTCTTGAGGGGTTTTTTGACGGGA	8	4
1105	AAAACTAGCATTTCCCCTTGGGGCCTCTAAACGGGTCTTGAGGGGAATTTTGACGGTG	5	1
280	AAAACTAGCATAACCCCTTGGGGCCTCTAAACGGGTCTTGAGGGGTCTTTTGACGCGG	9	4
643	AAAACTAGCATAACCCCTTGGGGCCTCTAAACGGGTCTTGAGGGGTTTTTTGACGAAA	9	4
1336	AAAACTAGCATTTCCCCTTGGGGCCTCTAAACGGGTCTTGAGGGGTTTTTTGACGGTA	9	4
1109	AAAACTAGCATTACCCCTTGGGGCCTCTAAACGGGTCTTGAGGGGTCTTTTGACGGTA	3	1
1066	AAAACTAGCATTCCCCCTTGGGGCCTCTAAACGGGTCTTGAGGGGTTTTTTGACGGTA	10	4
4070	AAAACTAGCATCCCCCCTTGGGGCCTCTAAACGGGTCTTGAGGGGTTTTTTGACGCTT	10	4
1112	AAAACTAGCATTCCCCCTTGGGGCCTCTAAACGGGTCTTGAGGGGAATTTTGACGATC	1	0
1113	AAAACTAGCATAGCCCCTTGGGGCCTCTAAACGGGTCTTGAGGGGTGTTTTGACGTGT	14	2
769	AAAACTAGCATCGCCCCTTGGGGCCTCTAAACGGGTCTTGAGGGGGGTTTTGACGTAG	11	4
916	AAAACTAGCATCGCCCCTTGGGGCCTCTAAACGGGTCTTGAGGGGGTTTTTGACGGGG	11	4
926	AAAACTAGCATCTCCCCTTGGGGCCTCTAAACGGGTCTTGAGGGGGATTTTGACGTGT	11	4
1117	AAAACTAGCATGTCCCCTTGGGGCCTCTAAACGGGTCTTGAGGGGGTTTTTGACGTCC	2	0
1118	AAAACTAGCATAACCCCTTGGGGCCTCTAAACGGGTCTTGAGGGGCCTTTTGACGTCC	1	0
1270	AAAACTAGCATTTCCCCTTGGGGCCTCTAAACGGGTCTTGAGGGGATTTTTGACGCTT	11	4
2034	AAAACTAGCATTACCCCTTGGGGCCTCTAAACGGGTCTTGAGGGGTTTTTTGACGGTC	11	4
1500	AAAACTAGCATTGCCCCTTGGGGCCTCTAAACGGGTCTTGAGGGGGCTTTTGACGTTA	12	4
1122	AAAACTAGCATTTCCCCTTGGGGCCTCTAAACGGGTCTTGAGGGGTCTTTTGACGCAA	1	0
397	AAAACTAGCATGTCCCCTTGGGGCCTCTAAACGGGTCTTGAGGGGATTTTTGACGCTC	13	4
1124	AAAACTAGCATTTCCCCTTGGGGCCTCTAAACGGGTCTTGAGGGGGTTTTTGACGAAA	1	0
1125	AAAACTAGCATATCCCCTTGGGGCCTCTAAACGGGTCTTGAGGGGGTTTTTGACGTGC	4	2
667	AAAACTAGCATTTCCCCTTGGGGCCTCTAAACGGGTCTTGAGGGGGTTTTTGACGTAA	13	4
1127	AAAACTAGCATTTCCCCTTGGGGCCTCTAAACGGGTCTTGAGGGGCGTTTTGACGATT	1	0
901	AAAACTAGCATATCCCCTTGGGGCCTCTAAACGGGTCTTGAGGGGATTTTTGACGTAT	13	4
1129	AAAACTAGCATATCCCCTTGGGGCCTCTAAACGGGTCTTGAGGGGTTTTTTGACGGTC	11	2
1130	AAAACTAGCATTCCCCCTTGGGGCCTCTAAACGGGTCTTGAGGGGTTTTTTGACGATG	2	1
1131	AAAACTAGCATTACCCCTTGGGGCCTCTAAACGGGTCTTGAGGGGGTTTTTGACGGCT	2	1
1123	AAAACTAGCATAACCCCTTGGGGCCTCTAAACGGGTCTTGAGGGGGTTTTTGACGGCC	13	4
1133	AAAACTAGCATTTCCCCTTGGGGCCTCTAAACGGGTCTTGAGGGGACTTTTGACGGCG	2	1
1134	AAAACTAGCATATCCCCTTGGGGCCTCTAAACGGGTCTTGAGGGGTTTTTTGACGTCT	2	1
1535	AAAACTAGCATATCCCCTTGGGGCCTCTAAACGGGTCTTGAGGGGGATTTTGACGCGG	13	4
1136	AAAACTAGCATGTCCCCTTGGGGCCTCTAAACGGGTCTTGAGGGGGGTTTTGACGCTG	2	0
11	AAAACTAGCATATCCCCTTGGGGCCTCTAAACGGGTCTTGAGGGGGTTTTTGACGTTA	14	4
1138	AAAACTAGCATGTCCCCTTGGGGCCTCTAAACGGGTCTTGAGGGGTGTTTTGACGACT	1	0
1139	AAAACTAGCATTCCCCCTTGGGGCCTCTAAACGGGTCTTGAGGGGGCTTTTGACGAGC	1	2
281	AAAACTAGCATTGCCCCTTGGGGCCTCTAAACGGGTCTTGAGGGGAATTTTGACGCGG	14	4
1141	AAAACTAGCATGACCCCTTGGGGCCTCTAAACGGGTCTTGAGGGGCCTTTTGACGTAG	16	1
2397	AAAACTAGCATCACCCCTTGGGGCCTCTAAACGGGTCTTGAGGGGTTTTTTGACGTTC	14	4
1143	AAAACTAGCATTTCCCCTTGGGGCCTCTAAACGGGTCTTGAGGGGCTTTTTGACGGTC	5	1
459	AAAACTAGCATTACCCCTTGGGGCCTCTAAACGGGTCTTGAGGGGTGTTTTGACGATT	15	4
1065	AAAACTAGCATTACCCCTTGGGGCCTCTAAACGGGTCTTGAGGGGGGTTTTGACGCGA	15	4
744	AAAACTAGCATGCCCCCTTGGGGCCTCTAAACGGGTCTTGAGGGGTTTTTTGACGTTC	16	4
1147	AAAACTAGCATCACCCCTTGGGGCCTCTAAACGGGTCTTGAGGGGTTTTTTGACGGAT	3	1
1148	AAAACTAGCATTGCCCCTTGGGGCCTCTAAACGGGTCTTGAGGGGTATTTTGACGCAC	3	1
1149	AAAACTAGCATTGCCCCTTGGGGCCTCTAAACGGGTCTTGAGGGGATTTTTGACGGTG	6	2
1064	AAAACTAGCATCGCCCCTTGGGGCCTCTAAACGGGTCTTGAGGGGTTTTTTGACGGGC	16	4
1151	AAAACTAGCATCACCCCTTGGGGCCTCTAAACGGGTCTTGAGGGGTATTTTGACGTCT	2	0
110	AAAACTAGCATACCCCCTTGGGGCCTCTAAACGGGTCTTGAGGGGTTTTTTGACGCTC	17	4
536	AAAACTAGCATGACCCCTTGGGGCCTCTAAACGGGTCTTGAGGGGTCTTTTGACGGCC	17	4
1319	AAAACTAGCATGGCCCCTTGGGGCCTCTAAACGGGTCTTGAGGGGTTTTTTGACGATC	17	4
1155	AAAACTAGCATAGCCCCTTGGGGCCTCTAAACGGGTCTTGAGGGGTTTTTTGACGGCC	1	0
2737	AAAACTAGCATTACCCCTTGGGGCCTCTAAACGGGTCTTGAGGGGTATTTTGACGTCA	17	4
310	AAAACTAGCATAGCCCCTTGGGGCCTCTAAACGGGTCTTGAGGGGTCTTTTGACGGTG	19	4
390	AAAACTAGCATTACCCCTTGGGGCCTCTAAACGGGTCTTGAGGGGTTTTTTGACGCTT	19	4
1014	AAAACTAGCATGTCCCCTTGGGGCCTCTAAACGGGTCTTGAGGGGCATTTTGACGCTC	20	4
1160	AAAACTAGCATTGCCCCTTGGGGCCTCTAAACGGGTCTTGAGGGGTATTTTGACGTCT	1	0
1197	AAAACTAGCATTGCCCCTTGGGGCCTCTAAACGGGTCTTGAGGGGCATTTTGACGAGC	21	4
325	AAAACTAGCATTCCCCCTTGGGGCCTCTAAACGGGTCTTGAGGGGTATTTTGACGCTT	22	4
1163	AAAACTAGCATGACCCCTTGGGGCCTCTAAACGGGTCTTGAGGGGATTTTTGACGTTC	2	0
1164	AAAACTAGCATGGCCCCTTGGGGCCTCTAAACGGGTCTTGAGGGGGGTTTTGACGCCG	5	1
1165	AAAACTAGCATGGCCCCTTGGGGCCTCTAAACGGGTCTTGAGGGGGTTTTTGACGGGC	1	0
978	AAAACTAGCATTACCCCTTGGGGCCTCTAAACGGGTCTTGAGGGGCTTTTTGACGATT	22	4
1167	AAAACTAGCATTTCCCCTTGGGGCCTCTAAACGGGTCTTGAGGGGAATTTTGACGCAG	7	1
1396	AAAACTAGCATTACCCCTTGGGGCCTCTAAACGGGTCTTGAGGGGTTTTTTGACGGAT	22	4
1169	AAAACTAGCATCACCCCTTGGGGCCTCTAAACGGGTCTTGAGGGGGTTTTTGACGCAT	2	0
1170	AAAACTAGCATTTCCCCTTGGGGCCTCTAAACGGGTCTTGAGGGGACTTTTGACGTTC	30	2
1171	AAAACTAGCATGCCCCCTTGGGGCCTCTAAACGGGTCTTGAGGGGTATTTTGACGTCC	1	0
1172	AAAACTAGCATATCCCCTTGGGGCCTCTAAACGGGTCTTGAGGGGCTTTTTGACGGGC	2	0
881	AAAACTAGCATAGCCCCTTGGGGCCTCTAAACGGGTCTTGAGGGGCCTTTTGACGTTA	23	4
255	AAAACTAGCATTTCCCCTTGGGGCCTCTAAACGGGTCTTGAGGGGTGTTTTGACGTCT	24	4
1175	AAAACTAGCATCCCCCCTTGGGGCCTCTAAACGGGTCTTGAGGGGAATTTTGACGGTC	13	1
1176	AAAACTAGCATTTCCCCTTGGGGCCTCTAAACGGGTCTTGAGGGGGATTTTGACGGGA	1	0
581	AAAACTAGCATTGCCCCTTGGGGCCTCTAAACGGGTCTTGAGGGGTATTTTGACGTAC	25	4
1178	AAAACTAGCATCCCCCCTTGGGGCCTCTAAACGGGTCTTGAGGGGCTTTTTGACGCTC	1	0
741	AAAACTAGCATGGCCCCTTGGGGCCTCTAAACGGGTCTTGAGGGGAGTTTTGACGAGG	25	4
1180	AAAACTAGCATGGCCCCTTGGGGCCTCTAAACGGGTCTTGAGGGGCATTTTGACGGTA	2	0
1181	AAAACTAGCATGGCCCCTTGGGGCCTCTAAACGGGTCTTGAGGGGTATTTTGACGCTT	9	2
207	AAAACTAGCATTTCCCCTTGGGGCCTCTAAACGGGTCTTGAGGGGTATTTTGACGGTG	27	4
355	AAAACTAGCATTTCCCCTTGGGGCCTCTAAACGGGTCTTGAGGGGGCTTTTGACGCCT	28	4
540	AAAACTAGCATCGCCCCTTGGGGCCTCTAAACGGGTCTTGAGGGGGGTTTTGACGCTT	28	4
1185	AAAACTAGCATCTCCCCTTGGGGCCTCTAAACGGGTCTTGAGGGGACTTTTGACGCAG	2	0
1186	AAAACTAGCATTCCCCCTTGGGGCCTCTAAACGGGTCTTGAGGGGAATTTTGACGTGG	2	1
1327	AAAACTAGCATGACCCCTTGGGGCCTCTAAACGGGTCTTGAGGGGAATTTTGACGGCG	29	4
1188	AAAACTAGCATTTCCCCTTGGGGCCTCTAAACGGGTCTTGAGGGGCTTTTTGACGGAG	1	1
1609	AAAACTAGCATGTCCCCTTGGGGCCTCTAAACGGGTCTTGAGGGGCTTTTTGACGTCC	29	4
257	AAAACTAGCATGACCCCTTGGGGCCTCTAAACGGGTCTTGAGGGGGTTTTTGACGGCC	34	4
1191	AAAACTAGCATTTCCCCTTGGGGCCTCTAAACGGGTCTTGAGGGGTATTTTGACGTTG	2	1
414	AAAACTAGCATTACCCCTTGGGGCCTCTAAACGGGTCTTGAGGGGTGTTTTGACGGTT	35	4
1193	AAAACTAGCATGGCCCCTTGGGGCCTCTAAACGGGTCTTGAGGGGTATTTTGACGAGA	1	0
1194	AAAACTAGCATAGCCCCTTGGGGCCTCTAAACGGGTCTTGAGGGGATTTTTGACGAGC	1	0
25	AAAACTAGCATCCCCCCTTGGGGCCTCTAAACGGGTCTTGAGGGGTTTTTTGACGTGC	36	4
880	AAAACTAGCATATCCCCTTGGGGCCTCTAAACGGGTCTTGAGGGGTATTTTGACGGAT	36	4
1042	AAAACTAGCATTGCCCCTTGGGGCCTCTAAACGGGTCTTGAGGGGGATTTTGACGCTA	36	4
295	AAAACTAGCATTCCCCCTTGGGGCCTCTAAACGGGTCTTGAGGGGGATTTTGACGGGG	39	4
1199	AAAACTAGCATGCCCCCTTGGGGCCTCTAAACGGGTCTTGAGGGGACTTTTGACGCCG	1	0
938	AAAACTAGCATAACCCCTTGGGGCCTCTAAACGGGTCTTGAGGGGAATTTTGACGTTG	40	4
464	AAAACTAGCATATCCCCTTGGGGCCTCTAAACGGGTCTTGAGGGGGTTTTTGACGGAA	47	4
389	AAAACTAGCATTGCCCCTTGGGGCCTCTAAACGGGTCTTGAGGGGAATTTTGACGTGC	48	4
373	AAAACTAGCATCACCCCTTGGGGCCTCTAAACGGGTCTTGAGGGGCATTTTGACGCAG	63	4
1204	AAAACTAGCATGCCCCCTTGGGGCCTCTAAACGGGTCTTGAGGGGGATTTTGACGATT	2	0
1205	AAAACTAGCATTACCCCTTGGGGCCTCTAAACGGGTCTTGAGGGGTTTTTTGACGCGA	5	1
114	AAAACTAGCATTCCCCCTTGGGGCCTCTAAACGGGTCTTGAGGGGTTTTTTGACGTCG	99	4
322	AAAACTAGCATTTCCCCTTGGGGCCTCTAAACGGGTCTTGAGGGGAATTTTGACGGTC	172	4
37	AAAACTAGCATTACCCCTTGGGGCCTCTAAACGGGTCTTGAGGGGTTTTTTGACGCGG	536	4
6061	AAAACTAGCATGTCCCCTTGGGGCCTCTAAACGGGTCTTGAGGGGGTTTTTGACGGGG	0	4
6120	AAAACTAGCATACCCCCTTGGGGCCTCTAAACGGGTCTTGAGGGGAATTTTGACGCTC	0	4
1211	AAAACTAGCATACCCCCTTGGGGCCTCTAAACGGGTCTTGAGGGGCATTTTGACGATG	2	0
6150	AAAACTAGCATGCCCCCTTGGGGCCTCTAAACGGGTCTTGAGGGGTCTTTTGACGTTT	0	4
1213	AAAACTAGCATTTCCCCTTGGGGCCTCTAAACGGGTCTTGAGGGGTCTTTTGACGCAC	3	2
1214	AAAACTAGCATAACCCCTTGGGGCCTCTAAACGGGTCTTGAGGGGGTTTTTGACGGTA	1	0
1215	AAAACTAGCATTGCCCCTTGGGGCCTCTAAACGGGTCTTGAGGGGGATTTTGACGTTT	4	1
6323	AAAACTAGCATGCCCCCTTGGGGCCTCTAAACGGGTCTTGAGGGGGTTTTTGACGGGC	0	4
1217	AAAACTAGCATCCCCCCTTGGGGCCTCTAAACGGGTCTTGAGGGGCTTTTTGACGCTT	1	0
1218	AAAACTAGCATATCCCCTTGGGGCCTCTAAACGGGTCTTGAGGGGCTTTTTGACGCTC	2	0
6359	AAAACTAGCATCTCCCCTTGGGGCCTCTAAACGGGTCTTGAGGGGCATTTTGACGTCT	0	4
1220	AAAACTAGCATGGCCCCTTGGGGCCTCTAAACGGGTCTTGAGGGGCCTTTTGACGTAT	2	2
1221	AAAACTAGCATCACCCCTTGGGGCCTCTAAACGGGTCTTGAGGGGCATTTTGACGTTT	3	2
1222	AAAACTAGCATGGCCCCTTGGGGCCTCTAAACGGGTCTTGAGGGGAATTTTGACGTTT	1	2
1223	AAAACTAGCATAACCCCTTGGGGCCTCTAAACGGGTCTTGAGGGGTTTTTTGACGGTG	1	0
1224	AAAACTAGCATCCCCCCTTGGGGCCTCTAAACGGGTCTTGAGGGGATTTTTGACGTCC	1	0
1225	AAAACTAGCATAACCCCTTGGGGCCTCTAAACGGGTCTTGAGGGGGATTTTGACGGGC	2	1
6459	AAAACTAGCATCTCCCCTTGGGGCCTCTAAACGGGTCTTGAGGGGGATTTTGACGGTT	0	4
1227	AAAACTAGCATCACCCCTTGGGGCCTCTAAACGGGTCTTGAGGGGATTTTTGACGCGT	2	0
1228	AAAACTAGCATCACCCCTTGGGGCCTCTAAACGGGTCTTGAGGGGTGTTTTGACGGTG	5	1
6492	AAAACTAGCATGCCCCCTTGGGGCCTCTAAACGGGTCTTGAGGGGGGTTTTGACGGCC	0	4
6559	AAAACTAGCATAGCCCCTTGGGGCCTCTAAACGGGTCTTGAGGGGTGTTTTGACGCTT	0	4
6560	AAAACTAGCATAGCCCCTTGGGGCCTCTAAACGGGTCTTGAGGGGCATTTTGACGTGT	0	4
6790	AAAACTAGCATACCCCCTTGGGGCCTCTAAACGGGTCTTGAGGGGAATTTTGACGTAT	0	4
539	AAAACTAGCATCTCCCCTTGGGGCCTCTAAACGGGTCTTGAGGGGTATTTTGACGATG	3	3
1234	AAAACTAGCATACCCCCTTGGGGCCTCTAAACGGGTCTTGAGGGGCCTTTTGACGCCT	1	1
1235	AAAACTAGCATACCCCCTTGGGGCCTCTAAACGGGTCTTGAGGGGTTTTTTGACGGTG	1	0
1236	AAAACTAGCATGGCCCCTTGGGGCCTCTAAACGGGTCTTGAGGGGCCTTTTGACGCAA	54	2
879	AAAACTAGCATTCCCCCTTGGGGCCTCTAAACGGGTCTTGAGGGGGTTTTTGACGGGT	3	3
966	AAAACTAGCATATCCCCTTGGGGCCTCTAAACGGGTCTTGAGGGGAATTTTGACGAGT	3	3
1239	AAAACTAGCATGCCCCCTTGGGGCCTCTAAACGGGTCTTGAGGGGTATTTTGACGGTT	1	2
1240	AAAACTAGCATGGCCCCTTGGGGCCTCTAAACGGGTCTTGAGGGGGGTTTTGACGTAA	1	0
1241	AAAACTAGCATCTCCCCTTGGGGCCTCTAAACGGGTCTTGAGGGGCCTTTTGACGGTA	1	2
1301	AAAACTAGCATAGCCCCTTGGGGCCTCTAAACGGGTCTTGAGGGGTATTTTGACGGTC	3	3
1414	AAAACTAGCATTTCCCCTTGGGGCCTCTAAACGGGTCTTGAGGGGTATTTTGACGATG	3	3
1244	AAAACTAGCATAGCCCCTTGGGGCCTCTAAACGGGTCTTGAGGGGTTTTTTGACGGGT	2	2
1245	AAAACTAGCATCCCCCCTTGGGGCCTCTAAACGGGTCTTGAGGGGGATTTTGACGAAT	1	0
1763	AAAACTAGCATGCCCCCTTGGGGCCTCTAAACGGGTCTTGAGGGGTATTTTGACGGTG	3	3
1247	AAAACTAGCATTGCCCCTTGGGGCCTCTAAACGGGTCTTGAGGGGTTTTTTGACGATA	4	2
1248	AAAACTAGCATAGCCCCTTGGGGCCTCTAAACGGGTCTTGAGGGGCCTTTTGACGGTG	1	0
1874	AAAACTAGCATGGCCCCTTGGGGCCTCTAAACGGGTCTTGAGGGGGCTTTTGACGACC	3	3
1250	AAAACTAGCATGTCCCCTTGGGGCCTCTAAACGGGTCTTGAGGGGCTTTTTGACGATC	3	1
1937	AAAACTAGCATTTCCCCTTGGGGCCTCTAAACGGGTCTTGAGGGGTGTTTTGACGTCC	3	3
1252	AAAACTAGCATATCCCCTTGGGGCCTCTAAACGGGTCTTGAGGGGCCTTTTGACGTTC	2	0
1253	AAAACTAGCATTACCCCTTGGGGCCTCTAAACGGGTCTTGAGGGGAATTTTGACGGCG	2	0
2011	AAAACTAGCATTACCCCTTGGGGCCTCTAAACGGGTCTTGAGGGGCTTTTTGACGCAC	3	3
2044	AAAACTAGCATATCCCCTTGGGGCCTCTAAACGGGTCTTGAGGGGTATTTTGACGATG	3	3
1256	AAAACTAGCATTGCCCCTTGGGGCCTCTAAACGGGTCTTGAGGGGGGTTTTGACGTTA	1	1
2054	AAAACTAGCATATCCCCTTGGGGCCTCTAAACGGGTCTTGAGGGGTTTTTTGACGTAT	3	3
1258	AAAACTAGCATACCCCCTTGGGGCCTCTAAACGGGTCTTGAGGGGGCTTTTGACGGCG	1	1
1259	AAAACTAGCATTTCCCCTTGGGGCCTCTAAACGGGTCTTGAGGGGACTTTTGACGGGG	4	1
1260	AAAACTAGCATAGCCCCTTGGGGCCTCTAAACGGGTCTTGAGGGGCTTTTTGACGTAT	1	0
1261	AAAACTAGCATTTCCCCTTGGGGCCTCTAAACGGGTCTTGAGGGGTATTTTGACGCTC	7	1
1262	AAAACTAGCATACCCCCTTGGGGCCTCTAAACGGGTCTTGAGGGGAGTTTTGACGCGG	1	0
1263	AAAACTAGCATGGCCCCTTGGGGCCTCTAAACGGGTCTTGAGGGGTTTTTTGACGGGC	2	0
1264	AAAACTAGCATTCCCCCTTGGGGCCTCTAAACGGGTCTTGAGGGGTTTTTTGACGGAC	3	1
1265	AAAACTAGCATTTCCCCTTGGGGCCTCTAAACGGGTCTTGAGGGGATTTTTGACGGTT	9	1
2696	AAAACTAGCATGCCCCCTTGGGGCCTCTAAACGGGTCTTGAGGGGCCTTTTGACGTTA	3	3
2715	AAAACTAGCATGCCCCCTTGGGGCCTCTAAACGGGTCTTGAGGGGTATTTTGACGAGC	3	3
1268	AAAACTAGCATGGCCCCTTGGGGCCTCTAAACGGGTCTTGAGGGGGTTTTTGACGGAG	1	0
1269	AAAACTAGCATCCCCCCTTGGGGCCTCTAAACGGGTCTTGAGGGGTATTTTGACGCGT	31	1
2764	AAAACTAGCATTGCCCCTTGGGGCCTCTAAACGGGTCTTGAGGGGTTTTTTGACGCAG	3	3
2867	AAAACTAGCATTACCCCTTGGGGCCTCTAAACGGGTCTTGAGGGGAGTTTTGACGGTA	3	3
1272	AAAACTAGCATGCCCCCTTGGGGCCTCTAAACGGGTCTTGAGGGGAGTTTTGACGCCT	1	0
3035	AAAACTAGCATCTCCCCTTGGGGCCTCTAAACGGGTCTTGAGGGGAATTTTGACGGGC	3	3
3218	AAAACTAGCATTTCCCCTTGGGGCCTCTAAACGGGTCTTGAGGGGATTTTTGACGGTC	3	3
1275	AAAACTAGCATCTCCCCTTGGGGCCTCTAAACGGGTCTTGAGGGGCATTTTGACGAAG	1	2
3901	AAAACTAGCATAACCCCTTGGGGCCTCTAAACGGGTCTTGAGGGGGATTTTGACGTAA	3	3
1277	AAAACTAGCATAACCCCTTGGGGCCTCTAAACGGGTCTTGAGGGGGGTTTTGACGGAT	1	1
4384	AAAACTAGCATTACCCCTTGGGGCCTCTAAACGGGTCTTGAGGGGGCTTTTGACGCAC	3	3
4388	AAAACTAGCATTTCCCCTTGGGGCCTCTAAACGGGTCTTGAGGGGTATTTTGACGTTT	3	3
1280	AAAACTAGCATCACCCCTTGGGGCCTCTAAACGGGTCTTGAGGGGCATTTTGACGGTT	2	0
1281	AAAACTAGCATAGCCCCTTGGGGCCTCTAAACGGGTCTTGAGGGGTTTTTTGACGTGT	2	1
1282	AAAACTAGCATAACCCCTTGGGGCCTCTAAACGGGTCTTGAGGGGGTTTTTGACGATC	2	0
4549	AAAACTAGCATTACCCCTTGGGGCCTCTAAACGGGTCTTGAGGGGATTTTTGACGGCT	3	3
4571	AAAACTAGCATATCCCCTTGGGGCCTCTAAACGGGTCTTGAGGGGATTTTTGACGTGG	3	3
1285	AAAACTAGCATTTCCCCTTGGGGCCTCTAAACGGGTCTTGAGGGGATTTTTGACGAAT	2	1
1286	AAAACTAGCATGCCCCCTTGGGGCCTCTAAACGGGTCTTGAGGGGGTTTTTGACGGTC	2	4
5583	AAAACTAGCATGACCCCTTGGGGCCTCTAAACGGGTCTTGAGGGGGCTTTTGACGACC	3	3
1288	AAAACTAGCATTTCCCCTTGGGGCCTCTAAACGGGTCTTGAGGGGATTTTTGACGTTA	1	0
1289	AAAACTAGCATCACCCCTTGGGGCCTCTAAACGGGTCTTGAGGGGGTTTTTGACGATG	5	1
5762	AAAACTAGCATTTCCCCTTGGGGCCTCTAAACGGGTCTTGAGGGGGCTTTTGACGCAC	3	3
1291	AAAACTAGCATATCCCCTTGGGGCCTCTAAACGGGTCTTGAGGGGCCTTTTGACGTGC	1	1
1292	AAAACTAGCATCACCCCTTGGGGCCTCTAAACGGGTCTTGAGGGGCCTTTTGACGTGG	2	0
317	AAAACTAGCATGTCCCCTTGGGGCCTCTAAACGGGTCTTGAGGGGTATTTTGACGGTG	4	3
1469	AAAACTAGCATTACCCCTTGGGGCCTCTAAACGGGTCTTGAGGGGGTTTTTGACGTGT	4	3
1295	AAAACTAGCATTCCCCCTTGGGGCCTCTAAACGGGTCTTGAGGGGGATTTTGACGGAC	1	0
1296	AAAACTAGCATTACCCCTTGGGGCCTCTAAACGGGTCTTGAGGGGCATTTTGACGCGA	1	0
1297	AAAACTAGCATTTCCCCTTGGGGCCTCTAAACGGGTCTTGAGGGGTTTTTTGACGCAT	6	1
1298	AAAACTAGCATCACCCCTTGGGGCCTCTAAACGGGTCTTGAGGGGTTTTTTGACGGGC	6	2
1299	AAAACTAGCATAACCCCTTGGGGCCTCTAAACGGGTCTTGAGGGGAATTTTGACGGAG	16	2
1745	AAAACTAGCATGTCCCCTTGGGGCCTCTAAACGGGTCTTGAGGGGGCTTTTGACGACT	4	3
1908	AAAACTAGCATTACCCCTTGGGGCCTCTAAACGGGTCTTGAGGGGTTTTTTGACGGAG	4	3
1302	AAAACTAGCATATCCCCTTGGGGCCTCTAAACGGGTCTTGAGGGGCTTTTTGACGGGT	1	0
1303	AAAACTAGCATAGCCCCTTGGGGCCTCTAAACGGGTCTTGAGGGGGTTTTTGACGCCG	1	0
1304	AAAACTAGCATATCCCCTTGGGGCCTCTAAACGGGTCTTGAGGGGGGTTTTGACGTTC	1	1
1305	AAAACTAGCATCGCCCCTTGGGGCCTCTAAACGGGTCTTGAGGGGCGTTTTGACGCAA	1	0
2059	AAAACTAGCATCACCCCTTGGGGCCTCTAAACGGGTCTTGAGGGGCTTTTTGACGATC	4	3
1307	AAAACTAGCATCCCCCCTTGGGGCCTCTAAACGGGTCTTGAGGGGTTTTTTGACGAAT	1	0
1308	AAAACTAGCATATCCCCTTGGGGCCTCTAAACGGGTCTTGAGGGGTGTTTTGACGTCC	1	5
1309	AAAACTAGCATACCCCCTTGGGGCCTCTAAACGGGTCTTGAGGGGCTTTTTGACGCTG	1	0
1310	AAAACTAGCATCTCCCCTTGGGGCCTCTAAACGGGTCTTGAGGGGTTTTTTGACGGTG	4	2
1311	AAAACTAGCATAACCCCTTGGGGCCTCTAAACGGGTCTTGAGGGGTTTTTTGACGTTC	8	2
2361	AAAACTAGCATCGCCCCTTGGGGCCTCTAAACGGGTCTTGAGGGGCATTTTGACGTGT	4	3
1313	AAAACTAGCATCACCCCTTGGGGCCTCTAAACGGGTCTTGAGGGGCCTTTTGACGCTA	1	0
1314	AAAACTAGCATGACCCCTTGGGGCCTCTAAACGGGTCTTGAGGGGTCTTTTGACGCAT	1	0
3106	AAAACTAGCATCGCCCCTTGGGGCCTCTAAACGGGTCTTGAGGGGGTTTTTGACGCTG	4	3
1316	AAAACTAGCATTGCCCCTTGGGGCCTCTAAACGGGTCTTGAGGGGTATTTTGACGTGT	1	0
1317	AAAACTAGCATAACCCCTTGGGGCCTCTAAACGGGTCTTGAGGGGTTTTTTGACGCGT	2	0
1318	AAAACTAGCATTGCCCCTTGGGGCCTCTAAACGGGTCTTGAGGGGACTTTTGACGGTG	12	1
3704	AAAACTAGCATCACCCCTTGGGGCCTCTAAACGGGTCTTGAGGGGTCTTTTGACGTTT	4	3
1320	AAAACTAGCATTGCCCCTTGGGGCCTCTAAACGGGTCTTGAGGGGGGTTTTGACGGAC	2	0
3724	AAAACTAGCATTGCCCCTTGGGGCCTCTAAACGGGTCTTGAGGGGAGTTTTGACGGTC	4	3
4314	AAAACTAGCATCCCCCCTTGGGGCCTCTAAACGGGTCTTGAGGGGTGTTTTGACGCCT	4	3
1323	AAAACTAGCATCACCCCTTGGGGCCTCTAAACGGGTCTTGAGGGGTCTTTTGACGGTC	2	0
4505	AAAACTAGCATTTCCCCTTGGGGCCTCTAAACGGGTCTTGAGGGGTTTTTTGACGATA	4	3
1195	AAAACTAGCATATCCCCTTGGGGCCTCTAAACGGGTCTTGAGGGGTATTTTGACGTTT	5	3
1326	AAAACTAGCATGTCCCCTTGGGGCCTCTAAACGGGTCTTGAGGGGTGTTTTGACGAGC	2	2
1410	AAAACTAGCATTCCCCCTTGGGGCCTCTAAACGGGTCTTGAGGGGAATTTTGACGCAG	5	3
1328	AAAACTAGCATTTCCCCTTGGGGCCTCTAAACGGGTCTTGAGGGGGGTTTTGACGGTT	5	1
1329	AAAACTAGCATGGCCCCTTGGGGCCTCTAAACGGGTCTTGAGGGGGGTTTTGACGCAG	2	0
1530	AAAACTAGCATAGCCCCTTGGGGCCTCTAAACGGGTCTTGAGGGGGGTTTTGACGGTT	5	3
1926	AAAACTAGCATCACCCCTTGGGGCCTCTAAACGGGTCTTGAGGGGTTTTTTGACGCAG	5	3
1332	AAAACTAGCATTCCCCCTTGGGGCCTCTAAACGGGTCTTGAGGGGGTTTTTGACGAAC	2	4
1333	AAAACTAGCATCACCCCTTGGGGCCTCTAAACGGGTCTTGAGGGGGTTTTTGACGTAT	2	0
1334	AAAACTAGCATTGCCCCTTGGGGCCTCTAAACGGGTCTTGAGGGGTATTTTGACGGCA	4	1
1335	AAAACTAGCATTGCCCCTTGGGGCCTCTAAACGGGTCTTGAGGGGCCTTTTGACGCAG	1	0
1956	AAAACTAGCATTGCCCCTTGGGGCCTCTAAACGGGTCTTGAGGGGGGTTTTGACGGTA	5	3
1337	AAAACTAGCATGGCCCCTTGGGGCCTCTAAACGGGTCTTGAGGGGCATTTTGACGTTA	2	0
1338	AAAACTAGCATTCCCCCTTGGGGCCTCTAAACGGGTCTTGAGGGGTCTTTTGACGGCG	1	0
1958	AAAACTAGCATACCCCCTTGGGGCCTCTAAACGGGTCTTGAGGGGTATTTTGACGTAA	5	3
1340	AAAACTAGCATGACCCCTTGGGGCCTCTAAACGGGTCTTGAGGGGTTTTTTGACGTTT	1	0
1341	AAAACTAGCATTTCCCCTTGGGGCCTCTAAACGGGTCTTGAGGGGAATTTTGACGCTT	9	1
1342	AAAACTAGCATCACCCCTTGGGGCCTCTAAACGGGTCTTGAGGGGGTTTTTGACGTCT	4	2
1343	AAAACTAGCATTACCCCTTGGGGCCTCTAAACGGGTCTTGAGGGGGATTTTGACGTTA	2	0
1344	AAAACTAGCATTTCCCCTTGGGGCCTCTAAACGGGTCTTGAGGGGTGTTTTGACGACT	1	0
1345	AAAACTAGCATTGCCCCTTGGGGCCTCTAAACGGGTCTTGAGGGGACTTTTGACGTGC	2	0
1346	AAAACTAGCATTTCCCCTTGGGGCCTCTAAACGGGTCTTGAGGGGGTTTTTGACGTGT	2	2
3207	AAAACTAGCATTACCCCTTGGGGCCTCTAAACGGGTCTTGAGGGGTGTTTTGACGCCT	5	3
3256	AAAACTAGCATCCCCCCTTGGGGCCTCTAAACGGGTCTTGAGGGGAATTTTGACGTTT	5	3
1349	AAAACTAGCATCCCCCCTTGGGGCCTCTAAACGGGTCTTGAGGGGCTTTTTGACGGTA	1	0
1350	AAAACTAGCATCACCCCTTGGGGCCTCTAAACGGGTCTTGAGGGGCATTTTGACGTCA	1	1
1351	AAAACTAGCATGTCCCCTTGGGGCCTCTAAACGGGTCTTGAGGGGGATTTTGACGAGC	15	1
1352	AAAACTAGCATAACCCCTTGGGGCCTCTAAACGGGTCTTGAGGGGCCTTTTGACGGAA	23	2
1049	AAAACTAGCATCACCCCTTGGGGCCTCTAAACGGGTCTTGAGGGGGTTTTTGACGGGC	6	3
1373	AAAACTAGCATCACCCCTTGGGGCCTCTAAACGGGTCTTGAGGGGCATTTTGACGGTG	6	3
1753	AAAACTAGCATTTCCCCTTGGGGCCTCTAAACGGGTCTTGAGGGGGCTTTTGACGGTT	6	3
1356	AAAACTAGCATTGCCCCTTGGGGCCTCTAAACGGGTCTTGAGGGGGCTTTTGACGTCC	4	1
1357	AAAACTAGCATCCCCCCTTGGGGCCTCTAAACGGGTCTTGAGGGGTTTTTTGACGGTT	2	32
2066	AAAACTAGCATTACCCCTTGGGGCCTCTAAACGGGTCTTGAGGGGTTTTTTGACGCTC	6	3
1359	AAAACTAGCATGACCCCTTGGGGCCTCTAAACGGGTCTTGAGGGGACTTTTGACGTGT	1	0
2094	AAAACTAGCATATCCCCTTGGGGCCTCTAAACGGGTCTTGAGGGGGGTTTTGACGGGG	6	3
1361	AAAACTAGCATTTCCCCTTGGGGCCTCTAAACGGGTCTTGAGGGGTATTTTGACGGCT	1	1
2103	AAAACTAGCATTTCCCCTTGGGGCCTCTAAACGGGTCTTGAGGGGCCTTTTGACGTTA	6	3
1363	AAAACTAGCATAGCCCCTTGGGGCCTCTAAACGGGTCTTGAGGGGTTTTTTGACGTAT	1	2
3469	AAAACTAGCATTGCCCCTTGGGGCCTCTAAACGGGTCTTGAGGGGCCTTTTGACGCTG	6	3
1365	AAAACTAGCATTACCCCTTGGGGCCTCTAAACGGGTCTTGAGGGGATTTTTGACGCAG	2	0
1366	AAAACTAGCATGTCCCCTTGGGGCCTCTAAACGGGTCTTGAGGGGTTTTTTGACGTGC	3	1
1153	AAAACTAGCATTCCCCCTTGGGGCCTCTAAACGGGTCTTGAGGGGATTTTTGACGATA	7	3
1368	AAAACTAGCATACCCCCTTGGGGCCTCTAAACGGGTCTTGAGGGGATTTTTGACGGGC	1	1
1369	AAAACTAGCATTACCCCTTGGGGCCTCTAAACGGGTCTTGAGGGGAATTTTGACGCTA	1	1
1229	AAAACTAGCATGCCCCCTTGGGGCCTCTAAACGGGTCTTGAGGGGGGTTTTGACGGAG	7	3
1371	AAAACTAGCATGCCCCCTTGGGGCCTCTAAACGGGTCTTGAGGGGAGTTTTGACGGTC	2	0
1882	AAAACTAGCATTCCCCCTTGGGGCCTCTAAACGGGTCTTGAGGGGTTTTTTGACGTCC	7	3
2911	AAAACTAGCATAGCCCCTTGGGGCCTCTAAACGGGTCTTGAGGGGTTTTTTGACGTTA	7	3
1374	AAAACTAGCATGTCCCCTTGGGGCCTCTAAACGGGTCTTGAGGGGTCTTTTGACGGTG	1	0
2974	AAAACTAGCATTCCCCCTTGGGGCCTCTAAACGGGTCTTGAGGGGTTTTTTGACGCTT	7	3
1376	AAAACTAGCATTACCCCTTGGGGCCTCTAAACGGGTCTTGAGGGGGGTTTTGACGGTT	4	2
4474	AAAACTAGCATTTCCCCTTGGGGCCTCTAAACGGGTCTTGAGGGGGTTTTTGACGTAC	7	3
714	AAAACTAGCATCTCCCCTTGGGGCCTCTAAACGGGTCTTGAGGGGGTTTTTGACGGTG	8	3
1586	AAAACTAGCATCGCCCCTTGGGGCCTCTAAACGGGTCTTGAGGGGGTTTTTGACGTCC	8	3
2030	AAAACTAGCATTTCCCCTTGGGGCCTCTAAACGGGTCTTGAGGGGTATTTTGACGGGC	8	3
2251	AAAACTAGCATTACCCCTTGGGGCCTCTAAACGGGTCTTGAGGGGGTTTTTGACGGTC	8	3
258	AAAACTAGCATTTCCCCTTGGGGCCTCTAAACGGGTCTTGAGGGGGTTTTTGACGTGG	9	3
1383	AAAACTAGCATTTCCCCTTGGGGCCTCTAAACGGGTCTTGAGGGGCATTTTGACGGGC	4	1
833	AAAACTAGCATCGCCCCTTGGGGCCTCTAAACGGGTCTTGAGGGGACTTTTGACGAAC	9	3
1385	AAAACTAGCATCTCCCCTTGGGGCCTCTAAACGGGTCTTGAGGGGTTTTCTGACGTTC	1	0
995	AAAACTAGCATTTCCCCTTGGGGCCTCTAAACGGGTCTTGAGGGGTTTTTTGACGTAG	9	3
1914	AAAACTAGCATTTCCCCTTGGGGCCTCTAAACGGGTCTTGAGGGGGCTTTTGACGAGC	9	3
1388	AAAACTAGCATTTCCCCTTGGGGCCTCTAAACGGGTCTTGAGGGGAATTTTGACGTTC	2	1
2465	AAAACTAGCATGACCCCTTGGGGCCTCTAAACGGGTCTTGAGGGGATTTTTGACGTCC	9	3
1390	AAAACTAGCATTCCCCCTTGGGGCCTCTAAACGGGTCTTGAGGGGATTTTTGACGTTC	1	1
1391	AAAACTAGCATATCCCCTTGGGGCCTCTAAACGGGTCTTGAGGGGCTTTTTGACGTTC	1	0
2520	AAAACTAGCATTGCCCCTTGGGGCCTCTAAACGGGTCTTGAGGGGGCTTTTGACGTGT	9	3
1460	AAAACTAGCATTCCCCCTTGGGGCCTCTAAACGGGTCTTGAGGGGATTTTTGACGCGC	10	3
659	AAAACTAGCATTACCCCTTGGGGCCTCTAAACGGGTCTTGAGGGGACTTTTGACGTTG	11	3
1395	AAAACTAGCATGTCCCCTTGGGGCCTCTAAACGGGTCTTGAGGGGGTTTTTGACGGTC	6	2
812	AAAACTAGCATTTCCCCTTGGGGCCTCTAAACGGGTCTTGAGGGGTTTTTTGACGCTT	11	3
1397	AAAACTAGCATACCCCCTTGGGGCCTCTAAACGGGTCTTGAGGGGACTTTTGACGCGA	12	1
1398	AAAACTAGCATGCCCCCTTGGGGCCTCTAAACGGGTCTTGAGGGGTCTTTTGACGTTC	1	0
1399	AAAACTAGCATGGCCCCTTGGGGCCTCTAAACGGGTCTTGAGGGGGTTTTTGACGTCG	1	0
1400	AAAACTAGCATGGCCCCTTGGGGCCTCTAAACGGGTCTTGAGGGGGTTTTTGACGCAT	1	2
896	AAAACTAGCATTTCCCCTTGGGGCCTCTAAACGGGTCTTGAGGGGGTTTTTGACGGTA	11	3
1402	AAAACTAGCATTACCCCTTGGGGCCTCTAAACGGGTCTTGAGGGGAATTTTGACGTGA	1	0
1203	AAAACTAGCATGGCCCCTTGGGGCCTCTAAACGGGTCTTGAGGGGCTTTTTGACGCTA	11	3
1404	AAAACTAGCATCGCCCCTTGGGGCCTCTAAACGGGTCTTGAGGGGAATTTTGACGTAC	2	0
1405	AAAACTAGCATGTCCCCTTGGGGCCTCTAAACGGGTCTTGAGGGGACTTTTGACGCTC	3	1
1406	AAAACTAGCATTTCCCCTTGGGGCCTCTAAACGGGTCTTGAGGGGCCTTTTGACGTAC	2	0
1407	AAAACTAGCATCTCCCCTTGGGGCCTCTAAACGGGTCTTGAGGGGCCTTTTGACGCAG	1	1
216	AAAACTAGCATAACCCCTTGGGGCCTCTAAACGGGTCTTGAGGGGGTTTTTGACGATT	12	3
409	AAAACTAGCATGACCCCTTGGGGCCTCTAAACGGGTCTTGAGGGGATTTTTGACGATT	12	3
501	AAAACTAGCATTACCCCTTGGGGCCTCTAAACGGGTCTTGAGGGGGTTTTTGACGAAG	12	3
1411	AAAACTAGCATTTCCCCTTGGGGCCTCTAAACGGGTCTTGAGGGGAATTTTGACGGTA	4	1
1412	AAAACTAGCATCACCCCTTGGGGCCTCTAAACGGGTCTTGAGGGGCTTTTTGACGGCG	2	0
1413	AAAACTAGCATCACCCCTTGGGGCCTCTAAACGGGTCTTGAGGGGTGTTTTGACGTGC	1	0
980	AAAACTAGCATTGCCCCTTGGGGCCTCTAAACGGGTCTTGAGGGGAGTTTTGACGAGC	12	3
510	AAAACTAGCATACCCCCTTGGGGCCTCTAAACGGGTCTTGAGGGGATTTTTGACGTTG	13	3
1416	AAAACTAGCATGACCCCTTGGGGCCTCTAAACGGGTCTTGAGGGGCGTTTTGACGATC	1	0
1417	AAAACTAGCATGGCCCCTTGGGGCCTCTAAACGGGTCTTGAGGGGTGTTTTGACGTTC	1	0
1418	AAAACTAGCATAGCCCCTTGGGGCCTCTAAACGGGTCTTGAGGGGTATTTTGACGGGG	4	2
1419	AAAACTAGCATTACCCCTTGGGGCCTCTAAACGGGTCTTGAGGGGGTTTTTGACGTCT	3	1
590	AAAACTAGCATTCCCCCTTGGGGCCTCTAAACGGGTCTTGAGGGGGTTTTTGACGGCG	13	3
1421	AAAACTAGCATTTCCCCTTGGGGCCTCTAAACGGGTCTTGAGGGGGTTTTTGACGCCT	2	0
1422	AAAACTAGCATCGCCCCTTGGGGCCTCTAAACGGGTCTTGAGGGGGGTTTTGACGGGC	2	0
1423	AAAACTAGCATTCCCCCTTGGGGCCTCTAAACGGGTCTTGAGGGGGTTTTTGACGTCT	6	1
1424	AAAACTAGCATTACCCCTTGGGGCCTCTAAACGGGTCTTGAGGGGATTTTTGACGTCA	3	1
1425	AAAACTAGCATACCCCCTTGGGGCCTCTAAACGGGTCTTGAGGGGATTTTTGACGACG	1	0
719	AAAACTAGCATGACCCCTTGGGGCCTCTAAACGGGTCTTGAGGGGATTTTTGACGAAT	13	3
1427	AAAACTAGCATTACCCCTTGGGGCCTCTAAACGGGTCTTGAGGGGAATTTTGACGAGT	2	3
1428	AAAACTAGCATTCCCCCTTGGGGCCTCTAAACGGGTCTTGAGGGGTATTTTGACGGTT	18	1
1429	AAAACTAGCATTACCCCTTGGGGCCTCTAAACGGGTCTTGAGGGGGGTTTTGACGAAC	1	1
1430	AAAACTAGCATTACCCCTTGGGGCCTCTAAACGGGTCTTGAGGGGTTTTTTGACGGAA	2	0
1331	AAAACTAGCATGACCCCTTGGGGCCTCTAAACGGGTCTTGAGGGGTATTTTGACGCAT	13	3
525	AAAACTAGCATTTCCCCTTGGGGCCTCTAAACGGGTCTTGAGGGGCTTTTTGACGGGT	14	3
1737	AAAACTAGCATATCCCCTTGGGGCCTCTAAACGGGTCTTGAGGGGTTTTTTGACGTTC	14	3
101	AAAACTAGCATATCCCCTTGGGGCCTCTAAACGGGTCTTGAGGGGTTTTTTGACGAAC	15	3
1435	AAAACTAGCATTGCCCCTTGGGGCCTCTAAACGGGTCTTGAGGGGTTTTTTGACGGCG	3	2
1436	AAAACTAGCATTGCCCCTTGGGGCCTCTAAACGGGTCTTGAGGGGTTTTTTGACGAGC	1	0
1437	AAAACTAGCATACCCCCTTGGGGCCTCTAAACGGGTCTTGAGGGGAATTTTGACGGCC	1	0
1212	AAAACTAGCATCTCCCCTTGGGGCCTCTAAACGGGTCTTGAGGGGTGTTTTGACGTAC	15	3
1439	AAAACTAGCATCTCCCCTTGGGGCCTCTAAACGGGTCTTGAGGGGAGTTTTGACGTAT	1	1
1249	AAAACTAGCATATCCCCTTGGGGCCTCTAAACGGGTCTTGAGGGGGTTTTTGACGATC	15	3
1409	AAAACTAGCATGGCCCCTTGGGGCCTCTAAACGGGTCTTGAGGGGCTTTTTGACGCGG	15	3
1442	AAAACTAGCATTTCCCCTTGGGGCCTCTAAACGGGTCTTGAGGGGGATTTTGACGCGG	23	1
1443	AAAACTAGCATAACCCCTTGGGGCCTCTAAACGGGTCTTGAGGGGCATTTTGACGCAC	1	0
1444	AAAACTAGCATGTCCCCTTGGGGCCTCTAAACGGGTCTTGAGGGGATTTTTGACGCTT	1	0
1445	AAAACTAGCATATCCCCTTGGGGCCTCTAAACGGGTCTTGAGGGGGATTTTGACGCGC	2	0
1446	AAAACTAGCATTTCCCCTTGGGGCCTCTAAACGGGTCTTGAGGGGGGTTTTGACGGCG	2	1
1447	AAAACTAGCATGCCCCCTTGGGGCCTCTAAACGGGTCTTGAGGGGGATTTTGACGCAA	1	0
1507	AAAACTAGCATAGCCCCTTGGGGCCTCTAAACGGGTCTTGAGGGGTATTTTGACGTTC	15	3
1449	AAAACTAGCATAACCCCTTGGGGCCTCTAAACGGGTCTTGAGGGGAATTTTGACGTGG	1	0
1450	AAAACTAGCATAACCCCTTGGGGCCTCTAAACGGGTCTTGAGGGGTCTTTTGACGCGC	2	0
1791	AAAACTAGCATACCCCCTTGGGGCCTCTAAACGGGTCTTGAGGGGTATTTTGACGATT	15	3
1452	AAAACTAGCATCTCCCCTTGGGGCCTCTAAACGGGTCTTGAGGGGGATTTTGACGTGG	1	0
2065	AAAACTAGCATAGCCCCTTGGGGCCTCTAAACGGGTCTTGAGGGGAATTTTGACGGGT	15	3
787	AAAACTAGCATTACCCCTTGGGGCCTCTAAACGGGTCTTGAGGGGTTTTTTGACGCAT	16	3
1455	AAAACTAGCATTCCCCCTTGGGGCCTCTAAACGGGTCTTGAGGGGGCTTTTGACGTAC	1	0
1456	AAAACTAGCATCACCCCTTGGGGCCTCTAAACGGGTCTTGAGGGGACTTTTGACGGTA	1	0
480	AAAACTAGCATGCCCCCTTGGGGCCTCTAAACGGGTCTTGAGGGGGCTTTTGACGTTA	17	3
886	AAAACTAGCATTACCCCTTGGGGCCTCTAAACGGGTCTTGAGGGGTATTTTGACGGGC	17	3
1459	AAAACTAGCATTCCCCCTTGGGGCCTCTAAACGGGTCTTGAGGGGCGTTTTGACGTGA	1	0
1744	AAAACTAGCATCACCCCTTGGGGCCTCTAAACGGGTCTTGAGGGGTTTTTTGACGCCC	17	3
1461	AAAACTAGCATCGCCCCTTGGGGCCTCTAAACGGGTCTTGAGGGGATTTTTGACGCTC	13	1
1462	AAAACTAGCATGTCCCCTTGGGGCCTCTAAACGGGTCTTGAGGGGTATTTTGACGTCA	2	1
1463	AAAACTAGCATTCCCCCTTGGGGCCTCTAAACGGGTCTTGAGGGGCATTTTGACGCCA	1	0
1464	AAAACTAGCATTACCCCTTGGGGCCTCTAAACGGGTCTTGAGGGGAGTTTTGACGTAC	1	0
1465	AAAACTAGCATTGCCCCTTGGGGCCTCTAAACGGGTCTTGAGGGGCCTTTTGACGACA	2	0
1466	AAAACTAGCATATCCCCTTGGGGCCTCTAAACGGGTCTTGAGGGGGCTTTTGACGCTG	4	1
1467	AAAACTAGCATTTCCCCTTGGGGCCTCTAAACGGGTCTTGAGGGGGCTTTTGACGTGG	2	0
202	AAAACTAGCATAGCCCCTTGGGGCCTCTAAACGGGTCTTGAGGGGCTTTTTGACGGAC	18	3
841	AAAACTAGCATCTCCCCTTGGGGCCTCTAAACGGGTCTTGAGGGGGTTTTTGACGGGG	18	3
936	AAAACTAGCATATCCCCTTGGGGCCTCTAAACGGGTCTTGAGGGGATTTTTGACGAGC	18	3
1471	AAAACTAGCATAGCCCCTTGGGGCCTCTAAACGGGTCTTGAGGGGCTTTTTGACGTTC	1	0
1472	AAAACTAGCATATCCCCTTGGGGCCTCTAAACGGGTCTTGAGGGGTCTTTTGACGCAT	1	0
1023	AAAACTAGCATAGCCCCTTGGGGCCTCTAAACGGGTCTTGAGGGGACTTTTGACGGAT	18	3
1474	AAAACTAGCATTTCCCCTTGGGGCCTCTAAACGGGTCTTGAGGGGTGTTTTGACGTAG	2	0
1475	AAAACTAGCATGTCCCCTTGGGGCCTCTAAACGGGTCTTGAGGGGACTTTTGACGTGC	1	0
1476	AAAACTAGCATCACCCCTTGGGGCCTCTAAACGGGTCTTGAGGGGCATTTTGACGATT	1	0
1161	AAAACTAGCATCCCCCCTTGGGGCCTCTAAACGGGTCTTGAGGGGGCTTTTGACGCTG	18	3
1564	AAAACTAGCATTACCCCTTGGGGCCTCTAAACGGGTCTTGAGGGGGTTTTTGACGTTC	18	3
1479	AAAACTAGCATCACCCCTTGGGGCCTCTAAACGGGTCTTGAGGGGTATTTTGACGTCC	2	1
1480	AAAACTAGCATGACCCCTTGGGGCCTCTAAACGGGTCTTGAGGGGGCTTTTGACGCGG	2	0
567	AAAACTAGCATTACCCCTTGGGGCCTCTAAACGGGTCTTGAGGGGAGTTTTGACGGTC	19	3
749	AAAACTAGCATATCCCCTTGGGGCCTCTAAACGGGTCTTGAGGGGCTTTTTGACGCAC	19	3
1483	AAAACTAGCATCTCCCCTTGGGGCCTCTAAACGGGTCTTGAGGGGAATTTTGACGGTG	1	0
1364	AAAACTAGCATTCCCCCTTGGGGCCTCTAAACGGGTCTTGAGGGGTGTTTTGACGTGC	20	3
1128	AAAACTAGCATACCCCCTTGGGGCCTCTAAACGGGTCTTGAGGGGTGTTTTGACGACT	21	3
1524	AAAACTAGCATGTCCCCTTGGGGCCTCTAAACGGGTCTTGAGGGGCATTTTGACGCGT	21	3
1487	AAAACTAGCATCGCCCCTTGGGGCCTCTAAACGGGTCTTGAGGGGTATTTTGACGTGC	1	1
314	AAAACTAGCATTTCCCCTTGGGGCCTCTAAACGGGTCTTGAGGGGGCTTTTGACGCTA	22	3
1489	AAAACTAGCATGGCCCCTTGGGGCCTCTAAACGGGTCTTGAGGGGATTTTTGACGCTC	8	1
1490	AAAACTAGCATAGCCCCTTGGGGCCTCTAAACGGGTCTTGAGGGGCCTTTTGACGTTC	2	1
681	AAAACTAGCATTACCCCTTGGGGCCTCTAAACGGGTCTTGAGGGGTTTTTTGACGCTA	23	3
1492	AAAACTAGCATCCCCCCTTGGGGCCTCTAAACGGGTCTTGAGGGGACTTTTGACGCAT	1	0
1493	AAAACTAGCATATCCCCTTGGGGCCTCTAAACGGGTCTTGAGGGGTCTTTTGACGGCT	1	0
1494	AAAACTAGCATGACCCCTTGGGGCCTCTAAACGGGTCTTGAGGGGAATTTTGACGGGC	2	0
1495	AAAACTAGCATAACCCCTTGGGGCCTCTAAACGGGTCTTGAGGGGAATTTTGACGTTC	1	0
1496	AAAACTAGCATATCCCCTTGGGGCCTCTAAACGGGTCTTGAGGGGAATTTTGACGGGG	2	0
1497	AAAACTAGCATTTCCCCTTGGGGCCTCTAAACGGGTCTTGAGGGGTCTTTTGACGATT	6	2
1498	AAAACTAGCATAGCCCCTTGGGGCCTCTAAACGGGTCTTGAGGGGCCTTTTGACGTCA	1	0
1499	AAAACTAGCATGCCCCCTTGGGGCCTCTAAACGGGTCTTGAGGGGAATTTTGACGCAG	1	2
1484	AAAACTAGCATTACCCCTTGGGGCCTCTAAACGGGTCTTGAGGGGACTTTTGACGGCC	23	3
128	AAAACTAGCATATCCCCTTGGGGCCTCTAAACGGGTCTTGAGGGGTTTTTTGACGCCA	25	3
404	AAAACTAGCATATCCCCTTGGGGCCTCTAAACGGGTCTTGAGGGGATTTTTGACGATT	25	3
1503	AAAACTAGCATTCCCCCTTGGGGCCTCTAAACGGGTCTTGAGGGGGGTTTTGACGCTG	2	2
1504	AAAACTAGCATGGCCCCTTGGGGCCTCTAAACGGGTCTTGAGGGGGTTTTTGACGGCG	2	2
222	AAAACTAGCATGTCCCCTTGGGGCCTCTAAACGGGTCTTGAGGGGTTTTTTGACGTTC	31	3
1506	AAAACTAGCATGACCCCTTGGGGCCTCTAAACGGGTCTTGAGGGGATTTTTGACGGTG	2	0
580	AAAACTAGCATGTCCCCTTGGGGCCTCTAAACGGGTCTTGAGGGGTATTTTGACGCTA	31	3
778	AAAACTAGCATTACCCCTTGGGGCCTCTAAACGGGTCTTGAGGGGTCTTTTGACGGGG	35	3
1509	AAAACTAGCATGGCCCCTTGGGGCCTCTAAACGGGTCTTGAGGGGGGTTTTGACGGTA	1	0
1324	AAAACTAGCATTGCCCCTTGGGGCCTCTAAACGGGTCTTGAGGGGGATTTTGACGGTC	36	3
1511	AAAACTAGCATGTCCCCTTGGGGCCTCTAAACGGGTCTTGAGGGGTGTTTTGACGTTG	1	0
1367	AAAACTAGCATCCCCCCTTGGGGCCTCTAAACGGGTCTTGAGGGGTTTTTTGACGATA	42	3
81	AAAACTAGCATAGCCCCTTGGGGCCTCTAAACGGGTCTTGAGGGGTTTTTTGACGGTG	43	3
1514	AAAACTAGCATTGCCCCTTGGGGCCTCTAAACGGGTCTTGAGGGGCGTTTTGACGTTC	1	0
1515	AAAACTAGCATAACCCCTTGGGGCCTCTAAACGGGTCTTGAGGGGCTTTTTGACGCAC	1	1
1516	AAAACTAGCATCACCCCTTGGGGCCTCTAAACGGGTCTTGAGGGGGCTTTTGACGCGA	1	0
1517	AAAACTAGCATAACCCCTTGGGGCCTCTAAACGGGTCTTGAGGGGCGTTTTGACGGGC	1	0
1518	AAAACTAGCATTTCCCCTTGGGGCCTCTAAACGGGTCTTGAGGGGTATTTTGACGCTA	5	1
1519	AAAACTAGCATGGCCCCTTGGGGCCTCTAAACGGGTCTTGAGGGGAGTTTTGACGCAC	1	0
339	AAAACTAGCATTCCCCCTTGGGGCCTCTAAACGGGTCTTGAGGGGACTTTTGACGGGG	43	3
1521	AAAACTAGCATCTCCCCTTGGGGCCTCTAAACGGGTCTTGAGGGGTTTTTTGACGCAC	1	1
1522	AAAACTAGCATATCCCCTTGGGGCCTCTAAACGGGTCTTGAGGGGTCTTTTGACGAAG	1	0
1523	AAAACTAGCATTGCCCCTTGGGGCCTCTAAACGGGTCTTGAGGGGTATTTTGACGGTT	2	0
914	AAAACTAGCATTTCCCCTTGGGGCCTCTAAACGGGTCTTGAGGGGATTTTTGACGTCC	48	3
243	AAAACTAGCATGGCCCCTTGGGGCCTCTAAACGGGTCTTGAGGGGCGTTTTGACGTGT	49	3
1526	AAAACTAGCATGGCCCCTTGGGGCCTCTAAACGGGTCTTGAGGGGCTTTTTGACGGTT	1	2
35	AAAACTAGCATTCCCCCTTGGGGCCTCTAAACGGGTCTTGAGGGGTATTTTGACGTTT	52	3
1528	AAAACTAGCATCGCCCCTTGGGGCCTCTAAACGGGTCTTGAGGGGTTTTTTGACGAGG	21	1
1529	AAAACTAGCATTCCCCCTTGGGGCCTCTAAACGGGTCTTGAGGGGCATTTTGACGCAT	2	1
84	AAAACTAGCATCACCCCTTGGGGCCTCTAAACGGGTCTTGAGGGGCTTTTTGACGAGG	136	3
92	AAAACTAGCATCGCCCCTTGGGGCCTCTAAACGGGTCTTGAGGGGAATTTTGACGGTA	150	3
8	AAAACTAGCATATCCCCTTGGGGCCTCTAAACGGGTCTTGAGGGGACTTTTGACGCGT	556	3
6055	AAAACTAGCATTACCCCTTGGGGCCTCTAAACGGGTCTTGAGGGGTGTTTTGACGAGG	0	3
1534	AAAACTAGCATATCCCCTTGGGGCCTCTAAACGGGTCTTGAGGGGAATTTTGACGTTC	1	0
6062	AAAACTAGCATAACCCCTTGGGGCCTCTAAACGGGTCTTGAGGGGACTTTTGACGTGA	0	3
1536	AAAACTAGCATCACCCCTTGGGGCCTCTAAACGGGTCTTGAGGGGTTTTTTGACGTGG	9	1
1537	AAAACTAGCATCACCCCTTGGGGCCTCTAAACGGGTCTTGAGGGGAGTTTTGACGATG	1	0
6072	AAAACTAGCATGCCCCCTTGGGGCCTCTAAACGGGTCTTGAGGGGCATTTTGACGAAC	0	3
1539	AAAACTAGCATATCCCCTTGGGGCCTCTAAACGGGTCTTGAGGGGGTTTTTGACGTAA	2	0
6083	AAAACTAGCATCGCCCCTTGGGGCCTCTAAACGGGTCTTGAGGGGTGTTTTGACGACG	0	3
6108	AAAACTAGCATTTCCCCTTGGGGCCTCTAAACGGGTCTTGAGGGGAGTTTTGACGGGC	0	3
1542	AAAACTAGCATGACCCCTTGGGGCCTCTAAACGGGTCTTGAGGGGGTTTTTGACGGGA	2	1
6144	AAAACTAGCATGTCCCCTTGGGGCCTCTAAACGGGTCTTGAGGGGTATTTTGACGGAG	0	3
1544	AAAACTAGCATTTCCCCTTGGGGCCTCTAAACGGGTCTTGAGGGGGATTTTGACGTAT	32	2
1545	AAAACTAGCATTTCCCCTTGGGGCCTCTAAACGGGTCTTGAGGGGACTTTTGACGGAC	1	0
6146	AAAACTAGCATGCCCCCTTGGGGCCTCTAAACGGGTCTTGAGGGGCATTTTGACGTGT	0	3
1547	AAAACTAGCATTACCCCTTGGGGCCTCTAAACGGGTCTTGAGGGGCATTTTGACGAAG	1	0
1548	AAAACTAGCATGGCCCCTTGGGGCCTCTAAACGGGTCTTGAGGGGTATTTTGACGGAC	2	0
6156	AAAACTAGCATGGCCCCTTGGGGCCTCTAAACGGGTCTTGAGGGGTCTTTTGACGAGC	0	3
6165	AAAACTAGCATGCCCCCTTGGGGCCTCTAAACGGGTCTTGAGGGGATTTTTGACGGGG	0	3
1551	AAAACTAGCATGTCCCCTTGGGGCCTCTAAACGGGTCTTGAGGGGTCTTTTGACGGGA	1	0
1552	AAAACTAGCATGACCCCTTGGGGCCTCTAAACGGGTCTTGAGGGGTATTTTGACGCTT	2	3
1553	AAAACTAGCATGACCCCTTGGGGCCTCTAAACGGGTCTTGAGGGGTCTTTTGACGCTC	4	2
1554	AAAACTAGCATGGCCCCTTGGGGCCTCTAAACGGGTCTTGAGGGGGTTTTTGACGATA	1	1
6179	AAAACTAGCATGCCCCCTTGGGGCCTCTAAACGGGTCTTGAGGGGTATTTTGACGAAC	0	3
1556	AAAACTAGCATCTCCCCTTGGGGCCTCTAAACGGGTCTTGAGGGGGGTTTTGACGGTC	1	0
1557	AAAACTAGCATGACCCCTTGGGGCCTCTAAACGGGTCTTGAGGGGCATTTTGACGTCT	2	0
6202	AAAACTAGCATGTCCCCTTGGGGCCTCTAAACGGGTCTTGAGGGGTATTTTGACGACG	0	3
6206	AAAACTAGCATACCCCCTTGGGGCCTCTAAACGGGTCTTGAGGGGGCTTTTGACGATG	0	3
6253	AAAACTAGCATCCCCCCTTGGGGCCTCTAAACGGGTCTTGAGGGGTGTTTTGACGCGG	0	3
6255	AAAACTAGCATCTCCCCTTGGGGCCTCTAAACGGGTCTTGAGGGGAATTTTGACGGTT	0	3
1562	AAAACTAGCATCCCCCCTTGGGGCCTCTAAACGGGTCTTGAGGGGCATTTTGACGCGC	2	1
6273	AAAACTAGCATGCCCCCTTGGGGCCTCTAAACGGGTCTTGAGGGGGATTTTGACGAGG	0	3
6290	AAAACTAGCATGCCCCCTTGGGGCCTCTAAACGGGTCTTGAGGGGGTTTTTGACGAAC	0	3
1565	AAAACTAGCATGGCCCCTTGGGGCCTCTAAACGGGTCTTGAGGGGCATTTTGACGAGT	1	0
6305	AAAACTAGCATGCCCCCTTGGGGCCTCTAAACGGGTCTTGAGGGGGGTTTTGACGAAC	0	3
1567	AAAACTAGCATTCCCCCTTGGGGCCTCTAAACGGGTCTTGAGGGGGGTTTTGACGGTC	2	1
1568	AAAACTAGCATAACCCCTTGGGGCCTCTAAACGGGTCTTGAGGGGGTTTTTGACGGTC	6	1
6327	AAAACTAGCATTCCCCCTTGGGGCCTCTAAACGGGTCTTGAGGGGAGTTTTGACGGGT	0	3
1570	AAAACTAGCATAGCCCCTTGGGGCCTCTAAACGGGTCTTGAGGGGACTTTTGACGCCG	1	0
1571	AAAACTAGCATGCCCCCTTGGGGCCTCTAAACGGGTCTTGAGGGGCATTTTGACGAGC	2	0
6344	AAAACTAGCATGGCCCCTTGGGGCCTCTAAACGGGTCTTGAGGGGATTTTTGACGAGG	0	3
1573	AAAACTAGCATATCCCCTTGGGGCCTCTAAACGGGTCTTGAGGGGGTTTTTGACGTAC	7	1
1574	AAAACTAGCATATCCCCTTGGGGCCTCTAAACGGGTCTTGAGGGGATTTTTGACGGGT	1	0
6350	AAAACTAGCATACCCCCTTGGGGCCTCTAAACGGGTCTTGAGGGGGTTTTTGACGGGC	0	3
6354	AAAACTAGCATCCCCCCTTGGGGCCTCTAAACGGGTCTTGAGGGGTGTTTTGACGGTG	0	3
6376	AAAACTAGCATGGCCCCTTGGGGCCTCTAAACGGGTCTTGAGGGGATTTTTGACGTGT	0	3
1578	AAAACTAGCATGACCCCTTGGGGCCTCTAAACGGGTCTTGAGGGGTTTTTTGACGGTC	3	1
6458	AAAACTAGCATAGCCCCTTGGGGCCTCTAAACGGGTCTTGAGGGGGTTTTTGACGGGC	0	3
1580	AAAACTAGCATATCCCCTTGGGGCCTCTAAACGGGTCTTGAGGGGGGTTTTGACGCCT	1	0
6460	AAAACTAGCATGGCCCCTTGGGGCCTCTAAACGGGTCTTGAGGGGAATTTTGACGAGT	0	3
6497	AAAACTAGCATCGCCCCTTGGGGCCTCTAAACGGGTCTTGAGGGGAATTTTGACGCGG	0	3
1583	AAAACTAGCATTGCCCCTTGGGGCCTCTAAACGGGTCTTGAGGGGCTTTTTGACGCTC	2	0
6502	AAAACTAGCATCCCCCCTTGGGGCCTCTAAACGGGTCTTGAGGGGGATTTTGACGTGC	0	3
1585	AAAACTAGCATTCCCCCTTGGGGCCTCTAAACGGGTCTTGAGGGGTATTTTGACGCTA	3	1
6507	AAAACTAGCATGCCCCCTTGGGGCCTCTAAACGGGTCTTGAGGGGAATTTTGACGTGT	0	3
6513	AAAACTAGCATGCCCCCTTGGGGCCTCTAAACGGGTCTTGAGGGGACTTTTGACGTAG	0	3
1588	AAAACTAGCATTACCCCTTGGGGCCTCTAAACGGGTCTTGAGGGGATTTTTGACGTAA	1	2
1589	AAAACTAGCATTTCCCCTTGGGGCCTCTAAACGGGTCTTGAGGGGGGTTTTGACGATC	2	0
1590	AAAACTAGCATGACCCCTTGGGGCCTCTAAACGGGTCTTGAGGGGTGTTTTGACGGTC	2	0
1591	AAAACTAGCATATCCCCTTGGGGCCTCTAAACGGGTCTTGAGGGGATTTTTGACGATG	1	0
1592	AAAACTAGCATTTCCCCTTGGGGCCTCTAAACGGGTCTTGAGGGGTATTTTGACGATT	3	1
6530	AAAACTAGCATAACCCCTTGGGGCCTCTAAACGGGTCTTGAGGGGGCTTTTGACGTAT	0	3
1594	AAAACTAGCATCACCCCTTGGGGCCTCTAAACGGGTCTTGAGGGGCATTTTGACGGAG	1	0
6533	AAAACTAGCATAGCCCCTTGGGGCCTCTAAACGGGTCTTGAGGGGTGTTTTGACGTAA	0	3
1596	AAAACTAGCATGGCCCCTTGGGGCCTCTAAACGGGTCTTGAGGGGGATTTTGACGGCC	1	0
6570	AAAACTAGCATTCCCCCTTGGGGCCTCTAAACGGGTCTTGAGGGGCATTTTGACGATA	0	3
1598	AAAACTAGCATATCCCCTTGGGGCCTCTAAACGGGTCTTGAGGGGACTTTTGACGCAC	2	1
6595	AAAACTAGCATTGCCCCTTGGGGCCTCTAAACGGGTCTTGAGGGGAATTTTGACGTGT	0	3
1600	AAAACTAGCATGTCCCCTTGGGGCCTCTAAACGGGTCTTGAGGGGTCTTTTGACGATT	1	0
6609	AAAACTAGCATGTCCCCTTGGGGCCTCTAAACGGGTCTTGAGGGGAGTTTTGACGGAT	0	3
6663	AAAACTAGCATGCCCCCTTGGGGCCTCTAAACGGGTCTTGAGGGGTTTTTTGACGATG	0	3
6712	AAAACTAGCATAGCCCCTTGGGGCCTCTAAACGGGTCTTGAGGGGTGTTTTGACGGTC	0	3
1604	AAAACTAGCATTCCCCCTTGGGGCCTCTAAACGGGTCTTGAGGGGGTTTTTGACGGCT	1	1
6714	AAAACTAGCATTACCCCTTGGGGCCTCTAAACGGGTCTTGAGGGGAATTTTGACGTGT	0	3
1606	AAAACTAGCATAGCCCCTTGGGGCCTCTAAACGGGTCTTGAGGGGTATTTTGACGTCA	1	2
1607	AAAACTAGCATTGCCCCTTGGGGCCTCTAAACGGGTCTTGAGGGGTTTTTTGACGCCG	2	0
6722	AAAACTAGCATAACCCCTTGGGGCCTCTAAACGGGTCTTGAGGGGCCTTTTGACGTTT	0	3
6741	AAAACTAGCATTCCCCCTTGGGGCCTCTAAACGGGTCTTGAGGGGGCTTTTGACGCTC	0	3
6760	AAAACTAGCATGACCCCTTGGGGCCTCTAAACGGGTCTTGAGGGGTGTTTTGACGTCC	0	3
1611	AAAACTAGCATGTCCCCTTGGGGCCTCTAAACGGGTCTTGAGGGGAATTTTGACGAGT	1	1
1612	AAAACTAGCATGACCCCTTGGGGCCTCTAAACGGGTCTTGAGGGGGGTTTTGACGGGC	2	0
1613	AAAACTAGCATTCCCCCTTGGGGCCTCTAAACGGGTCTTGAGGGGTATTTTGACGAGC	1	1
6769	AAAACTAGCATGTCCCCTTGGGGCCTCTAAACGGGTCTTGAGGGGAATTTTGACGTAT	0	3
1615	AAAACTAGCATTTCCCCTTGGGGCCTCTAAACGGGTCTTGAGGGGTCTTTTGACGTTC	4	1
1616	AAAACTAGCATATCCCCTTGGGGCCTCTAAACGGGTCTTGAGGGGATTTTTGACGCGT	2	1
1617	AAAACTAGCATATCCCCTTGGGGCCTCTAAACGGGTCTTGAGGGGTTTTTTGACGCCC	1	0
6772	AAAACTAGCATAGCCCCTTGGGGCCTCTAAACGGGTCTTGAGGGGGATTTTGACGGCC	0	3
1619	AAAACTAGCATAGCCCCTTGGGGCCTCTAAACGGGTCTTGAGGGGTTTTTTGACGCTT	6	1
1620	AAAACTAGCATACCCCCTTGGGGCCTCTAAACGGGTCTTGAGGGGGGTTTTGACGGCC	1	0
6794	AAAACTAGCATTCCCCCTTGGGGCCTCTAAACGGGTCTTGAGGGGGTTTTTGACGGTT	0	3
6829	AAAACTAGCATGGCCCCTTGGGGCCTCTAAACGGGTCTTGAGGGGCTTTTTGACGACA	0	3
6845	AAAACTAGCATACCCCCTTGGGGCCTCTAAACGGGTCTTGAGGGGTTTTTTGACGCTA	0	3
6848	AAAACTAGCATTACCCCTTGGGGCCTCTAAACGGGTCTTGAGGGGCGTTTTGACGGTC	0	3
1625	AAAACTAGCATTTCCCCTTGGGGCCTCTAAACGGGTCTTGAGGGGAATTTTGACGATT	2	0
1626	AAAACTAGCATCGCCCCTTGGGGCCTCTAAACGGGTCTTGAGGGGTATTTTGACGCTG	2	0
6856	AAAACTAGCATCCCCCCTTGGGGCCTCTAAACGGGTCTTGAGGGGCATTTTGACGTGT	0	3
1628	AAAACTAGCATTTCCCCTTGGGGCCTCTAAACGGGTCTTGAGGGGATTTTTGACGGGT	2	1
1629	AAAACTAGCATTTCCCCTTGGGGCCTCTAAACGGGTCTTGAGGGGCTTTTTGACGGGA	1	1
1630	AAAACTAGCATTCCCCCTTGGGGCCTCTAAACGGGTCTTGAGGGGGTTTTTGACGGCC	3	1
6858	AAAACTAGCATAGCCCCTTGGGGCCTCTAAACGGGTCTTGAGGGGTGTTTTGACGGGC	0	3
1632	AAAACTAGCATCGCCCCTTGGGGCCTCTAAACGGGTCTTGAGGGGCTTTTTGACGGCC	1	0
6885	AAAACTAGCATCTCCCCTTGGGGCCTCTAAACGGGTCTTGAGGGGCCTTTTGACGTTA	0	3
1634	AAAACTAGCATCACCCCTTGGGGCCTCTAAACGGGTCTTGAGGGGTTTTTTGACGGGG	2	0
1635	AAAACTAGCATCCCCCCTTGGGGCCTCTAAACGGGTCTTGAGGGGATTTTTGACGTGC	2	1
1636	AAAACTAGCATACCCCCTTGGGGCCTCTAAACGGGTCTTGAGGGGATTTTTGACGTCA	1	0
1637	AAAACTAGCATGTCCCCTTGGGGCCTCTAAACGGGTCTTGAGGGGAGTTTTGACGGGG	2	1
1638	AAAACTAGCATTGCCCCTTGGGGCCTCTAAACGGGTCTTGAGGGGTATTTTGACGTCA	9	2
1639	AAAACTAGCATGACCCCTTGGGGCCTCTAAACGGGTCTTGAGGGGGTTTTTGACGCGG	13	2
7074	AAAACTAGCATTGCCCCTTGGGGCCTCTAAACGGGTCTTGAGGGGCGTTTTGACGGTA	0	3
1641	AAAACTAGCATCGCCCCTTGGGGCCTCTAAACGGGTCTTGAGGGGATTTTTGACGCGG	1	0
1642	AAAACTAGCATGGCCCCTTGGGGCCTCTAAACGGGTCTTGAGGGGTGTTTTGACGCGG	1	0
7094	AAAACTAGCATTCCCCCTTGGGGCCTCTAAACGGGTCTTGAGGGGGATTTTGACGAGG	0	3
1644	AAAACTAGCATCGCCCCTTGGGGCCTCTAAACGGGTCTTGAGGGGTGTTTTGACGGTC	1	0
1645	AAAACTAGCATCACCCCTTGGGGCCTCTAAACGGGTCTTGAGGGGACTTTTGACGTGA	1	0
1646	AAAACTAGCATGGCCCCTTGGGGCCTCTAAACGGGTCTTGAGGGGATTTTTGACGGGG	2	2
1647	AAAACTAGCATAACCCCTTGGGGCCTCTAAACGGGTCTTGAGGGGCCTTTTGACGTTA	2	0
1648	AAAACTAGCATCTCCCCTTGGGGCCTCTAAACGGGTCTTGAGGGGCTTTTTGACGACA	1	1
1649	AAAACTAGCATTACCCCTTGGGGCCTCTAAACGGGTCTTGAGGGGGGTTTTGACGCTT	6	1
1650	AAAACTAGCATTCCCCCTTGGGGCCTCTAAACGGGTCTTGAGGGGCATTTTGACGGAT	1	1
1651	AAAACTAGCATCGCCCCTTGGGGCCTCTAAACGGGTCTTGAGGGGACTTTTGACGGTT	13	2
1652	AAAACTAGCATCTCCCCTTGGGGCCTCTAAACGGGTCTTGAGGGGAATTTTGACGCGG	1	0
1653	AAAACTAGCATTTCCCCTTGGGGCCTCTAAACGGGTCTTGAGGGGTTTTTTGACGAGG	6	1
20	AAAACTAGCATCACCCCTTGGGGCCTCTAAACGGGTCTTGAGGGGCTTTTTGACGCAC	5	0
1655	AAAACTAGCATCTCCCCTTGGGGCCTCTAAACGGGTCTTGAGGGGTGTTTTGACGGGG	2	0
30	AAAACTAGCATGGCCCCTTGGGGCCTCTAAACGGGTCTTGAGGGGCTTTTTGACGTGG	23	0
33	AAAACTAGCATTTCCCCTTGGGGCCTCTAAACGGGTCTTGAGGGGCATTTTGACGCGG	18	0
1658	AAAACTAGCATAACCCCTTGGGGCCTCTAAACGGGTCTTGAGGGGAGTTTTGACGTGA	22	1
1659	AAAACTAGCATATCCCCTTGGGGCCTCTAAACGGGTCTTGAGGGGTTTTTTGACGCTG	18	1
1660	AAAACTAGCATCGCCCCTTGGGGCCTCTAAACGGGTCTTGAGGGGCATTTTGACGGTA	1	0
48	AAAACTAGCATCCCCCCTTGGGGCCTCTAAACGGGTCTTGAGGGGGATTTTGACGGGT	20	0
58	AAAACTAGCATGTCCCCTTGGGGCCTCTAAACGGGTCTTGAGGGGTTTTTTGACGCTC	5	0
96	AAAACTAGCATTGCCCCTTGGGGCCTCTAAACGGGTCTTGAGGGGCTTTTTGACGGCC	5	0
1664	AAAACTAGCATTACCCCTTGGGGCCTCTAAACGGGTCTTGAGGGGGTTTTTGACGTAA	1	1
115	AAAACTAGCATCTCCCCTTGGGGCCTCTAAACGGGTCTTGAGGGGATTTTTGACGGTA	14	0
1666	AAAACTAGCATTCCCCCTTGGGGCCTCTAAACGGGTCTTGAGGGGGTTTTTGACGCTT	2	0
129	AAAACTAGCATTTCCCCTTGGGGCCTCTAAACGGGTCTTGAGGGGTATTTTGACGGTT	24	0
1668	AAAACTAGCATTGCCCCTTGGGGCCTCTAAACGGGTCTTGAGGGGCATTTTGACGTTC	2	0
1669	AAAACTAGCATGTCCCCTTGGGGCCTCTAAACGGGTCTTGAGGGGCCTTTTGACGCGC	1	0
1670	AAAACTAGCATGACCCCTTGGGGCCTCTAAACGGGTCTTGAGGGGTCTTTTGACGCTA	1	0
1671	AAAACTAGCATATCCCCTTGGGGCCTCTAAACGGGTCTTGAGGGGTATTTTGACGGCC	2	1
1672	AAAACTAGCATGTCCCCTTGGGGCCTCTAAACGGGTCTTGAGGGGATTTTTGACGGAG	1	0
1673	AAAACTAGCATTACCCCTTGGGGCCTCTAAACGGGTCTTGAGGGGAGTTTTGACGTTC	3	2
1674	AAAACTAGCATCACCCCTTGGGGCCTCTAAACGGGTCTTGAGGGGTTTTTTGACGGTA	10	2
134	AAAACTAGCATTTCCCCTTGGGGCCTCTAAACGGGTCTTGAGGGGTCTTTTGACGACT	3	0
135	AAAACTAGCATTTCCCCTTGGGGCCTCTAAACGGGTCTTGAGGGGTCTTTTGACGGTG	77	0
1677	AAAACTAGCATGCCCCCTTGGGGCCTCTAAACGGGTCTTGAGGGGTCTTTTGACGGCC	1	0
1678	AAAACTAGCATTTCCCCTTGGGGCCTCTAAACGGGTCTTGAGGGGTGTTTTGACGGCG	1	2
1679	AAAACTAGCATTACCCCTTGGGGCCTCTAAACGGGTCTTGAGGGGATTTTTGACGCAA	2	0
1680	AAAACTAGCATCTCCCCTTGGGGCCTCTAAACGGGTCTTGAGGGGTGTTTTGACGAGT	1	0
1681	AAAACTAGCATTACCCCTTGGGGCCTCTAAACGGGTCTTGAGGGGGATTTTGACGATC	2	0
137	AAAACTAGCATCCCCCCTTGGGGCCTCTAAACGGGTCTTGAGGGGGTTTTTGACGCTT	4	0
166	AAAACTAGCATATCCCCTTGGGGCCTCTAAACGGGTCTTGAGGGGAGTTTTGACGCGG	8	0
1684	AAAACTAGCATGGCCCCTTGGGGCCTCTAAACGGGTCTTGAGGGGCCTTTTGACGTAG	2	0
173	AAAACTAGCATAACCCCTTGGGGCCTCTAAACGGGTCTTGAGGGGTTTTTTGACGGCG	4	0
1686	AAAACTAGCATCGCCCCTTGGGGCCTCTAAACGGGTCTTGAGGGGATTTTTGACGGGG	1	0
1687	AAAACTAGCATTACCCCTTGGGGCCTCTAAACGGGTCTTGAGGGGGGTTTTGACGGTC	8	2
1688	AAAACTAGCATCTCCCCTTGGGGCCTCTAAACGGGTCTTGAGGGGTATTTTGACGCGT	2	1
1689	AAAACTAGCATCACCCCTTGGGGCCTCTAAACGGGTCTTGAGGGGCGTTTTGACGATT	2	0
1690	AAAACTAGCATGACCCCTTGGGGCCTCTAAACGGGTCTTGAGGGGTTTTTTGACGGGG	1	1
1691	AAAACTAGCATGTCCCCTTGGGGCCTCTAAACGGGTCTTGAGGGGTGTTTTGACGGTA	2	1
1692	AAAACTAGCATCCCCCCTTGGGGCCTCTAAACGGGTCTTGAGGGGTTTTTTGACGTGT	2	0
1693	AAAACTAGCATTTCCCCTTGGGGCCTCTAAACGGGTCTTGAGGGGGTTTTTGACGCAT	1	1
1694	AAAACTAGCATCGCCCCTTGGGGCCTCTAAACGGGTCTTGAGGGGGCTTTTGACGTGG	1	0
181	AAAACTAGCATCACCCCTTGGGGCCTCTAAACGGGTCTTGAGGGGTTTTTTGACGCTG	43	0
1696	AAAACTAGCATAGCCCCTTGGGGCCTCTAAACGGGTCTTGAGGGGCGTTTTGACGGTT	1	1
1697	AAAACTAGCATATCCCCTTGGGGCCTCTAAACGGGTCTTGAGGGGGGTTTTGACGCTC	2	2
1698	AAAACTAGCATTACCCCTTGGGGCCTCTAAACGGGTCTTGAGGGGTATTTTGACGTTG	2	0
183	AAAACTAGCATCGCCCCTTGGGGCCTCTAAACGGGTCTTGAGGGGGTTTTTGACGTCG	30	0
1700	AAAACTAGCATGCCCCCTTGGGGCCTCTAAACGGGTCTTGAGGGGTGTTTTGACGTTA	1	1
1701	AAAACTAGCATGTCCCCTTGGGGCCTCTAAACGGGTCTTGAGGGGGTTTTTGACGGAT	2	1
1702	AAAACTAGCATGCCCCCTTGGGGCCTCTAAACGGGTCTTGAGGGGTATTTTGACGATG	2	2
188	AAAACTAGCATTGCCCCTTGGGGCCTCTAAACGGGTCTTGAGGGGCATTTTGACGGGC	5	0
1704	AAAACTAGCATATCCCCTTGGGGCCTCTAAACGGGTCTTGAGGGGGTTTTTGACGGCA	2	0
203	AAAACTAGCATCCCCCCTTGGGGCCTCTAAACGGGTCTTGAGGGGCTTTTTGACGAGG	14	0
1706	AAAACTAGCATTTCCCCTTGGGGCCTCTAAACGGGTCTTGAGGGGCCTTTTGACGCCG	1	0
241	AAAACTAGCATAGCCCCTTGGGGCCTCTAAACGGGTCTTGAGGGGCTTTTTGACGATG	21	0
1708	AAAACTAGCATTGCCCCTTGGGGCCTCTAAACGGGTCTTGAGGGGGTTTTTGACGGAC	1	0
1709	AAAACTAGCATTACCCCTTGGGGCCTCTAAACGGGTCTTGAGGGGCATTTTGACGGTC	6	2
1710	AAAACTAGCATTGCCCCTTGGGGCCTCTAAACGGGTCTTGAGGGGAATTTTGACGGGT	3	1
1711	AAAACTAGCATCACCCCTTGGGGCCTCTAAACGGGTCTTGAGGGGTCTTTTGACGCAC	3	1
1712	AAAACTAGCATATCCCCTTGGGGCCTCTAAACGGGTCTTGAGGGGTCTTTTGACGTGT	3	1
1713	AAAACTAGCATCTCCCCTTGGGGCCTCTAAACGGGTCTTGAGGGGCATTTTGACGCGC	1	0
242	AAAACTAGCATTACCCCTTGGGGCCTCTAAACGGGTCTTGAGGGGTTTTTTGACGCAC	3	0
1715	AAAACTAGCATCTCCCCTTGGGGCCTCTAAACGGGTCTTGAGGGGCTTTTTGACGACT	1	1
1716	AAAACTAGCATTACCCCTTGGGGCCTCTAAACGGGTCTTGAGGGGCTTTTTGACGGTG	4	1
1717	AAAACTAGCATAACCCCTTGGGGCCTCTAAACGGGTCTTGAGGGGGTTTTTGACGCGC	2	1
1718	AAAACTAGCATTACCCCTTGGGGCCTCTAAACGGGTCTTGAGGGGGTTTTTGACGCCC	1	2
1719	AAAACTAGCATTTCCCCTTGGGGCCTCTAAACGGGTCTTGAGGGGTTTTTTGACGGCC	6	1
259	AAAACTAGCATTTCCCCTTGGGGCCTCTAAACGGGTCTTGAGGGGGGTTTTGACGCGG	14	0
1721	AAAACTAGCATGTCCCCTTGGGGCCTCTAAACGGGTCTTGAGGGGGTTTTTGACGGAC	2	1
1722	AAAACTAGCATTTCCCCTTGGGGCCTCTAAACGGGTCTTGAGGGGAATTTTGACGTAC	1	0
277	AAAACTAGCATCACCCCTTGGGGCCTCTAAACGGGTCTTGAGGGGCGTTTTGACGATC	24	0
1724	AAAACTAGCATGCCCCCTTGGGGCCTCTAAACGGGTCTTGAGGGGTATTTTGACGAGT	1	0
1725	AAAACTAGCATCTCCCCTTGGGGCCTCTAAACGGGTCTTGAGGGGGGTTTTGACGGGC	1	2
1726	AAAACTAGCATTTCCCCTTGGGGCCTCTAAACGGGTCTTGAGGGGGGTTTTGACGGGC	3	2
1727	AAAACTAGCATGGCCCCTTGGGGCCTCTAAACGGGTCTTGAGGGGGTTTTTGACGTAA	1	1
1728	AAAACTAGCATGTCCCCTTGGGGCCTCTAAACGGGTCTTGAGGGGTCTTTTGACGCTG	1	0
1729	AAAACTAGCATTTCCCCTTGGGGCCTCTAAACGGGTCTTGAGGGGGTTTTTGACGTTG	13	1
1730	AAAACTAGCATGACCCCTTGGGGCCTCTAAACGGGTCTTGAGGGGAGTTTTGACGGTC	3	1
1731	AAAACTAGCATGTCCCCTTGGGGCCTCTAAACGGGTCTTGAGGGGGATTTTGACGGGG	2	2
1732	AAAACTAGCATGTCCCCTTGGGGCCTCTAAACGGGTCTTGAGGGGACTTTTGACGGGT	3	1
1733	AAAACTAGCATCACCCCTTGGGGCCTCTAAACGGGTCTTGAGGGGCATTTTGACGTTA	1	0
1734	AAAACTAGCATTTCCCCTTGGGGCCTCTAAACGGGTCTTGAGGGGTATTTTGACGATC	1	0
1735	AAAACTAGCATTCCCCCTTGGGGCCTCTAAACGGGTCTTGAGGGGCATTTTGACGTTC	2	1
1736	AAAACTAGCATTTCCCCTTGGGGCCTCTAAACGGGTCTTGAGGGGCATTTTGACGGTA	1	1
284	AAAACTAGCATTACCCCTTGGGGCCTCTAAACGGGTCTTGAGGGGATTTTTGACGCGG	7	0
1738	AAAACTAGCATAACCCCTTGGGGCCTCTAAACGGGTCTTGAGGGGGTTTTTGACGCGA	2	0
288	AAAACTAGCATGCCCCCTTGGGGCCTCTAAACGGGTCTTGAGGGGGATTTTGACGTTC	3	0
1740	AAAACTAGCATAACCCCTTGGGGCCTCTAAACGGGTCTTGAGGGGTCTTTTGACGACG	1	0
292	AAAACTAGCATGACCCCTTGGGGCCTCTAAACGGGTCTTGAGGGGTTTTTTGACGGAC	3	0
305	AAAACTAGCATACCCCCTTGGGGCCTCTAAACGGGTCTTGAGGGGTCTTTTGACGGCT	30	0
1743	AAAACTAGCATCACCCCTTGGGGCCTCTAAACGGGTCTTGAGGGGTATTTTGACGGCA	6	1
309	AAAACTAGCATTGCCCCTTGGGGCCTCTAAACGGGTCTTGAGGGGTTTTTTGACGCGG	6	0
313	AAAACTAGCATCTCCCCTTGGGGCCTCTAAACGGGTCTTGAGGGGTTTTTTGACGAGT	24	0
316	AAAACTAGCATAGCCCCTTGGGGCCTCTAAACGGGTCTTGAGGGGACTTTTGACGGCA	64	0
1747	AAAACTAGCATGTCCCCTTGGGGCCTCTAAACGGGTCTTGAGGGGCCTTTTGACGTAT	2	1
1748	AAAACTAGCATGGCCCCTTGGGGCCTCTAAACGGGTCTTGAGGGGTATTTTGACGGAT	1	0
1749	AAAACTAGCATGTCCCCTTGGGGCCTCTAAACGGGTCTTGAGGGGAATTTTGACGTTT	2	0
1750	AAAACTAGCATGGCCCCTTGGGGCCTCTAAACGGGTCTTGAGGGGCGTTTTGACGCAT	1	0
1751	AAAACTAGCATTACCCCTTGGGGCCTCTAAACGGGTCTTGAGGGGGATTTTGACGTTT	2	0
319	AAAACTAGCATGCCCCCTTGGGGCCTCTAAACGGGTCTTGAGGGGGTTTTTGACGGCG	4	0
320	AAAACTAGCATTGCCCCTTGGGGCCTCTAAACGGGTCTTGAGGGGGGTTTTGACGTTG	5	0
1754	AAAACTAGCATCACCCCTTGGGGCCTCTAAACGGGTCTTGAGGGGTATTTTGACGCTA	7	1
1755	AAAACTAGCATAACCCCTTGGGGCCTCTAAACGGGTCTTGAGGGGAATTTTGACGACC	1	0
1756	AAAACTAGCATTCCCCCTTGGGGCCTCTAAACGGGTCTTGAGGGGACTTTTGACGATG	1	0
1757	AAAACTAGCATTACCCCTTGGGGCCTCTAAACGGGTCTTGAGGGGCGTTTTGACGCCC	2	0
1758	AAAACTAGCATTGCCCCTTGGGGCCTCTAAACGGGTCTTGAGGGGTATTTTGACGGAT	2	1
1759	AAAACTAGCATCACCCCTTGGGGCCTCTAAACGGGTCTTGAGGGGTTTTTTGACGTAC	1	0
335	AAAACTAGCATTGCCCCTTGGGGCCTCTAAACGGGTCTTGAGGGGTCTTTTGACGAAT	20	0
1761	AAAACTAGCATCTCCCCTTGGGGCCTCTAAACGGGTCTTGAGGGGTGTTTTGACGTGC	1	0
1762	AAAACTAGCATTTCCCCTTGGGGCCTCTAAACGGGTCTTGAGGGGTATTCTGACGCTA	1	0
358	AAAACTAGCATGTCCCCTTGGGGCCTCTAAACGGGTCTTGAGGGGGTTTTTGACGCGA	3	0
1764	AAAACTAGCATGACCCCTTGGGGCCTCTAAACGGGTCTTGAGGGGGCTTTTGACGGAG	1	0
1765	AAAACTAGCATGTCCCCTTGGGGCCTCTAAACGGGTCTTGAGGGGATTTTTGACGTTC	1	0
375	AAAACTAGCATATCCCCTTGGGGCCTCTAAACGGGTCTTGAGGGGGTTTTTGACGTGA	3	0
1767	AAAACTAGCATTCCCCCTTGGGGCCTCTAAACGGGTCTTGAGGGGCTTTTTGACGCTT	2	1
1768	AAAACTAGCATGGCCCCTTGGGGCCTCTAAACGGGTCTTGAGGGGCCTTTTGACGCTC	2	0
1769	AAAACTAGCATAACCCCTTGGGGCCTCTAAACGGGTCTTGAGGGGTCTTTTGACGACC	1	0
1770	AAAACTAGCATGGCCCCTTGGGGCCTCTAAACGGGTCTTGAGGGGGGTTTTGACGGGT	1	0
1771	AAAACTAGCATGTCCCCTTGGGGCCTCTAAACGGGTCTTGAGGGGGTTTTTGACGAGG	1	1
402	AAAACTAGCATTGCCCCTTGGGGCCTCTAAACGGGTCTTGAGGGGGTTTTTGACGCCC	5	0
1773	AAAACTAGCATTACCCCTTGGGGCCTCTAAACGGGTCTTGAGGGGTATTTTGACGCGA	1	0
1774	AAAACTAGCATAACCCCTTGGGGCCTCTAAACGGGTCTTGAGGGGGATTTTGACGTGG	1	0
415	AAAACTAGCATGCCCCCTTGGGGCCTCTAAACGGGTCTTGAGGGGTATTTTGACGGTA	5	0
418	AAAACTAGCATCACCCCTTGGGGCCTCTAAACGGGTCTTGAGGGGTATTTTGACGCGC	5	0
433	AAAACTAGCATTGCCCCTTGGGGCCTCTAAACGGGTCTTGAGGGGATTTTTGACGTTG	7	0
1778	AAAACTAGCATGACCCCTTGGGGCCTCTAAACGGGTCTTGAGGGGCCTTTTGACGTTA	2	5
1779	AAAACTAGCATGACCCCTTGGGGCCTCTAAACGGGTCTTGAGGGGTTTTTTGACGTGC	1	2
462	AAAACTAGCATCGCCCCTTGGGGCCTCTAAACGGGTCTTGAGGGGACTTTTGACGGGG	3	0
1781	AAAACTAGCATAGCCCCTTGGGGCCTCTAAACGGGTCTTGAGGGGCTTTTTGACGTGT	1	0
1782	AAAACTAGCATTCCCCCTTGGGGCCTCTAAACGGGTCTTGAGGGGATTTTTGACGTGG	4	1
473	AAAACTAGCATCACCCCTTGGGGCCTCTAAACGGGTCTTGAGGGGTATTTTGACGCTC	10	0
1784	AAAACTAGCATCCCCCCTTGGGGCCTCTAAACGGGTCTTGAGGGGCATTTTGACGGTA	2	0
1785	AAAACTAGCATCGCCCCTTGGGGCCTCTAAACGGGTCTTGAGGGGTCTTTTGACGTTC	1	0
1786	AAAACTAGCATACCCCCTTGGGGCCTCTAAACGGGTCTTGAGGGGGCTTCTGACGTTC	1	0
481	AAAACTAGCATTGCCCCTTGGGGCCTCTAAACGGGTCTTGAGGGGACTTTTGACGGGG	4	0
1788	AAAACTAGCATTACCCCTTGGGGCCTCTAAACGGGTCTTGAGGGGCATTTTGACGACA	1	0
1789	AAAACTAGCATCCCCCCTTGGGGCCTCTAAACGGGTCTTGAGGGGAATTTTGACGCTG	1	0
505	AAAACTAGCATATCCCCTTGGGGCCTCTAAACGGGTCTTGAGGGGACTTTTGACGGGG	7	0
512	AAAACTAGCATACCCCCTTGGGGCCTCTAAACGGGTCTTGAGGGGAGTTTTGACGGTG	18	0
1792	AAAACTAGCATCCCCCCTTGGGGCCTCTAAACGGGTCTTGAGGGGCTTTTTGACGCTG	1	0
514	AAAACTAGCATCACCCCTTGGGGCCTCTAAACGGGTCTTGAGGGGCGTTTTGACGGGC	13	0
1794	AAAACTAGCATTACCCCTTGGGGCCTCTAAACGGGTCTTGAGGGGTATTTTGACGCTC	11	2
515	AAAACTAGCATATCCCCTTGGGGCCTCTAAACGGGTCTTGAGGGGGTTTTTGACGTGT	4	0
1796	AAAACTAGCATTACCCCTTGGGGCCTCTAAACGGGTCTTGAGGGGACTTTTGACGCTG	2	1
1797	AAAACTAGCATTACCCCTTGGGGCCTCTAAACGGGTCTTGAGGGGGTTTTTGACGCGC	3	1
1798	AAAACTAGCATGGCCCCTTGGGGCCTCTAAACGGGTCTTGAGGGGGGTTTTGACGGCT	1	1
1799	AAAACTAGCATCTCCCCTTGGGGCCTCTAAACGGGTCTTGAGGGGTATTTTGACGGGC	1	0
1800	AAAACTAGCATATCCCCTTGGGGCCTCTAAACGGGTCTTGAGGGGCGTTTTGACGGTA	2	1
1801	AAAACTAGCATCCCCCCTTGGGGCCTCTAAACGGGTCTTGAGGGGGTTTTTGACGCTA	1	0
1802	AAAACTAGCATATCCCCTTGGGGCCTCTAAACGGGTCTTGAGGGGTATTTTGACGGGG	1	0
520	AAAACTAGCATAACCCCTTGGGGCCTCTAAACGGGTCTTGAGGGGAATTTTGACGGCC	3	0
527	AAAACTAGCATCTCCCCTTGGGGCCTCTAAACGGGTCTTGAGGGGCATTTTGACGCTG	3	0
1805	AAAACTAGCATTTCCCCTTGGGGCCTCTAAACGGGTCTTGAGGGGCGTCTTGACGCGG	1	0
1806	AAAACTAGCATGGCCCCTTGGGGCCTCTAAACGGGTCTTGAGGGGATTTTTGACGCTG	1	0
1807	AAAACTAGCATTCCCCCTTGGGGCCTCTAAACGGGTCTTGAGGGGGGTTTTGACGCCA	12	1
1808	AAAACTAGCATATCCCCTTGGGGCCTCTAAACGGGTCTTGAGGGGGATTTTGACGGGA	2	0
537	AAAACTAGCATTACCCCTTGGGGCCTCTAAACGGGTCTTGAGGGGAATTTTGACGGTA	7	0
1810	AAAACTAGCATCACCCCTTGGGGCCTCTAAACGGGTCTTGAGGGGTATTTTGACGGTT	1	0
1811	AAAACTAGCATTACCCCTTGGGGCCTCTAAACGGGTCTTGAGGGGGTTTTTGACGCGA	12	2
1812	AAAACTAGCATTACCCCTTGGGGCCTCTAAACGGGTCTTGAGGGGCTTTTTGACGATG	3	1
541	AAAACTAGCATGTCCCCTTGGGGCCTCTAAACGGGTCTTGAGGGGTGTTTTGACGGCC	4	0
543	AAAACTAGCATGCCCCCTTGGGGCCTCTAAACGGGTCTTGAGGGGACTTTTGACGTTC	5	0
1815	AAAACTAGCATTGCCCCTTGGGGCCTCTAAACGGGTCTTGAGGGGAGTTTTGACGTCA	1	0
1816	AAAACTAGCATAACCCCTTGGGGCCTCTAAACGGGTCTTGAGGGGGATTTTGACGTGC	2	1
1817	AAAACTAGCATCTCCCCTTGGGGCCTCTAAACGGGTCTTGAGGGGATTTTTGACGACA	1	0
1818	AAAACTAGCATCGCCCCTTGGGGCCTCTAAACGGGTCTTGAGGGGAATTTTGACGCGC	1	0
1819	AAAACTAGCATCACCCCTTGGGGCCTCTAAACGGGTCTTGAGGGGTATTTTGACGATT	1	1
1820	AAAACTAGCATCCCCCCTTGGGGCCTCTAAACGGGTCTTGAGGGGGTTTTTGACGTAC	5	1
1821	AAAACTAGCATTCCCCCTTGGGGCCTCTAAACGGGTCTTGAGGGGGGTTTTGACGGTA	2	0
1822	AAAACTAGCATACCCCCTTGGGGCCTCTAAACGGGTCTTGAGGGGTGTTTTGACGAGG	1	0
1823	AAAACTAGCATATCCCCTTGGGGCCTCTAAACGGGTCTTGAGGGGGCTTTTGACGTAT	1	0
1824	AAAACTAGCATTGCCCCTTGGGGCCTCTAAACGGGTCTTGAGGGGGATTTTGACGCGT	1	0
546	AAAACTAGCATCACCCCTTGGGGCCTCTAAACGGGTCTTGAGGGGGTTTTTGACGGAT	8	0
1826	AAAACTAGCATCCCCCCTTGGGGCCTCTAAACGGGTCTTGAGGGGCTTTTTGACGTCC	1	2
572	AAAACTAGCATCACCCCTTGGGGCCTCTAAACGGGTCTTGAGGGGGTTTTTGACGGCA	5	0
1828	AAAACTAGCATGCCCCCTTGGGGCCTCTAAACGGGTCTTGAGGGGTCTTTTGACGGCT	2	0
1829	AAAACTAGCATCACCCCTTGGGGCCTCTAAACGGGTCTTGAGGGGTTTTTTGACGGAG	3	1
1830	AAAACTAGCATAGCCCCTTGGGGCCTCTAAACGGGTCTTGAGGGGGTTTTTGACGCTA	1	0
1831	AAAACTAGCATTCCCCCTTGGGGCCTCTAAACGGGTCTTGAGGGGAGTTTTGACGTCG	1	0
1832	AAAACTAGCATTGCCCCTTGGGGCCTCTAAACGGGTCTTGAGGGGAGTTTTGACGTTT	1	0
1833	AAAACTAGCATTACCCCTTGGGGCCTCTAAACGGGTCTTGAGGGGAGTTTTGACGGAG	1	0
1834	AAAACTAGCATCCCCCCTTGGGGCCTCTAAACGGGTCTTGAGGGGCATTTTGACGCTC	1	1
1835	AAAACTAGCATCCCCCCTTGGGGCCTCTAAACGGGTCTTGAGGGGGCTTTTGACGTGA	1	0
1836	AAAACTAGCATGTCCCCTTGGGGCCTCTAAACGGGTCTTGAGGGGGTTTTTGACGATG	2	2
573	AAAACTAGCATGACCCCTTGGGGCCTCTAAACGGGTCTTGAGGGGGTTTTTGACGCAC	3	0
576	AAAACTAGCATGCCCCCTTGGGGCCTCTAAACGGGTCTTGAGGGGCTTTTTGACGGGA	6	0
1839	AAAACTAGCATCACCCCTTGGGGCCTCTAAACGGGTCTTGAGGGGAATTTTGACGGGG	17	2
1840	AAAACTAGCATGCCCCCTTGGGGCCTCTAAACGGGTCTTGAGGGGAATTTTGACGCTC	7	2
1841	AAAACTAGCATGTCCCCTTGGGGCCTCTAAACGGGTCTTGAGGGGTCTTTTGACGCAA	1	0
1842	AAAACTAGCATTGCCCCTTGGGGCCTCTAAACGGGTCTTGAGGGGCATTTTGACGGGG	1	0
1843	AAAACTAGCATGCCCCCTTGGGGCCTCTAAACGGGTCTTGAGGGGACTTTTGACGCCA	1	0
1844	AAAACTAGCATTTCCCCTTGGGGCCTCTAAACGGGTCTTGAGGGGACTTTTGACGGCC	2	1
1845	AAAACTAGCATTGCCCCTTGGGGCCTCTAAACGGGTCTTGAGGGGTATTTTGACGAAG	2	0
1846	AAAACTAGCATAGCCCCTTGGGGCCTCTAAACGGGTCTTGAGGGGGCTTTTGACGGGG	1	1
1847	AAAACTAGCATATCCCCTTGGGGCCTCTAAACGGGTCTTGAGGGGAATTTTGACGGTC	2	0
1848	AAAACTAGCATCTCCCCTTGGGGCCTCTAAACGGGTCTTGAGGGGCCTTTTGACGGAA	1	0
591	AAAACTAGCATTGCCCCTTGGGGCCTCTAAACGGGTCTTGAGGGGGTTTTTGACGGCG	13	0
1850	AAAACTAGCATCCCCCCTTGGGGCCTCTAAACGGGTCTTGAGGGGGTTTTTGACGCAT	2	1
594	AAAACTAGCATTACCCCTTGGGGCCTCTAAACGGGTCTTGAGGGGTATTTTGACGGAC	3	0
602	AAAACTAGCATTGCCCCTTGGGGCCTCTAAACGGGTCTTGAGGGGTTTTTTGACGGGC	7	0
621	AAAACTAGCATTGCCCCTTGGGGCCTCTAAACGGGTCTTGAGGGGTGTTTTGACGCCT	3	0
1854	AAAACTAGCATACCCCCTTGGGGCCTCTAAACGGGTCTTGAGGGGTTTTTTGACGGAC	2	0
629	AAAACTAGCATATCCCCTTGGGGCCTCTAAACGGGTCTTGAGGGGCGTTTTGACGCAA	15	0
1856	AAAACTAGCATGCCCCCTTGGGGCCTCTAAACGGGTCTTGAGGGGGATTTTGACGGTG	6	1
648	AAAACTAGCATGTCCCCTTGGGGCCTCTAAACGGGTCTTGAGGGGTATTTTGACGTTG	12	0
652	AAAACTAGCATACCCCCTTGGGGCCTCTAAACGGGTCTTGAGGGGACTTTTGACGGCC	13	0
1859	AAAACTAGCATGACCCCTTGGGGCCTCTAAACGGGTCTTGAGGGGCATTTTGACGATA	1	1
1860	AAAACTAGCATGCCCCCTTGGGGCCTCTAAACGGGTCTTGAGGGGAGTTTTGACGGGC	1	0
1861	AAAACTAGCATTTCCCCTTGGGGCCTCTAAACGGGTCTTGAGGGGCGTTTTGACGGTT	1	1
1862	AAAACTAGCATGTCCCCTTGGGGCCTCTAAACGGGTCTTGAGGGGGCTTTTGACGTTC	1	1
1863	AAAACTAGCATGGCCCCTTGGGGCCTCTAAACGGGTCTTGAGGGGCATTTTGACGCTC	1	1
1864	AAAACTAGCATATCCCCTTGGGGCCTCTAAACGGGTCTTGAGGGGTGTTTTGACGCAA	2	0
1865	AAAACTAGCATTTCCCCTTGGGGCCTCTAAACGGGTCTTGAGGGGAGTTTTGACGCGG	1	0
1866	AAAACTAGCATTCCCCCTTGGGGCCTCTAAACGGGTCTTGAGGGGTATTTTGACGCCG	1	0
1867	AAAACTAGCATAACCCCTTGGGGCCTCTAAACGGGTCTTGAGGGGTTTTTTGACGTAA	2	0
1868	AAAACTAGCATCTCCCCTTGGGGCCTCTAAACGGGTCTTGAGGGGAATTTTGACGTCC	1	0
1869	AAAACTAGCATCTCCCCTTGGGGCCTCTAAACGGGTCTTGAGGGGATTTTTGACGTTG	1	1
1870	AAAACTAGCATAACCCCTTGGGGCCTCTAAACGGGTCTTGAGGGGGTTTTTGACGCTG	1	0
1871	AAAACTAGCATGTCCCCTTGGGGCCTCTAAACGGGTCTTGAGGGGGGTTTTGACGCGC	1	0
1872	AAAACTAGCATTGCCCCTTGGGGCCTCTAAACGGGTCTTGAGGGGAATTTTGACGTTG	7	1
1873	AAAACTAGCATTTCCCCTTGGGGCCTCTAAACGGGTCTTGAGGGGTTTTTTGACGTCG	1	0
654	AAAACTAGCATAGCCCCTTGGGGCCTCTAAACGGGTCTTGAGGGGTTTTTTGACGTGC	3	0
1875	AAAACTAGCATTGCCCCTTGGGGCCTCTAAACGGGTCTTGAGGGGCATTTTGACGTCC	1	2
657	AAAACTAGCATTACCCCTTGGGGCCTCTAAACGGGTCTTGAGGGGTGTTTTGACGCGG	11	0
661	AAAACTAGCATTCCCCCTTGGGGCCTCTAAACGGGTCTTGAGGGGCATTTTGACGGTA	29	0
662	AAAACTAGCATTTCCCCTTGGGGCCTCTAAACGGGTCTTGAGGGGATTTTTGACGATC	3	0
1879	AAAACTAGCATCTCCCCTTGGGGCCTCTAAACGGGTCTTGAGGGGGCTTTTGACGTGT	1	0
666	AAAACTAGCATATCCCCTTGGGGCCTCTAAACGGGTCTTGAGGGGATTTTTGACGTAC	4	0
673	AAAACTAGCATATCCCCTTGGGGCCTCTAAACGGGTCTTGAGGGGTTTTTTGACGGAC	3	0
680	AAAACTAGCATTACCCCTTGGGGCCTCTAAACGGGTCTTGAGGGGTGTTTTGACGCTT	4	0
1883	AAAACTAGCATTTCCCCTTGGGGCCTCTAAACGGGTCTTGAGGGGTATTTTGACGCTG	5	2
1884	AAAACTAGCATTCCCCCTTGGGGCCTCTAAACGGGTCTTGAGGGGGTTTTTGACGTTT	3	1
1885	AAAACTAGCATGTCCCCTTGGGGCCTCTAAACGGGTCTTGAGGGGGGTTTTGACGATA	1	1
1886	AAAACTAGCATGGCCCCTTGGGGCCTCTAAACGGGTCTTGAGGGGATTTTTGACGGCT	2	2
1887	AAAACTAGCATCACCCCTTGGGGCCTCTAAACGGGTCTTGAGGGGTTTTTTGACGTCG	1	0
1888	AAAACTAGCATTACCCCTTGGGGCCTCTAAACGGGTCTTGAGGGGATTTTTGACGACA	1	1
1889	AAAACTAGCATTTCCCCTTGGGGCCTCTAAACGGGTCTTGAGGGGCCTTTTGACGTGC	2	2
1890	AAAACTAGCATGTCCCCTTGGGGCCTCTAAACGGGTCTTGAGGGGCTTTTTGACGAAA	1	0
1891	AAAACTAGCATGTCCCCTTGGGGCCTCTAAACGGGTCTTGAGGGGGGTTTTGACGGCA	6	1
1892	AAAACTAGCATTACCCCTTGGGGCCTCTAAACGGGTCTTGAGGGGTGTTTTGACGTCT	1	1
1893	AAAACTAGCATTGCCCCTTGGGGCCTCTAAACGGGTCTTGAGGGGGGTTTTGACGAAA	1	0
1894	AAAACTAGCATGCCCCCTTGGGGCCTCTAAACGGGTCTTGAGGGGGTTTTTGACGTCT	2	0
1895	AAAACTAGCATGGCCCCTTGGGGCCTCTAAACGGGTCTTGAGGGGTCTTTTGACGTGC	1	0
1896	AAAACTAGCATGTCCCCTTGGGGCCTCTAAACGGGTCTTGAGGGGTTTTTTGACGTCT	1	0
1897	AAAACTAGCATATCCCCTTGGGGCCTCTAAACGGGTCTTGAGGGGCGTTTTGACGTTC	2	0
1898	AAAACTAGCATGGCCCCTTGGGGCCTCTAAACGGGTCTTGAGGGGATTTTTGACGTCA	3	2
1899	AAAACTAGCATTGCCCCTTGGGGCCTCTAAACGGGTCTTGAGGGGTTTTTTGACGCCA	1	0
693	AAAACTAGCATTCCCCCTTGGGGCCTCTAAACGGGTCTTGAGGGGGATTTTGACGCAA	25	0
1901	AAAACTAGCATAGCCCCTTGGGGCCTCTAAACGGGTCTTGAGGGGCGTTTTGACGGAT	1	0
1902	AAAACTAGCATATCCCCTTGGGGCCTCTAAACGGGTCTTGAGGGGAGTTTTGACGATG	2	0
1903	AAAACTAGCATGACCCCTTGGGGCCTCTAAACGGGTCTTGAGGGGATTTTTGACGGTA	1	0
1904	AAAACTAGCATTACCCCTTGGGGCCTCTAAACGGGTCTTGAGGGGGATTTTGACGCAC	2	0
698	AAAACTAGCATCACCCCTTGGGGCCTCTAAACGGGTCTTGAGGGGGTTTTTGACGCTG	8	0
1906	AAAACTAGCATCGCCCCTTGGGGCCTCTAAACGGGTCTTGAGGGGTTTTTTGACGTGA	1	0
1907	AAAACTAGCATTTCCCCTTGGGGCCTCTAAACGGGTCTTGAGGGGTCTTTTGACGGAG	6	2
709	AAAACTAGCATTACCCCTTGGGGCCTCTAAACGGGTCTTGAGGGGTTTTTTGACGTAC	19	0
733	AAAACTAGCATTTCCCCTTGGGGCCTCTAAACGGGTCTTGAGGGGGTTTTTGACGCCG	4	0
1910	AAAACTAGCATTGCCCCTTGGGGCCTCTAAACGGGTCTTGAGGGGATTTTTGACGATC	1	0
1911	AAAACTAGCATCTCCCCTTGGGGCCTCTAAACGGGTCTTGAGGGGCATTTTGACGGGA	1	0
1912	AAAACTAGCATCCCCCCTTGGGGCCTCTAAACGGGTCTTGAGGGGGTTTTTGACGCGG	7	1
1913	AAAACTAGCATGACCCCTTGGGGCCTCTAAACGGGTCTTGAGGGGATTTTTGACGATC	2	1
740	AAAACTAGCATCACCCCTTGGGGCCTCTAAACGGGTCTTGAGGGGATTTTTGACGGTG	3	0
1915	AAAACTAGCATGTCCCCTTGGGGCCTCTAAACGGGTCTTGAGGGGATTTTTGACGTCT	1	0
1916	AAAACTAGCATTTCCCCTTGGGGCCTCTAAACGGGTCTTGAGGGGGCTTTTGACGGTC	2	0
1917	AAAACTAGCATGTCCCCTTGGGGCCTCTAAACGGGTCTTGAGGGGTCTTTTGACGTCC	2	0
745	AAAACTAGCATGTCCCCTTGGGGCCTCTAAACGGGTCTTGAGGGGGTTTTTGACGTCA	3	0
1919	AAAACTAGCATTTCCCCTTGGGGCCTCTAAACGGGTCTTGAGGGGTCTTTTGACGGAC	2	0
1920	AAAACTAGCATATCCCCTTGGGGCCTCTAAACGGGTCTTGAGGGGCGTTTTGACGAGG	1	0
1921	AAAACTAGCATGGCCCCTTGGGGCCTCTAAACGGGTCTTGAGGGGAATTTTGACGGGC	1	2
1922	AAAACTAGCATAGCCCCTTGGGGCCTCTAAACGGGTCTTGAGGGGTCTTTTGACGTAC	1	0
1923	AAAACTAGCATGTCCCCTTGGGGCCTCTAAACGGGTCTTGAGGGGGCTTTTGACGGTT	1	0
746	AAAACTAGCATTTCCCCTTGGGGCCTCTAAACGGGTCTTGAGGGGAGTTTTGACGGGG	9	0
1925	AAAACTAGCATGCCCCCTTGGGGCCTCTAAACGGGTCTTGAGGGGATTTTTGACGGTC	1	1
754	AAAACTAGCATTCCCCCTTGGGGCCTCTAAACGGGTCTTGAGGGGCTTTTTGACGATT	20	0
1927	AAAACTAGCATTCCCCCTTGGGGCCTCTAAACGGGTCTTGAGGGGGTTTTTGACGAGC	2	0
756	AAAACTAGCATATCCCCTTGGGGCCTCTAAACGGGTCTTGAGGGGGGTTTTGACGTTT	5	0
1929	AAAACTAGCATTTCCCCTTGGGGCCTCTAAACGGGTCTTGAGGGGGATTCTGACGGTT	1	0
1930	AAAACTAGCATATCCCCTTGGGGCCTCTAAACGGGTCTTGAGGGGGGTTTTGACGTGG	1	0
1931	AAAACTAGCATGGCCCCTTGGGGCCTCTAAACGGGTCTTGAGGGGATTTTTGACGGCC	1	0
1932	AAAACTAGCATTGCCCCTTGGGGCCTCTAAACGGGTCTTGAGGGGCCTTTTGACGATG	1	0
1933	AAAACTAGCATCCCCCCTTGGGGCCTCTAAACGGGTCTTGAGGGGTATTTTGACGTCA	2	0
1934	AAAACTAGCATTACCCCTTGGGGCCTCTAAACGGGTCTTGAGGGGTCTTTTGACGGCC	1	0
1935	AAAACTAGCATGGCCCCTTGGGGCCTCTAAACGGGTCTTGAGGGGCATTTTGACGCCC	1	0
1936	AAAACTAGCATTCCCCCTTGGGGCCTCTAAACGGGTCTTGAGGGGAGTTTTGACGGTG	1	1
757	AAAACTAGCATCACCCCTTGGGGCCTCTAAACGGGTCTTGAGGGGGGTTTTGACGGAG	3	0
759	AAAACTAGCATCTCCCCTTGGGGCCTCTAAACGGGTCTTGAGGGGCGTTTTGACGAGT	12	0
1939	AAAACTAGCATCACCCCTTGGGGCCTCTAAACGGGTCTTGAGGGGCATTTTGACGGCT	1	0
1940	AAAACTAGCATCTCCCCTTGGGGCCTCTAAACGGGTCTTGAGGGGAGTTTTGACGGGC	1	0
1941	AAAACTAGCATGGCCCCTTGGGGCCTCTAAACGGGTCTTGAGGGGACTTTTGACGCTG	1	0
1942	AAAACTAGCATTGCCCCTTGGGGCCTCTAAACGGGTCTTGAGGGGCTTTTTGACGTGT	2	0
1943	AAAACTAGCATCTCCCCTTGGGGCCTCTAAACGGGTCTTGAGGGGACTTTTGACGGTA	3	2
1944	AAAACTAGCATTACCCCTTGGGGCCTCTAAACGGGTCTTGAGGGGACTTTTGACGAAC	2	0
762	AAAACTAGCATAGCCCCTTGGGGCCTCTAAACGGGTCTTGAGGGGATTTTTGACGCGG	20	0
763	AAAACTAGCATCACCCCTTGGGGCCTCTAAACGGGTCTTGAGGGGGTTTTTGACGCTC	5	0
766	AAAACTAGCATTTCCCCTTGGGGCCTCTAAACGGGTCTTGAGGGGCTTTTTGACGTAT	3	0
1948	AAAACTAGCATTCCCCCTTGGGGCCTCTAAACGGGTCTTGAGGGGTGTTTTGACGTTC	1	0
1949	AAAACTAGCATCACCCCTTGGGGCCTCTAAACGGGTCTTGAGGGGCTTTTTGACGTGC	5	1
1950	AAAACTAGCATTGCCCCTTGGGGCCTCTAAACGGGTCTTGAGGGGGTTTTTGACGCTC	2	1
783	AAAACTAGCATCACCCCTTGGGGCCTCTAAACGGGTCTTGAGGGGCTTTTTGACGCTA	3	0
1952	AAAACTAGCATGGCCCCTTGGGGCCTCTAAACGGGTCTTGAGGGGATTTTTGACGGAG	1	0
1953	AAAACTAGCATAGCCCCTTGGGGCCTCTAAACGGGTCTTGAGGGGTCTTTTGACGGTT	6	2
1954	AAAACTAGCATTGCCCCTTGGGGCCTCTAAACGGGTCTTGAGGGGAATTTTGACGGGA	2	1
1955	AAAACTAGCATCTCCCCTTGGGGCCTCTAAACGGGTCTTGAGGGGCTTTTTGACGTAG	2	0
804	AAAACTAGCATTACCCCTTGGGGCCTCTAAACGGGTCTTGAGGGGGTTTTTGACGCGG	18	0
810	AAAACTAGCATTTCCCCTTGGGGCCTCTAAACGGGTCTTGAGGGGAGTTTTGACGCCT	22	0
815	AAAACTAGCATTTCCCCTTGGGGCCTCTAAACGGGTCTTGAGGGGCTTTTTGACGCGC	17	0
1959	AAAACTAGCATTTCCCCTTGGGGCCTCTAAACGGGTCTTGAGGGGGATTTTGACGGGC	1	3
1960	AAAACTAGCATTCCCCCTTGGGGCCTCTAAACGGGTCTTGAGGGGGATTTTGACGTCA	2	0
819	AAAACTAGCATGCCCCCTTGGGGCCTCTAAACGGGTCTTGAGGGGTATTTTGACGCCG	11	0
1962	AAAACTAGCATCACCCCTTGGGGCCTCTAAACGGGTCTTGAGGGGCGTTTTGACGTCC	1	0
1963	AAAACTAGCATTACCCCTTGGGGCCTCTAAACGGGTCTTGAGGGGTATTTTGACGGCA	5	1
829	AAAACTAGCATCTCCCCTTGGGGCCTCTAAACGGGTCTTGAGGGGATTTTTGACGACC	10	0
1965	AAAACTAGCATCCCCCCTTGGGGCCTCTAAACGGGTCTTGAGGGGGTTTTTGACGATT	10	2
1966	AAAACTAGCATTTCCCCTTGGGGCCTCTAAACGGGTCTTGAGGGGCGTTTTGACGGAG	2	0
1967	AAAACTAGCATTGCCCCTTGGGGCCTCTAAACGGGTCTTGAGGGGCCTTTTGACGTAT	1	0
834	AAAACTAGCATATCCCCTTGGGGCCTCTAAACGGGTCTTGAGGGGGCTTTTGACGCTT	9	0
852	AAAACTAGCATTGCCCCTTGGGGCCTCTAAACGGGTCTTGAGGGGGGTTTTGACGCCG	19	0
1970	AAAACTAGCATTGCCCCTTGGGGCCTCTAAACGGGTCTTGAGGGGGATTTTGACGGTG	2	0
1971	AAAACTAGCATCTCCCCTTGGGGCCTCTAAACGGGTCTTGAGGGGGCTTTTGACGCAC	2	2
1972	AAAACTAGCATCACCCCTTGGGGCCTCTAAACGGGTCTTGAGGGGGTTTTTGACGTTG	6	1
1973	AAAACTAGCATTACCCCTTGGGGCCTCTAAACGGGTCTTGAGGGGGATTTTGACGAGC	2	0
858	AAAACTAGCATTTCCCCTTGGGGCCTCTAAACGGGTCTTGAGGGGAATTTTGACGTGA	6	0
1975	AAAACTAGCATCCCCCCTTGGGGCCTCTAAACGGGTCTTGAGGGGATTTTTGACGGGG	1	0
1976	AAAACTAGCATTCCCCCTTGGGGCCTCTAAACGGGTCTTGAGGGGTTTTTTGACGGCC	1	0
1977	AAAACTAGCATTCCCCCTTGGGGCCTCTAAACGGGTCTTGAGGGGTGTTTTGACGTCT	1	0
1978	AAAACTAGCATTGCCCCTTGGGGCCTCTAAACGGGTCTTGAGGGGCATTTTGACGGAT	1	0
1979	AAAACTAGCATTTCCCCTTGGGGCCTCTAAACGGGTCTTGAGGGGCTTTTTGACGGGC	1	1
1980	AAAACTAGCATAACCCCTTGGGGCCTCTAAACGGGTCTTGAGGGGATTTTTGACGTCC	4	1
861	AAAACTAGCATATCCCCTTGGGGCCTCTAAACGGGTCTTGAGGGGAGTTTTGACGGTC	8	0
1982	AAAACTAGCATCTCCCCTTGGGGCCTCTAAACGGGTCTTGAGGGGATTTTTGACGCGT	7	2
863	AAAACTAGCATCCCCCCTTGGGGCCTCTAAACGGGTCTTGAGGGGCTTTTTGACGACT	3	0
865	AAAACTAGCATTGCCCCTTGGGGCCTCTAAACGGGTCTTGAGGGGTTTTTTGACGTAT	4	0
869	AAAACTAGCATTACCCCTTGGGGCCTCTAAACGGGTCTTGAGGGGTTTTTTGACGAAA	3	0
871	AAAACTAGCATCTCCCCTTGGGGCCTCTAAACGGGTCTTGAGGGGCTTTTTGACGGGA	5	0
1987	AAAACTAGCATAGCCCCTTGGGGCCTCTAAACGGGTCTTGAGGGGGGTTTTGACGGGG	5	1
892	AAAACTAGCATCTCCCCTTGGGGCCTCTAAACGGGTCTTGAGGGGTTTTTTGACGGTA	6	0
1989	AAAACTAGCATGGCCCCTTGGGGCCTCTAAACGGGTCTTGAGGGGTCTTTTGACGGTG	2	0
1990	AAAACTAGCATCTCCCCTTGGGGCCTCTAAACGGGTCTTGAGGGGGGTTTTGACGCAG	1	1
1991	AAAACTAGCATTACCCCTTGGGGCCTCTAAACGGGTCTTGAGGGGTTTTTTGACGCCG	1	0
1992	AAAACTAGCATCACCCCTTGGGGCCTCTAAACGGGTCTTGAGGGGGTTTTTGACGAGA	2	0
1993	AAAACTAGCATGCCCCCTTGGGGCCTCTAAACGGGTCTTGAGGGGCATTTTGACGGGA	1	0
1994	AAAACTAGCATTACCCCTTGGGGCCTCTAAACGGGTCTTGAGGGGTATTTTGACGCTT	6	2
1995	AAAACTAGCATAACCCCTTGGGGCCTCTAAACGGGTCTTGAGGGGTTTTTTGACGGAC	1	0
1996	AAAACTAGCATAGCCCCTTGGGGCCTCTAAACGGGTCTTGAGGGGGCTTTTGACGGTG	2	1
1997	AAAACTAGCATACCCCCTTGGGGCCTCTAAACGGGTCTTGAGGGGCATTTTGACGTGT	2	2
[truncated: 5,375 more rows]

## Sheet: bin2
	seq	DNA	RNA
84	AAAACTAGCATTCCCCCTTGGGGCCTCTAAACGGGTCTTGAGGGGTTTTTTGACGAAC	37	861
21	AAAACTAGCATCACCCCTTGGGGCCTCTAAACGGGTCTTGAGGGGGTTTTTGACGGAG	302	304
76	AAAACTAGCATGGCCCCTTGGGGCCTCTAAACGGGTCTTGAGGGGCATTTTGACGAAC	18	299
2656	AAAACTAGCATTACCCCTTGGGGCCTCTAAACGGGTCTTGAGGGGGTTTTTGACGACA	2	40
1985	AAAACTAGCATCGCCCCTTGGGGCCTCTAAACGGGTCTTGAGGGGATTTTTGACGCGT	2	39
707	AAAACTAGCATCGCCCCTTGGGGCCTCTAAACGGGTCTTGAGGGGCATTTTGACGAAG	28	250
1274	AAAACTAGCATTGCCCCTTGGGGCCTCTAAACGGGTCTTGAGGGGAATTTTGACGGTA	21	248
80	AAAACTAGCATCACCCCTTGGGGCCTCTAAACGGGTCTTGAGGGGAATTTTGACGGGT	42	234
335	AAAACTAGCATGCCCCCTTGGGGCCTCTAAACGGGTCTTGAGGGGGGTTTTGACGTAT	28	230
3800	AAAACTAGCATTGCCCCTTGGGGCCTCTAAACGGGTCTTGAGGGGCATTTTGACGTGT	2	25
853	AAAACTAGCATGGCCCCTTGGGGCCTCTAAACGGGTCTTGAGGGGGTTTTTGACGGTG	17	199
525	AAAACTAGCATTACCCCTTGGGGCCTCTAAACGGGTCTTGAGGGGGGTTTTGACGCTG	24	191
197	AAAACTAGCATTACCCCTTGGGGCCTCTAAACGGGTCTTGAGGGGTATTTTGACGATG	20	188
495	AAAACTAGCATATCCCCTTGGGGCCTCTAAACGGGTCTTGAGGGGTATTTTGACGGTG	46	183
212	AAAACTAGCATTTCCCCTTGGGGCCTCTAAACGGGTCTTGAGGGGCTTTTTGACGTCA	62	174
202	AAAACTAGCATTGCCCCTTGGGGCCTCTAAACGGGTCTTGAGGGGGATTTTGACGATG	20	169
9	AAAACTAGCATGGCCCCTTGGGGCCTCTAAACGGGTCTTGAGGGGGGTTTTGACGGCA	17	164
2581	AAAACTAGCATTCCCCCTTGGGGCCTCTAAACGGGTCTTGAGGGGTTTTTTGACGGAG	2	18
481	AAAACTAGCATCTCCCCTTGGGGCCTCTAAACGGGTCTTGAGGGGAGTTTTGACGCAG	29	164
193	AAAACTAGCATCACCCCTTGGGGCCTCTAAACGGGTCTTGAGGGGTATTTTGACGGTA	15	162
1703	AAAACTAGCATTCCCCCTTGGGGCCTCTAAACGGGTCTTGAGGGGTGTTTTGACGATC	8	161
305	AAAACTAGCATTACCCCTTGGGGCCTCTAAACGGGTCTTGAGGGGGTTTTTGACGATG	13	161
258	AAAACTAGCATGACCCCTTGGGGCCTCTAAACGGGTCTTGAGGGGGCTTTTGACGATC	33	160
701	AAAACTAGCATGGCCCCTTGGGGCCTCTAAACGGGTCTTGAGGGGGCTTTTGACGAGG	15	158
74	AAAACTAGCATGCCCCCTTGGGGCCTCTAAACGGGTCTTGAGGGGGGTTTTGACGGAC	17	150
1183	AAAACTAGCATCTCCCCTTGGGGCCTCTAAACGGGTCTTGAGGGGCGTTTTGACGCTA	14	147
1074	AAAACTAGCATGACCCCTTGGGGCCTCTAAACGGGTCTTGAGGGGTGTTTTGACGAGT	18	145
1132	AAAACTAGCATTACCCCTTGGGGCCTCTAAACGGGTCTTGAGGGGGTTTTTGACGCGA	31	143
619	AAAACTAGCATTCCCCCTTGGGGCCTCTAAACGGGTCTTGAGGGGACTTTTGACGGAT	22	140
70	AAAACTAGCATGCCCCCTTGGGGCCTCTAAACGGGTCTTGAGGGGTTTTTTGACGAAC	10	137
1149	AAAACTAGCATGTCCCCTTGGGGCCTCTAAACGGGTCTTGAGGGGTCTTTTGACGCAC	15	132
2	AAAACTAGCATAGCCCCTTGGGGCCTCTAAACGGGTCTTGAGGGGAATTTTGACGGGC	131	132
776	AAAACTAGCATCTCCCCTTGGGGCCTCTAAACGGGTCTTGAGGGGATTTTTGACGATA	12	130
247	AAAACTAGCATTTCCCCTTGGGGCCTCTAAACGGGTCTTGAGGGGCTTTTTGACGGTT	12	128
646	AAAACTAGCATGGCCCCTTGGGGCCTCTAAACGGGTCTTGAGGGGATTTTTGACGGGG	7	127
1028	AAAACTAGCATTGCCCCTTGGGGCCTCTAAACGGGTCTTGAGGGGGTTTTTGACGGTA	17	125
299	AAAACTAGCATTGCCCCTTGGGGCCTCTAAACGGGTCTTGAGGGGAATTTTGACGTTT	47	125
42	AAAACTAGCATGGCCCCTTGGGGCCTCTAAACGGGTCTTGAGGGGATTTTTGACGGTT	17	121
296	AAAACTAGCATCACCCCTTGGGGCCTCTAAACGGGTCTTGAGGGGCGTTTTGACGGTA	45	119
54	AAAACTAGCATTCCCCCTTGGGGCCTCTAAACGGGTCTTGAGGGGTGTTTTGACGCCT	33	118
799	AAAACTAGCATGTCCCCTTGGGGCCTCTAAACGGGTCTTGAGGGGAGTTTTGACGGTC	43	117
175	AAAACTAGCATTCCCCCTTGGGGCCTCTAAACGGGTCTTGAGGGGTATTTTGACGCTC	210	117
738	AAAACTAGCATCTCCCCTTGGGGCCTCTAAACGGGTCTTGAGGGGGTTTTTGACGCGC	22	116
1033	AAAACTAGCATATCCCCTTGGGGCCTCTAAACGGGTCTTGAGGGGGGTTTTGACGGGC	16	112
143	AAAACTAGCATGCCCCCTTGGGGCCTCTAAACGGGTCTTGAGGGGAATTTTGACGGGA	18	112
3429	AAAACTAGCATTACCCCTTGGGGCCTCTAAACGGGTCTTGAGGGGTATTTTGACGTTT	2	11
777	AAAACTAGCATTGCCCCTTGGGGCCTCTAAACGGGTCTTGAGGGGTATTTTGACGATT	12	111
8	AAAACTAGCATATCCCCTTGGGGCCTCTAAACGGGTCTTGAGGGGGTTTTTGACGGTT	751	111
2666	AAAACTAGCATAACCCCTTGGGGCCTCTAAACGGGTCTTGAGGGGAATTTTGACGCTC	3	109
746	AAAACTAGCATGGCCCCTTGGGGCCTCTAAACGGGTCTTGAGGGGATTTTTGACGAGG	8	109
531	AAAACTAGCATAACCCCTTGGGGCCTCTAAACGGGTCTTGAGGGGAATTTTGACGGAG	16	108
369	AAAACTAGCATGCCCCCTTGGGGCCTCTAAACGGGTCTTGAGGGGTATTTTGACGGGT	42	105
1236	AAAACTAGCATTGCCCCTTGGGGCCTCTAAACGGGTCTTGAGGGGGGTTTTGACGGTA	11	104
379	AAAACTAGCATAACCCCTTGGGGCCTCTAAACGGGTCTTGAGGGGGCTTTTGACGACC	17	103
1345	AAAACTAGCATTTCCCCTTGGGGCCTCTAAACGGGTCTTGAGGGGAGTTTTGACGGAT	11	102
362	AAAACTAGCATGACCCCTTGGGGCCTCTAAACGGGTCTTGAGGGGTGTTTTGACGCGC	2	10
1082	AAAACTAGCATTCCCCCTTGGGGCCTCTAAACGGGTCTTGAGGGGTTTTTTGACGGCG	2	10
610	AAAACTAGCATCTCCCCTTGGGGCCTCTAAACGGGTCTTGAGGGGTGTTTTGACGGAG	17	102
714	AAAACTAGCATCCCCCCTTGGGGCCTCTAAACGGGTCTTGAGGGGAATTTTGACGATG	11	100
478	AAAACTAGCATATCCCCTTGGGGCCTCTAAACGGGTCTTGAGGGGAATTTTGACGGCC	8	97
1527	AAAACTAGCATCGCCCCTTGGGGCCTCTAAACGGGTCTTGAGGGGGCTTTTGACGGTG	13	97
421	AAAACTAGCATTTCCCCTTGGGGCCTCTAAACGGGTCTTGAGGGGGTTTTTGACGCCC	21	96
1480	AAAACTAGCATCTCCCCTTGGGGCCTCTAAACGGGTCTTGAGGGGGTTTTTGACGAGG	5	95
2426	AAAACTAGCATAGCCCCTTGGGGCCTCTAAACGGGTCTTGAGGGGAATTTTGACGCGG	6	94
237	AAAACTAGCATTTCCCCTTGGGGCCTCTAAACGGGTCTTGAGGGGACTTTTGACGAGG	18	94
722	AAAACTAGCATGGCCCCTTGGGGCCTCTAAACGGGTCTTGAGGGGGATTTTGACGCGC	13	92
373	AAAACTAGCATGACCCCTTGGGGCCTCTAAACGGGTCTTGAGGGGGGTTTTGACGTGG	19	91
230	AAAACTAGCATTTCCCCTTGGGGCCTCTAAACGGGTCTTGAGGGGGTTTTTGACGTTA	33	91
727	AAAACTAGCATTTCCCCTTGGGGCCTCTAAACGGGTCTTGAGGGGAATTTTGACGTAG	23	88
88	AAAACTAGCATTGCCCCTTGGGGCCTCTAAACGGGTCTTGAGGGGTATTTTGACGTTT	11	87
489	AAAACTAGCATCGCCCCTTGGGGCCTCTAAACGGGTCTTGAGGGGTTTTTTGACGTTG	22	87
310	AAAACTAGCATTTCCCCTTGGGGCCTCTAAACGGGTCTTGAGGGGACTTTTGACGCCC	34	87
535	AAAACTAGCATTACCCCTTGGGGCCTCTAAACGGGTCTTGAGGGGGTTTTTGACGCTT	16	86
186	AAAACTAGCATCCCCCCTTGGGGCCTCTAAACGGGTCTTGAGGGGAGTTTTGACGGCC	19	86
2917	AAAACTAGCATGTCCCCTTGGGGCCTCTAAACGGGTCTTGAGGGGTTTTTTGACGGTC	2	7
717	AAAACTAGCATTCCCCCTTGGGGCCTCTAAACGGGTCTTGAGGGGTTTTTTGACGGAT	24	86
1162	AAAACTAGCATGGCCCCTTGGGGCCTCTAAACGGGTCTTGAGGGGCGTTTTGACGATT	12	85
623	AAAACTAGCATAACCCCTTGGGGCCTCTAAACGGGTCTTGAGGGGCTTTTTGACGGGC	20	85
333	AAAACTAGCATTGCCCCTTGGGGCCTCTAAACGGGTCTTGAGGGGTCTTTTGACGAAT	14	84
271	AAAACTAGCATAGCCCCTTGGGGCCTCTAAACGGGTCTTGAGGGGTATTTTGACGCTA	20	83
38	AAAACTAGCATTACCCCTTGGGGCCTCTAAACGGGTCTTGAGGGGCGTTTTGACGAAG	7	82
282	AAAACTAGCATGGCCCCTTGGGGCCTCTAAACGGGTCTTGAGGGGGTTTTTGACGATC	11	82
413	AAAACTAGCATGGCCCCTTGGGGCCTCTAAACGGGTCTTGAGGGGGATTTTGACGCGG	17	82
789	AAAACTAGCATTCCCCCTTGGGGCCTCTAAACGGGTCTTGAGGGGTATTTTGACGGTC	17	82
1106	AAAACTAGCATCTCCCCTTGGGGCCTCTAAACGGGTCTTGAGGGGGTTTTTGACGAGC	14	81
422	AAAACTAGCATCACCCCTTGGGGCCTCTAAACGGGTCTTGAGGGGAATTTTGACGGGG	25	81
1789	AAAACTAGCATGTCCCCTTGGGGCCTCTAAACGGGTCTTGAGGGGAATTTTGACGCGG	2	6
3466	AAAACTAGCATTTCCCCTTGGGGCCTCTAAACGGGTCTTGAGGGGTTTTTTGACGTTA	2	6
3780	AAAACTAGCATCACCCCTTGGGGCCTCTAAACGGGTCTTGAGGGGCATTTTGACGTGT	2	6
1161	AAAACTAGCATAGCCCCTTGGGGCCTCTAAACGGGTCTTGAGGGGGATTTTGACGTTA	7	80
309	AAAACTAGCATTACCCCTTGGGGCCTCTAAACGGGTCTTGAGGGGGTTTTTGACGGGT	10	80
92	AAAACTAGCATTACCCCTTGGGGCCTCTAAACGGGTCTTGAGGGGTTTTTTGACGGAG	12	80
578	AAAACTAGCATGGCCCCTTGGGGCCTCTAAACGGGTCTTGAGGGGATTTTTGACGCCC	14	80
859	AAAACTAGCATGTCCCCTTGGGGCCTCTAAACGGGTCTTGAGGGGAATTTTGACGTAT	20	80
338	AAAACTAGCATTGCCCCTTGGGGCCTCTAAACGGGTCTTGAGGGGGTTTTTGACGGTC	32	80
148	AAAACTAGCATACCCCCTTGGGGCCTCTAAACGGGTCTTGAGGGGTTTTTTGACGAGG	13	79
843	AAAACTAGCATGTCCCCTTGGGGCCTCTAAACGGGTCTTGAGGGGTGTTTTGACGAGC	10	78
594	AAAACTAGCATGTCCCCTTGGGGCCTCTAAACGGGTCTTGAGGGGCATTTTGACGATA	14	78
303	AAAACTAGCATTTCCCCTTGGGGCCTCTAAACGGGTCTTGAGGGGTCTTTTGACGCAT	15	78
39	AAAACTAGCATGGCCCCTTGGGGCCTCTAAACGGGTCTTGAGGGGCTTTTTGACGTCC	18	78
1498	AAAACTAGCATTACCCCTTGGGGCCTCTAAACGGGTCTTGAGGGGGTTTTTGACGTTA	10	77
220	AAAACTAGCATTTCCCCTTGGGGCCTCTAAACGGGTCTTGAGGGGTTTTTTGACGCGA	27	77
2623	AAAACTAGCATTGCCCCTTGGGGCCTCTAAACGGGTCTTGAGGGGTTTTTTGACGTTA	2	5
48	AAAACTAGCATAACCCCTTGGGGCCTCTAAACGGGTCTTGAGGGGCTTTTTGACGCGT	37	77
697	AAAACTAGCATCTCCCCTTGGGGCCTCTAAACGGGTCTTGAGGGGTTTTTTGACGGTC	45	77
1054	AAAACTAGCATGGCCCCTTGGGGCCTCTAAACGGGTCTTGAGGGGGTTTTTGACGTAT	7	76
586	AAAACTAGCATACCCCCTTGGGGCCTCTAAACGGGTCTTGAGGGGCCTTTTGACGGAA	11	76
686	AAAACTAGCATCCCCCCTTGGGGCCTCTAAACGGGTCTTGAGGGGATTTTTGACGGTA	15	76
10	AAAACTAGCATAGCCCCTTGGGGCCTCTAAACGGGTCTTGAGGGGATTTTTGACGTAT	22	76
1144	AAAACTAGCATGCCCCCTTGGGGCCTCTAAACGGGTCTTGAGGGGAGTTTTGACGTTA	13	73
1443	AAAACTAGCATCGCCCCTTGGGGCCTCTAAACGGGTCTTGAGGGGAATTTTGACGGAC	8	71
164	AAAACTAGCATTACCCCTTGGGGCCTCTAAACGGGTCTTGAGGGGCATTTTGACGCGC	17	71
624	AAAACTAGCATTTCCCCTTGGGGCCTCTAAACGGGTCTTGAGGGGCATTTTGACGCGT	31	71
343	AAAACTAGCATCTCCCCTTGGGGCCTCTAAACGGGTCTTGAGGGGTCTTTTGACGCAC	23	70
132	AAAACTAGCATTACCCCTTGGGGCCTCTAAACGGGTCTTGAGGGGATTTTTGACGGTT	41	70
642	AAAACTAGCATTTCCCCTTGGGGCCTCTAAACGGGTCTTGAGGGGAATTTTGACGTTT	8	69
1814	AAAACTAGCATTACCCCTTGGGGCCTCTAAACGGGTCTTGAGGGGGCTTTTGACGAAG	9	69
1253	AAAACTAGCATTACCCCTTGGGGCCTCTAAACGGGTCTTGAGGGGATTTTTGACGCTC	23	69
1192	AAAACTAGCATCGCCCCTTGGGGCCTCTAAACGGGTCTTGAGGGGTTTTTTGACGGGC	7	68
2836	AAAACTAGCATTACCCCTTGGGGCCTCTAAACGGGTCTTGAGGGGTCTTTTGACGTTT	2	4
2974	AAAACTAGCATTTCCCCTTGGGGCCTCTAAACGGGTCTTGAGGGGGTTTTTGACGGGA	2	4
518	AAAACTAGCATTCCCCCTTGGGGCCTCTAAACGGGTCTTGAGGGGGTTTTTGACGCTC	12	68
30	AAAACTAGCATGCCCCCTTGGGGCCTCTAAACGGGTCTTGAGGGGTTTTTTGACGGCC	40	68
1254	AAAACTAGCATGCCCCCTTGGGGCCTCTAAACGGGTCTTGAGGGGGTTTTTGACGGAG	9	67
592	AAAACTAGCATTTCCCCTTGGGGCCTCTAAACGGGTCTTGAGGGGCTTTTTGACGTGC	11	67
173	AAAACTAGCATCGCCCCTTGGGGCCTCTAAACGGGTCTTGAGGGGCGTTTTGACGCAT	20	67
117	AAAACTAGCATTACCCCTTGGGGCCTCTAAACGGGTCTTGAGGGGGTTTTTGACGGAC	21	67
1819	AAAACTAGCATTGCCCCTTGGGGCCTCTAAACGGGTCTTGAGGGGTATTTTGACGTTA	4	66
914	AAAACTAGCATTCCCCCTTGGGGCCTCTAAACGGGTCTTGAGGGGGTTTTTGACGTGA	9	66
1087	AAAACTAGCATTTCCCCTTGGGGCCTCTAAACGGGTCTTGAGGGGGCTTTTGACGGTA	4	65
62	AAAACTAGCATCACCCCTTGGGGCCTCTAAACGGGTCTTGAGGGGTCTTTTGACGATG	5	65
1901	AAAACTAGCATATCCCCTTGGGGCCTCTAAACGGGTCTTGAGGGGCATTTTGACGTAG	5	64
924	AAAACTAGCATGTCCCCTTGGGGCCTCTAAACGGGTCTTGAGGGGTCTTTTGACGTTT	21	64
467	AAAACTAGCATCTCCCCTTGGGGCCTCTAAACGGGTCTTGAGGGGATTTTTGACGGGA	27	64
505	AAAACTAGCATTACCCCTTGGGGCCTCTAAACGGGTCTTGAGGGGTATTTTGACGAGG	11	63
1125	AAAACTAGCATACCCCCTTGGGGCCTCTAAACGGGTCTTGAGGGGGCTTTTGACGGCA	12	63
753	AAAACTAGCATTGCCCCTTGGGGCCTCTAAACGGGTCTTGAGGGGGCTTTTGACGGTG	25	63
871	AAAACTAGCATGCCCCCTTGGGGCCTCTAAACGGGTCTTGAGGGGTATTTTGACGGGC	10	62
354	AAAACTAGCATGTCCCCTTGGGGCCTCTAAACGGGTCTTGAGGGGGTTTTTGACGTCT	13	62
353	AAAACTAGCATGGCCCCTTGGGGCCTCTAAACGGGTCTTGAGGGGCTTTTTGACGTTA	13	62
566	AAAACTAGCATTTCCCCTTGGGGCCTCTAAACGGGTCTTGAGGGGCCTTTTGACGACA	17	62
179	AAAACTAGCATGACCCCTTGGGGCCTCTAAACGGGTCTTGAGGGGCCTTTTGACGTTT	25	62
1113	AAAACTAGCATATCCCCTTGGGGCCTCTAAACGGGTCTTGAGGGGCTTTTTGACGTTT	48	62
2724	AAAACTAGCATTACCCCTTGGGGCCTCTAAACGGGTCTTGAGGGGTCTTTTGACGAGG	5	61
1237	AAAACTAGCATTACCCCTTGGGGCCTCTAAACGGGTCTTGAGGGGATTTTTGACGAGG	6	61
1553	AAAACTAGCATAACCCCTTGGGGCCTCTAAACGGGTCTTGAGGGGGATTTTGACGTCA	7	61
515	AAAACTAGCATCGCCCCTTGGGGCCTCTAAACGGGTCTTGAGGGGGGTTTTGACGGAG	8	61
1395	AAAACTAGCATTTCCCCTTGGGGCCTCTAAACGGGTCTTGAGGGGATTTTTGACGATA	13	61
2070	AAAACTAGCATTACCCCTTGGGGCCTCTAAACGGGTCTTGAGGGGCTTTTTGACGACC	4	60
893	AAAACTAGCATGTCCCCTTGGGGCCTCTAAACGGGTCTTGAGGGGGTTTTTGACGCGG	10	60
1533	AAAACTAGCATGCCCCCTTGGGGCCTCTAAACGGGTCTTGAGGGGTATTTTGACGCTT	13	60
1197	AAAACTAGCATTACCCCTTGGGGCCTCTAAACGGGTCTTGAGGGGGTTTTTGACGTCC	15	60
590	AAAACTAGCATCACCCCTTGGGGCCTCTAAACGGGTCTTGAGGGGTGTTTTGACGTTC	15	60
221	AAAACTAGCATGTCCCCTTGGGGCCTCTAAACGGGTCTTGAGGGGGTTTTTGACGCTG	25	60
583	AAAACTAGCATATCCCCTTGGGGCCTCTAAACGGGTCTTGAGGGGGATTTTGACGCCA	11	59
389	AAAACTAGCATGCCCCCTTGGGGCCTCTAAACGGGTCTTGAGGGGCCTTTTGACGGGC	14	59
1243	AAAACTAGCATCACCCCTTGGGGCCTCTAAACGGGTCTTGAGGGGTTTTTTGACGTTA	2	3
2133	AAAACTAGCATTACCCCTTGGGGCCTCTAAACGGGTCTTGAGGGGTTTTTTGACGTGC	2	3
2267	AAAACTAGCATTGCCCCTTGGGGCCTCTAAACGGGTCTTGAGGGGTTTTTTGACGGTC	2	3
3274	AAAACTAGCATTACCCCTTGGGGCCTCTAAACGGGTCTTGAGGGGTTTTTTGACGGTA	2	3
544	AAAACTAGCATGACCCCTTGGGGCCTCTAAACGGGTCTTGAGGGGCTTTTTGACGAGC	10	58
580	AAAACTAGCATTGCCCCTTGGGGCCTCTAAACGGGTCTTGAGGGGCTTTTTGACGGTT	13	58
713	AAAACTAGCATGACCCCTTGGGGCCTCTAAACGGGTCTTGAGGGGCATTTTGACGTAT	13	58
114	AAAACTAGCATTTCCCCTTGGGGCCTCTAAACGGGTCTTGAGGGGGATTTTGACGGTT	17	58
1165	AAAACTAGCATTTCCCCTTGGGGCCTCTAAACGGGTCTTGAGGGGTATTTTGACGGTA	4	57
1662	AAAACTAGCATCGCCCCTTGGGGCCTCTAAACGGGTCTTGAGGGGTATTTTGACGCCA	7	57
1202	AAAACTAGCATGGCCCCTTGGGGCCTCTAAACGGGTCTTGAGGGGGCTTTTGACGAGC	13	57
166	AAAACTAGCATAACCCCTTGGGGCCTCTAAACGGGTCTTGAGGGGTATTTTGACGGAA	17	57
134	AAAACTAGCATTTCCCCTTGGGGCCTCTAAACGGGTCTTGAGGGGGTTTTTGACGATT	29	57
1069	AAAACTAGCATTACCCCTTGGGGCCTCTAAACGGGTCTTGAGGGGATTTTTGACGGTC	5	56
97	AAAACTAGCATTTCCCCTTGGGGCCTCTAAACGGGTCTTGAGGGGGATTTTGACGCTT	19	56
1215	AAAACTAGCATATCCCCTTGGGGCCTCTAAACGGGTCTTGAGGGGCGTTTTGACGTAC	10	55
1266	AAAACTAGCATGGCCCCTTGGGGCCTCTAAACGGGTCTTGAGGGGCATTTTGACGTTG	14	55
460	AAAACTAGCATGCCCCCTTGGGGCCTCTAAACGGGTCTTGAGGGGCATTTTGACGGTC	19	55
228	AAAACTAGCATCACCCCTTGGGGCCTCTAAACGGGTCTTGAGGGGTTTTTTGACGAAG	20	55
488	AAAACTAGCATGTCCCCTTGGGGCCTCTAAACGGGTCTTGAGGGGTCTTTTGACGGGA	4	54
1501	AAAACTAGCATGCCCCCTTGGGGCCTCTAAACGGGTCTTGAGGGGCCTTTTGACGTGC	4	54
105	AAAACTAGCATCGCCCCTTGGGGCCTCTAAACGGGTCTTGAGGGGTTTTTTGACGGGG	10	54
507	AAAACTAGCATTTCCCCTTGGGGCCTCTAAACGGGTCTTGAGGGGTTTTTTGACGTAT	18	54
278	AAAACTAGCATCACCCCTTGGGGCCTCTAAACGGGTCTTGAGGGGCATTTTGACGTCT	31	54
1851	AAAACTAGCATCACCCCTTGGGGCCTCTAAACGGGTCTTGAGGGGACTTTTGACGACA	6	53
115	AAAACTAGCATTACCCCTTGGGGCCTCTAAACGGGTCTTGAGGGGGATTTTGACGGGG	22	53
979	AAAACTAGCATCACCCCTTGGGGCCTCTAAACGGGTCTTGAGGGGGTTTTTGACGGGG	26	53
2177	AAAACTAGCATTCCCCCTTGGGGCCTCTAAACGGGTCTTGAGGGGATTTTTGACGGGG	7	52
1038	AAAACTAGCATACCCCCTTGGGGCCTCTAAACGGGTCTTGAGGGGTTTTTTGACGCTC	30	52
267	AAAACTAGCATATCCCCTTGGGGCCTCTAAACGGGTCTTGAGGGGCATTTTGACGTCT	35	51
2959	AAAACTAGCATAGCCCCTTGGGGCCTCTAAACGGGTCTTGAGGGGTATTTTGACGCTG	3	50
1272	AAAACTAGCATTCCCCCTTGGGGCCTCTAAACGGGTCTTGAGGGGCATTTTGACGCCC	7	50
990	AAAACTAGCATAGCCCCTTGGGGCCTCTAAACGGGTCTTGAGGGGGCTTTTGACGTGG	20	50
218	AAAACTAGCATCCCCCCTTGGGGCCTCTAAACGGGTCTTGAGGGGGTTTTTGACGATT	30	49
1246	AAAACTAGCATCTCCCCTTGGGGCCTCTAAACGGGTCTTGAGGGGCCTTTTGACGTAA	4	48
2303	AAAACTAGCATTGCCCCTTGGGGCCTCTAAACGGGTCTTGAGGGGGTTTTTGACGTTG	7	48
249	AAAACTAGCATACCCCCTTGGGGCCTCTAAACGGGTCTTGAGGGGATTTTTGACGAAT	10	48
742	AAAACTAGCATTTCCCCTTGGGGCCTCTAAACGGGTCTTGAGGGGAGTTTTGACGTAT	14	48
439	AAAACTAGCATATCCCCTTGGGGCCTCTAAACGGGTCTTGAGGGGTATTTTGACGCTC	20	48
638	AAAACTAGCATCACCCCTTGGGGCCTCTAAACGGGTCTTGAGGGGTTTTTTGACGGTG	26	48
1027	AAAACTAGCATGCCCCCTTGGGGCCTCTAAACGGGTCTTGAGGGGGATTTTGACGGCC	8	47
2033	AAAACTAGCATGACCCCTTGGGGCCTCTAAACGGGTCTTGAGGGGTTTTTTGACGTTC	2	2
1227	AAAACTAGCATGGCCCCTTGGGGCCTCTAAACGGGTCTTGAGGGGCATTTTGACGGCG	11	47
673	AAAACTAGCATACCCCCTTGGGGCCTCTAAACGGGTCTTGAGGGGGTTTTTGACGGTC	15	47
723	AAAACTAGCATCACCCCTTGGGGCCTCTAAACGGGTCTTGAGGGGTATTTTGACGGCC	21	47
553	AAAACTAGCATAGCCCCTTGGGGCCTCTAAACGGGTCTTGAGGGGCTTTTTGACGATT	23	47
803	AAAACTAGCATTCCCCCTTGGGGCCTCTAAACGGGTCTTGAGGGGGATTTTGACGGGG	27	47
1362	AAAACTAGCATGGCCCCTTGGGGCCTCTAAACGGGTCTTGAGGGGGCTTTTGACGCCG	3	46
880	AAAACTAGCATTACCCCTTGGGGCCTCTAAACGGGTCTTGAGGGGGTTTTTGACGTAT	5	46
1416	AAAACTAGCATCGCCCCTTGGGGCCTCTAAACGGGTCTTGAGGGGGTTTTTGACGTCC	10	46
142	AAAACTAGCATCGCCCCTTGGGGCCTCTAAACGGGTCTTGAGGGGGATTTTGACGCAC	10	46
2068	AAAACTAGCATTGCCCCTTGGGGCCTCTAAACGGGTCTTGAGGGGGGTTTTGACGGTG	10	46
1184	AAAACTAGCATAACCCCTTGGGGCCTCTAAACGGGTCTTGAGGGGGGTTTTGACGACC	12	46
1349	AAAACTAGCATCCCCCCTTGGGGCCTCTAAACGGGTCTTGAGGGGTTTTTTGACGCAG	18	46
145	AAAACTAGCATGGCCCCTTGGGGCCTCTAAACGGGTCTTGAGGGGAGTTTTGACGAGG	20	46
662	AAAACTAGCATTACCCCTTGGGGCCTCTAAACGGGTCTTGAGGGGTGTTTTGACGGGC	26	46
1751	AAAACTAGCATTCCCCCTTGGGGCCTCTAAACGGGTCTTGAGGGGTCTTTTGACGATG	4	45
890	AAAACTAGCATTCCCCCTTGGGGCCTCTAAACGGGTCTTGAGGGGCTTTTTGACGGTC	6	45
1370	AAAACTAGCATTCCCCCTTGGGGCCTCTAAACGGGTCTTGAGGGGGCTTTTGACGTAA	8	45
1313	AAAACTAGCATCGCCCCTTGGGGCCTCTAAACGGGTCTTGAGGGGTATTTTGACGGTC	9	45
2900	AAAACTAGCATTCCCCCTTGGGGCCTCTAAACGGGTCTTGAGGGGTTTTTTGACGTTC	3	2
754	AAAACTAGCATTTCCCCTTGGGGCCTCTAAACGGGTCTTGAGGGGTTTTTTGACGTGC	19	45
602	AAAACTAGCATAGCCCCTTGGGGCCTCTAAACGGGTCTTGAGGGGACTTTTGACGTGG	22	45
351	AAAACTAGCATGTCCCCTTGGGGCCTCTAAACGGGTCTTGAGGGGAATTTTGACGGTC	29	45
58	AAAACTAGCATTGCCCCTTGGGGCCTCTAAACGGGTCTTGAGGGGTCTTTTGACGCTC	40	45
101	AAAACTAGCATTACCCCTTGGGGCCTCTAAACGGGTCTTGAGGGGTCTTTTGACGATT	87	45
411	AAAACTAGCATTTCCCCTTGGGGCCTCTAAACGGGTCTTGAGGGGTTTTTTGACGGCG	102	45
1189	AAAACTAGCATTGCCCCTTGGGGCCTCTAAACGGGTCTTGAGGGGAATTTTGACGTAT	5	44
827	AAAACTAGCATGACCCCTTGGGGCCTCTAAACGGGTCTTGAGGGGGTTTTTGACGCAT	5	44
2393	AAAACTAGCATTGCCCCTTGGGGCCTCTAAACGGGTCTTGAGGGGGCTTTTGACGTCT	6	44
112	AAAACTAGCATTGCCCCTTGGGGCCTCTAAACGGGTCTTGAGGGGATTTTTGACGTGT	11	44
291	AAAACTAGCATGGCCCCTTGGGGCCTCTAAACGGGTCTTGAGGGGTGTTTTGACGGGC	16	44
659	AAAACTAGCATTACCCCTTGGGGCCTCTAAACGGGTCTTGAGGGGCTTTTTGACGTTC	19	44
1067	AAAACTAGCATCCCCCCTTGGGGCCTCTAAACGGGTCTTGAGGGGGATTTTGACGGAT	20	44
154	AAAACTAGCATGTCCCCTTGGGGCCTCTAAACGGGTCTTGAGGGGTTTTTTGACGGTA	21	44
2230	AAAACTAGCATTTCCCCTTGGGGCCTCTAAACGGGTCTTGAGGGGTTTTTTGACGGAG	4	2
5	AAAACTAGCATGGCCCCTTGGGGCCTCTAAACGGGTCTTGAGGGGCATTTTGACGCGT	6	43
297	AAAACTAGCATTCCCCCTTGGGGCCTCTAAACGGGTCTTGAGGGGCATTTTGACGTTA	7	43
635	AAAACTAGCATTCCCCCTTGGGGCCTCTAAACGGGTCTTGAGGGGACTTTTGACGACT	7	43
1961	AAAACTAGCATGACCCCTTGGGGCCTCTAAACGGGTCTTGAGGGGGATTTTGACGTAA	4	42
986	AAAACTAGCATGGCCCCTTGGGGCCTCTAAACGGGTCTTGAGGGGGTTTTTGACGATT	6	42
1773	AAAACTAGCATTGCCCCTTGGGGCCTCTAAACGGGTCTTGAGGGGGTTTTTGACGTGC	7	42
431	AAAACTAGCATTGCCCCTTGGGGCCTCTAAACGGGTCTTGAGGGGCGTTTTGACGTCG	9	42
219	AAAACTAGCATGCCCCCTTGGGGCCTCTAAACGGGTCTTGAGGGGCATTTTGACGATT	9	42
533	AAAACTAGCATATCCCCTTGGGGCCTCTAAACGGGTCTTGAGGGGATTTTTGACGTAT	13	42
971	AAAACTAGCATCACCCCTTGGGGCCTCTAAACGGGTCTTGAGGGGAATTTTGACGTGC	8	2
637	AAAACTAGCATGACCCCTTGGGGCCTCTAAACGGGTCTTGAGGGGCTTTTTGACGCTA	16	42
1063	AAAACTAGCATTGCCCCTTGGGGCCTCTAAACGGGTCTTGAGGGGATTTTTGACGGTA	22	42
818	AAAACTAGCATTGCCCCTTGGGGCCTCTAAACGGGTCTTGAGGGGGTTTTTGACGAGG	10	2
946	AAAACTAGCATACCCCCTTGGGGCCTCTAAACGGGTCTTGAGGGGTGTTTTGACGAGC	23	42
16	AAAACTAGCATTTCCCCTTGGGGCCTCTAAACGGGTCTTGAGGGGGTTTTTGACGCTC	35	42
128	AAAACTAGCATACCCCCTTGGGGCCTCTAAACGGGTCTTGAGGGGGTTTTTGACGGTA	37	42
358	AAAACTAGCATTGCCCCTTGGGGCCTCTAAACGGGTCTTGAGGGGGCTTTTGACGAAA	37	42
4369	AAAACTAGCATGCCCCCTTGGGGCCTCTAAACGGGTCTTGAGGGGCTTTTTGACGGAA	0	42
587	AAAACTAGCATATCCCCTTGGGGCCTCTAAACGGGTCTTGAGGGGTGTTTTGACGCTA	4	41
2660	AAAACTAGCATCACCCCTTGGGGCCTCTAAACGGGTCTTGAGGGGAGTTTTGACGCCG	4	41
248	AAAACTAGCATTGCCCCTTGGGGCCTCTAAACGGGTCTTGAGGGGCTTTTTGACGGTG	68	2
357	AAAACTAGCATTACCCCTTGGGGCCTCTAAACGGGTCTTGAGGGGCATTTTGACGGGC	5	41
59	AAAACTAGCATCGCCCCTTGGGGCCTCTAAACGGGTCTTGAGGGGAATTTTGACGGTA	130	2
151	AAAACTAGCATATCCCCTTGGGGCCTCTAAACGGGTCTTGAGGGGCATTTTGACGGAT	2	64
1893	AAAACTAGCATTTCCCCTTGGGGCCTCTAAACGGGTCTTGAGGGGTGTTTTGACGATT	2	42
1547	AAAACTAGCATTCCCCCTTGGGGCCTCTAAACGGGTCTTGAGGGGGTTTTTGACGAGT	2	40
532	AAAACTAGCATTTCCCCTTGGGGCCTCTAAACGGGTCTTGAGGGGTTTTTTGACGAAC	8	41
63	AAAACTAGCATACCCCCTTGGGGCCTCTAAACGGGTCTTGAGGGGGCTTTTGACGGGG	8	41
1754	AAAACTAGCATAACCCCTTGGGGCCTCTAAACGGGTCTTGAGGGGCGTTTTGACGTAA	2	36
1085	AAAACTAGCATCTCCCCTTGGGGCCTCTAAACGGGTCTTGAGGGGATTTTTGACGATG	2	35
238	AAAACTAGCATGTCCCCTTGGGGCCTCTAAACGGGTCTTGAGGGGTGTTTTGACGGTA	8	41
171	AAAACTAGCATCTCCCCTTGGGGCCTCTAAACGGGTCTTGAGGGGGATTTTGACGTGT	10	41
964	AAAACTAGCATTACCCCTTGGGGCCTCTAAACGGGTCTTGAGGGGTATTTTGACGCGT	10	41
541	AAAACTAGCATTTCCCCTTGGGGCCTCTAAACGGGTCTTGAGGGGGGTTTTGACGAGT	2	33
1766	AAAACTAGCATGACCCCTTGGGGCCTCTAAACGGGTCTTGAGGGGGATTTTGACGCCC	12	41
1694	AAAACTAGCATGACCCCTTGGGGCCTCTAAACGGGTCTTGAGGGGCGTTTTGACGTAC	2	31
1492	AAAACTAGCATTCCCCCTTGGGGCCTCTAAACGGGTCTTGAGGGGTATTTTGACGTAA	2	29
392	AAAACTAGCATTTCCCCTTGGGGCCTCTAAACGGGTCTTGAGGGGTGTTTTGACGGGG	15	41
849	AAAACTAGCATTACCCCTTGGGGCCTCTAAACGGGTCTTGAGGGGTGTTTTGACGTGC	15	41
126	AAAACTAGCATACCCCCTTGGGGCCTCTAAACGGGTCTTGAGGGGTATTTTGACGCGA	19	41
770	AAAACTAGCATTGCCCCTTGGGGCCTCTAAACGGGTCTTGAGGGGTTTTTTGACGTTC	38	41
12	AAAACTAGCATCACCCCTTGGGGCCTCTAAACGGGTCTTGAGGGGTATTTTGACGCTT	167	41
2031	AAAACTAGCATGTCCCCTTGGGGCCTCTAAACGGGTCTTGAGGGGGTTTTTGACGACT	2	26
2700	AAAACTAGCATGCCCCCTTGGGGCCTCTAAACGGGTCTTGAGGGGGGTTTTGACGGAG	2	26
1526	AAAACTAGCATCACCCCTTGGGGCCTCTAAACGGGTCTTGAGGGGTGTTTTGACGCAC	6	40
1747	AAAACTAGCATTGCCCCTTGGGGCCTCTAAACGGGTCTTGAGGGGATTTTTGACGCAT	2	25
1989	AAAACTAGCATCGCCCCTTGGGGCCTCTAAACGGGTCTTGAGGGGCTTTTTGACGGGA	2	25
390	AAAACTAGCATATCCCCTTGGGGCCTCTAAACGGGTCTTGAGGGGTATTTTGACGCGG	7	40
73	AAAACTAGCATTCCCCCTTGGGGCCTCTAAACGGGTCTTGAGGGGGTTTTTGACGAAT	9	40
352	AAAACTAGCATCACCCCTTGGGGCCTCTAAACGGGTCTTGAGGGGACTTTTGACGATC	9	40
11	AAAACTAGCATATCCCCTTGGGGCCTCTAAACGGGTCTTGAGGGGTCTTTTGACGGGT	2	24
1431	AAAACTAGCATCGCCCCTTGGGGCCTCTAAACGGGTCTTGAGGGGTGTTTTGACGGTC	2	24
326	AAAACTAGCATGTCCCCTTGGGGCCTCTAAACGGGTCTTGAGGGGAGTTTTGACGGAG	11	40
1785	AAAACTAGCATTCCCCCTTGGGGCCTCTAAACGGGTCTTGAGGGGAATTTTGACGCAT	11	40
504	AAAACTAGCATTACCCCTTGGGGCCTCTAAACGGGTCTTGAGGGGACTTTTGACGCTT	12	40
1137	AAAACTAGCATGCCCCCTTGGGGCCTCTAAACGGGTCTTGAGGGGGGTTTTGACGGTC	13	40
601	AAAACTAGCATAGCCCCTTGGGGCCTCTAAACGGGTCTTGAGGGGGTTTTTGACGGCG	20	40
35	AAAACTAGCATTTCCCCTTGGGGCCTCTAAACGGGTCTTGAGGGGGTTTTTGACGTCT	25	40
1383	AAAACTAGCATTCCCCCTTGGGGCCTCTAAACGGGTCTTGAGGGGCATTTTGACGTGC	2	22
3540	AAAACTAGCATTTCCCCTTGGGGCCTCTAAACGGGTCTTGAGGGGTTTTTTGACGTCG	2	22
2895	AAAACTAGCATGACCCCTTGGGGCCTCTAAACGGGTCTTGAGGGGGTTTTTGACGGGC	6	39
487	AAAACTAGCATAACCCCTTGGGGCCTCTAAACGGGTCTTGAGGGGAATTTTGACGCGG	7	39
440	AAAACTAGCATTTCCCCTTGGGGCCTCTAAACGGGTCTTGAGGGGTCTTTTGACGTTG	13	39
597	AAAACTAGCATTACCCCTTGGGGCCTCTAAACGGGTCTTGAGGGGCTTTTTGACGTTT	19	39
308	AAAACTAGCATGGCCCCTTGGGGCCTCTAAACGGGTCTTGAGGGGCTTTTTGACGCTA	20	39
908	AAAACTAGCATTTCCCCTTGGGGCCTCTAAACGGGTCTTGAGGGGCATTTTGACGGTC	24	39
3015	AAAACTAGCATTTCCCCTTGGGGCCTCTAAACGGGTCTTGAGGGGCATTTTGACGTGT	2	21
135	AAAACTAGCATTTCCCCTTGGGGCCTCTAAACGGGTCTTGAGGGGACTTTTGACGTGC	50	39
1621	AAAACTAGCATCCCCCCTTGGGGCCTCTAAACGGGTCTTGAGGGGATTTTTGACGTTC	4	38
1316	AAAACTAGCATTCCCCCTTGGGGCCTCTAAACGGGTCTTGAGGGGTATTTTGACGTGG	5	38
1359	AAAACTAGCATGACCCCTTGGGGCCTCTAAACGGGTCTTGAGGGGATTTTTGACGTGC	7	38
886	AAAACTAGCATTACCCCTTGGGGCCTCTAAACGGGTCTTGAGGGGAATTTTGACGGGC	8	38
1626	AAAACTAGCATAGCCCCTTGGGGCCTCTAAACGGGTCTTGAGGGGTTTTTTGACGGGT	9	38
564	AAAACTAGCATGGCCCCTTGGGGCCTCTAAACGGGTCTTGAGGGGTATTTTGACGCTT	11	38
838	AAAACTAGCATAACCCCTTGGGGCCTCTAAACGGGTCTTGAGGGGGTTTTTGACGCTG	13	38
687	AAAACTAGCATATCCCCTTGGGGCCTCTAAACGGGTCTTGAGGGGGATTTTGACGGTA	14	38
4310	AAAACTAGCATTCCCCCTTGGGGCCTCTAAACGGGTCTTGAGGGGTGTTTTGACGCTT	0	38
360	AAAACTAGCATGTCCCCTTGGGGCCTCTAAACGGGTCTTGAGGGGTTTTTTGACGGTT	7	37
634	AAAACTAGCATGCCCCCTTGGGGCCTCTAAACGGGTCTTGAGGGGAATTTTGACGGAA	7	37
1045	AAAACTAGCATTTCCCCTTGGGGCCTCTAAACGGGTCTTGAGGGGGCTTTTGACGGTT	10	37
3261	AAAACTAGCATTCCCCCTTGGGGCCTCTAAACGGGTCTTGAGGGGAATTTTGACGCTC	2	18
506	AAAACTAGCATCGCCCCTTGGGGCCTCTAAACGGGTCTTGAGGGGATTTTTGACGGTT	11	37
565	AAAACTAGCATGACCCCTTGGGGCCTCTAAACGGGTCTTGAGGGGATTTTTGACGAAT	12	37
372	AAAACTAGCATTACCCCTTGGGGCCTCTAAACGGGTCTTGAGGGGAATTTTGACGGCT	12	37
321	AAAACTAGCATGTCCCCTTGGGGCCTCTAAACGGGTCTTGAGGGGATTTTTGACGGGG	13	37
1757	AAAACTAGCATAACCCCTTGGGGCCTCTAAACGGGTCTTGAGGGGCATTTTGACGCTG	13	37
375	AAAACTAGCATGACCCCTTGGGGCCTCTAAACGGGTCTTGAGGGGTCTTTTGACGCTC	14	37
416	AAAACTAGCATTGCCCCTTGGGGCCTCTAAACGGGTCTTGAGGGGACTTTTGACGATG	21	37
234	AAAACTAGCATCTCCCCTTGGGGCCTCTAAACGGGTCTTGAGGGGTGTTTTGACGAAC	35	37
322	AAAACTAGCATAACCCCTTGGGGCCTCTAAACGGGTCTTGAGGGGGATTTTGACGACT	4	36
1690	AAAACTAGCATGGCCCCTTGGGGCCTCTAAACGGGTCTTGAGGGGCATTTTGACGTGT	7	36
1983	AAAACTAGCATTCCCCCTTGGGGCCTCTAAACGGGTCTTGAGGGGTTTTTTGACGTTA	2	17
2222	AAAACTAGCATAGCCCCTTGGGGCCTCTAAACGGGTCTTGAGGGGACTTTTGACGGGT	2	17
1615	AAAACTAGCATACCCCCTTGGGGCCTCTAAACGGGTCTTGAGGGGCCTTTTGACGTGG	7	36
1906	AAAACTAGCATGGCCCCTTGGGGCCTCTAAACGGGTCTTGAGGGGTGTTTTGACGTCT	7	36
689	AAAACTAGCATACCCCCTTGGGGCCTCTAAACGGGTCTTGAGGGGTATTTTGACGTGC	8	36
904	AAAACTAGCATTTCCCCTTGGGGCCTCTAAACGGGTCTTGAGGGGTATTTTGACGCCC	9	36
1697	AAAACTAGCATGTCCCCTTGGGGCCTCTAAACGGGTCTTGAGGGGCCTTTTGACGAAT	10	36
575	AAAACTAGCATTCCCCCTTGGGGCCTCTAAACGGGTCTTGAGGGGCATTTTGACGAAC	19	36
454	AAAACTAGCATTACCCCTTGGGGCCTCTAAACGGGTCTTGAGGGGATTTTTGACGGAC	20	36
323	AAAACTAGCATATCCCCTTGGGGCCTCTAAACGGGTCTTGAGGGGGTTTTTGACGCTC	26	36
1287	AAAACTAGCATTACCCCTTGGGGCCTCTAAACGGGTCTTGAGGGGCATTTTGACGCTG	3	35
1208	AAAACTAGCATCGCCCCTTGGGGCCTCTAAACGGGTCTTGAGGGGACTTTTGACGGTC	4	35
447	AAAACTAGCATATCCCCTTGGGGCCTCTAAACGGGTCTTGAGGGGTGTTTTGACGGGA	6	35
337	AAAACTAGCATAGCCCCTTGGGGCCTCTAAACGGGTCTTGAGGGGACTTTTGACGATA	2	16
1440	AAAACTAGCATTGCCCCTTGGGGCCTCTAAACGGGTCTTGAGGGGGTTTTTGACGATA	8	35
792	AAAACTAGCATACCCCCTTGGGGCCTCTAAACGGGTCTTGAGGGGAGTTTTGACGGTG	9	35
449	AAAACTAGCATCTCCCCTTGGGGCCTCTAAACGGGTCTTGAGGGGTATTTTGACGAGT	11	35
66	AAAACTAGCATAGCCCCTTGGGGCCTCTAAACGGGTCTTGAGGGGCTTTTTGACGGTG	12	35
290	AAAACTAGCATACCCCCTTGGGGCCTCTAAACGGGTCTTGAGGGGAGTTTTGACGGGA	13	35
1396	AAAACTAGCATTTCCCCTTGGGGCCTCTAAACGGGTCTTGAGGGGAATTTTGACGCAT	14	35
906	AAAACTAGCATCTCCCCTTGGGGCCTCTAAACGGGTCTTGAGGGGTATTTTGACGTCA	16	35
984	AAAACTAGCATTGCCCCTTGGGGCCTCTAAACGGGTCTTGAGGGGTCTTTTGACGTGT	3	34
1150	AAAACTAGCATTCCCCCTTGGGGCCTCTAAACGGGTCTTGAGGGGGCTTTTGACGTGA	4	34
2814	AAAACTAGCATGCCCCCTTGGGGCCTCTAAACGGGTCTTGAGGGGAATTTTGACGCAC	4	34
382	AAAACTAGCATGCCCCCTTGGGGCCTCTAAACGGGTCTTGAGGGGTCTTTTGACGGTA	5	34
410	AAAACTAGCATTTCCCCTTGGGGCCTCTAAACGGGTCTTGAGGGGGTTTTTGACGGCT	9	34
1409	AAAACTAGCATATCCCCTTGGGGCCTCTAAACGGGTCTTGAGGGGTATTTTGACGAGG	13	34
502	AAAACTAGCATTACCCCTTGGGGCCTCTAAACGGGTCTTGAGGGGGGTTTTGACGGCC	16	34
420	AAAACTAGCATATCCCCTTGGGGCCTCTAAACGGGTCTTGAGGGGTATTTTGACGCAC	27	34
124	AAAACTAGCATTACCCCTTGGGGCCTCTAAACGGGTCTTGAGGGGTTTTTTGACGTTC	30	34
241	AAAACTAGCATTCCCCCTTGGGGCCTCTAAACGGGTCTTGAGGGGACTTTTGACGCGT	35	34
384	AAAACTAGCATGCCCCCTTGGGGCCTCTAAACGGGTCTTGAGGGGTATTTTGACGACT	77	34
949	AAAACTAGCATCGCCCCTTGGGGCCTCTAAACGGGTCTTGAGGGGTGTTTTGACGCAT	4	33
1276	AAAACTAGCATAGCCCCTTGGGGCCTCTAAACGGGTCTTGAGGGGGTTTTTGACGGGC	4	33
457	AAAACTAGCATACCCCCTTGGGGCCTCTAAACGGGTCTTGAGGGGAGTTTTGACGTGC	6	33
677	AAAACTAGCATCACCCCTTGGGGCCTCTAAACGGGTCTTGAGGGGGATTTTGACGATA	7	33
836	AAAACTAGCATCTCCCCTTGGGGCCTCTAAACGGGTCTTGAGGGGCGTTTTGACGCGC	7	33
494	AAAACTAGCATATCCCCTTGGGGCCTCTAAACGGGTCTTGAGGGGGTTTTTGACGGCG	10	33
325	AAAACTAGCATTTCCCCTTGGGGCCTCTAAACGGGTCTTGAGGGGCATTTTGACGTTG	15	33
1073	AAAACTAGCATTCCCCCTTGGGGCCTCTAAACGGGTCTTGAGGGGCGTTTTGACGGGG	15	33
1470	AAAACTAGCATATCCCCTTGGGGCCTCTAAACGGGTCTTGAGGGGTGTTTTGACGATT	15	33
519	AAAACTAGCATTGCCCCTTGGGGCCTCTAAACGGGTCTTGAGGGGTATTTTGACGCCT	17	33
2773	AAAACTAGCATAACCCCTTGGGGCCTCTAAACGGGTCTTGAGGGGGTTTTTGACGACG	3	32
463	AAAACTAGCATTGCCCCTTGGGGCCTCTAAACGGGTCTTGAGGGGTTTTTTGACGGTT	4	32
2026	AAAACTAGCATTGCCCCTTGGGGCCTCTAAACGGGTCTTGAGGGGAATTTTGACGTTC	4	32
1625	AAAACTAGCATAACCCCTTGGGGCCTCTAAACGGGTCTTGAGGGGCGTTTTGACGCAT	6	32
2560	AAAACTAGCATTTCCCCTTGGGGCCTCTAAACGGGTCTTGAGGGGTGTTTTGACGCCT	2	13
1461	AAAACTAGCATCACCCCTTGGGGCCTCTAAACGGGTCTTGAGGGGATTTTTGACGCAG	6	32
277	AAAACTAGCATCACCCCTTGGGGCCTCTAAACGGGTCTTGAGGGGACTTTTGACGGTT	7	32
264	AAAACTAGCATGTCCCCTTGGGGCCTCTAAACGGGTCTTGAGGGGTATTTTGACGCGT	8	32
974	AAAACTAGCATACCCCCTTGGGGCCTCTAAACGGGTCTTGAGGGGCTTTTTGACGTGA	8	32
85	AAAACTAGCATGACCCCTTGGGGCCTCTAAACGGGTCTTGAGGGGCTTTTTGACGGGA	9	32
1146	AAAACTAGCATGGCCCCTTGGGGCCTCTAAACGGGTCTTGAGGGGGGTTTTGACGCTC	9	32
1334	AAAACTAGCATTACCCCTTGGGGCCTCTAAACGGGTCTTGAGGGGGTTTTTGACGCGC	13	32
1296	AAAACTAGCATGTCCCCTTGGGGCCTCTAAACGGGTCTTGAGGGGGTTTTTGACGAAG	3	31
1661	AAAACTAGCATGTCCCCTTGGGGCCTCTAAACGGGTCTTGAGGGGTATTTTGACGTTG	3	31
2668	AAAACTAGCATTTCCCCTTGGGGCCTCTAAACGGGTCTTGAGGGGCTTTTTGACGCTT	4	31
1497	AAAACTAGCATTACCCCTTGGGGCCTCTAAACGGGTCTTGAGGGGCTTTTTGACGCGC	5	31
1886	AAAACTAGCATTACCCCTTGGGGCCTCTAAACGGGTCTTGAGGGGGTTTTTGACGAAT	5	31
3181	AAAACTAGCATTCCCCCTTGGGGCCTCTAAACGGGTCTTGAGGGGGATTTTGACGGCC	6	31
639	AAAACTAGCATAGCCCCTTGGGGCCTCTAAACGGGTCTTGAGGGGGGTTTTGACGGAA	8	31
842	AAAACTAGCATTCCCCCTTGGGGCCTCTAAACGGGTCTTGAGGGGCATTTTGACGATC	10	31
2444	AAAACTAGCATTTCCCCTTGGGGCCTCTAAACGGGTCTTGAGGGGAGTTTTGACGGTC	2	12
4075	AAAACTAGCATGTCCCCTTGGGGCCTCTAAACGGGTCTTGAGGGGGTTTTTGACGTGC	2	12
1072	AAAACTAGCATGACCCCTTGGGGCCTCTAAACGGGTCTTGAGGGGGTTTTTGACGATG	10	31
1672	AAAACTAGCATCTCCCCTTGGGGCCTCTAAACGGGTCTTGAGGGGTATTTTGACGTTC	10	31
170	AAAACTAGCATCCCCCCTTGGGGCCTCTAAACGGGTCTTGAGGGGCTTTTTGACGCGC	12	31
52	AAAACTAGCATACCCCCTTGGGGCCTCTAAACGGGTCTTGAGGGGGGTTTTGACGAGG	13	31
708	AAAACTAGCATTTCCCCTTGGGGCCTCTAAACGGGTCTTGAGGGGGATTTTGACGCTC	14	31
704	AAAACTAGCATGGCCCCTTGGGGCCTCTAAACGGGTCTTGAGGGGTTTTTTGACGAGG	15	31
436	AAAACTAGCATCGCCCCTTGGGGCCTCTAAACGGGTCTTGAGGGGAGTTTTGACGTGC	17	31
441	AAAACTAGCATATCCCCTTGGGGCCTCTAAACGGGTCTTGAGGGGTGTTTTGACGGTC	28	31
1725	AAAACTAGCATGTCCCCTTGGGGCCTCTAAACGGGTCTTGAGGGGTGTTTTGACGTTC	4	30
2265	AAAACTAGCATGACCCCTTGGGGCCTCTAAACGGGTCTTGAGGGGTGTTTTGACGGCC	7	30
201	AAAACTAGCATGCCCCCTTGGGGCCTCTAAACGGGTCTTGAGGGGTATTTTGACGTTG	9	30
670	AAAACTAGCATCTCCCCTTGGGGCCTCTAAACGGGTCTTGAGGGGGTTTTTGACGTAG	9	30
1337	AAAACTAGCATTGCCCCTTGGGGCCTCTAAACGGGTCTTGAGGGGGATTTTGACGAGT	11	30
1216	AAAACTAGCATCTCCCCTTGGGGCCTCTAAACGGGTCTTGAGGGGGTTTTTGACGGTG	13	30
1683	AAAACTAGCATAGCCCCTTGGGGCCTCTAAACGGGTCTTGAGGGGTTTTTTGACGTTC	7	29
965	AAAACTAGCATTTCCCCTTGGGGCCTCTAAACGGGTCTTGAGGGGGGTTTTGACGCGG	8	29
517	AAAACTAGCATTACCCCTTGGGGCCTCTAAACGGGTCTTGAGGGGATTTTTGACGTCA	9	29
829	AAAACTAGCATTCCCCCTTGGGGCCTCTAAACGGGTCTTGAGGGGGGTTTTGACGGGG	10	29
947	AAAACTAGCATAACCCCTTGGGGCCTCTAAACGGGTCTTGAGGGGGTTTTTGACGGTT	12	29
1242	AAAACTAGCATTTCCCCTTGGGGCCTCTAAACGGGTCTTGAGGGGTCTTTTGACGGCG	13	29
1170	AAAACTAGCATCTCCCCTTGGGGCCTCTAAACGGGTCTTGAGGGGATTTTTGACGGGG	13	29
482	AAAACTAGCATTCCCCCTTGGGGCCTCTAAACGGGTCTTGAGGGGGCTTTTGACGAGG	14	29
629	AAAACTAGCATTTCCCCTTGGGGCCTCTAAACGGGTCTTGAGGGGGGTTTTGACGCTC	15	29
33	AAAACTAGCATTACCCCTTGGGGCCTCTAAACGGGTCTTGAGGGGTGTTTTGACGGTT	23	29
199	AAAACTAGCATGGCCCCTTGGGGCCTCTAAACGGGTCTTGAGGGGATTTTTGACGTTC	66	29
376	AAAACTAGCATCCCCCCTTGGGGCCTCTAAACGGGTCTTGAGGGGTGTTTTGACGTCC	4	28
3699	AAAACTAGCATTCCCCCTTGGGGCCTCTAAACGGGTCTTGAGGGGTGTTTTGACGTTT	4	28
844	AAAACTAGCATTACCCCTTGGGGCCTCTAAACGGGTCTTGAGGGGGTTTTTGACGCGT	5	28
1320	AAAACTAGCATTGCCCCTTGGGGCCTCTAAACGGGTCTTGAGGGGTTTTTTGACGTGG	5	28
2100	AAAACTAGCATGGCCCCTTGGGGCCTCTAAACGGGTCTTGAGGGGTCTTTTGACGATT	7	28
816	AAAACTAGCATTTCCCCTTGGGGCCTCTAAACGGGTCTTGAGGGGATTTTTGACGAGT	8	28
759	AAAACTAGCATAACCCCTTGGGGCCTCTAAACGGGTCTTGAGGGGATTTTTGACGTGG	9	28
1303	AAAACTAGCATTGCCCCTTGGGGCCTCTAAACGGGTCTTGAGGGGATTTTTGACGCAA	9	28
848	AAAACTAGCATTACCCCTTGGGGCCTCTAAACGGGTCTTGAGGGGGATTTTGACGCTA	16	28
609	AAAACTAGCATGGCCCCTTGGGGCCTCTAAACGGGTCTTGAGGGGTTTTTTGACGGTC	18	28
312	AAAACTAGCATCCCCCCTTGGGGCCTCTAAACGGGTCTTGAGGGGTTTTTTGACGTAT	31	28
4330	AAAACTAGCATGGCCCCTTGGGGCCTCTAAACGGGTCTTGAGGGGTATTTTGACGGAG	0	28
1211	AAAACTAGCATAGCCCCTTGGGGCCTCTAAACGGGTCTTGAGGGGGATTTTGACGCAG	4	27
1772	AAAACTAGCATTTCCCCTTGGGGCCTCTAAACGGGTCTTGAGGGGCATTTTGACGGGG	5	27
1591	AAAACTAGCATTTCCCCTTGGGGCCTCTAAACGGGTCTTGAGGGGTTTTTTGACGGTT	6	27
397	AAAACTAGCATTTCCCCTTGGGGCCTCTAAACGGGTCTTGAGGGGATTTTTGACGTGG	6	27
546	AAAACTAGCATAGCCCCTTGGGGCCTCTAAACGGGTCTTGAGGGGGCTTTTGACGGCT	2	10
1273	AAAACTAGCATTCCCCCTTGGGGCCTCTAAACGGGTCTTGAGGGGCGTTTTGACGCGA	2	10
1467	AAAACTAGCATTGCCCCTTGGGGCCTCTAAACGGGTCTTGAGGGGTATTTTGACGAGT	2	10
1958	AAAACTAGCATAGCCCCTTGGGGCCTCTAAACGGGTCTTGAGGGGCATTTTGACGACC	2	10
450	AAAACTAGCATTCCCCCTTGGGGCCTCTAAACGGGTCTTGAGGGGAGTTTTGACGGAG	9	27
860	AAAACTAGCATAGCCCCTTGGGGCCTCTAAACGGGTCTTGAGGGGGGTTTTGACGAGC	9	27
675	AAAACTAGCATCTCCCCTTGGGGCCTCTAAACGGGTCTTGAGGGGTTTTTTGACGTTC	17	27
797	AAAACTAGCATTTCCCCTTGGGGCCTCTAAACGGGTCTTGAGGGGCCTTTTGACGGGA	20	27
1060	AAAACTAGCATCGCCCCTTGGGGCCTCTAAACGGGTCTTGAGGGGACTTTTGACGGTT	24	27
1140	AAAACTAGCATATCCCCTTGGGGCCTCTAAACGGGTCTTGAGGGGGTTTTTGACGTTA	24	27
2094	AAAACTAGCATTCCCCCTTGGGGCCTCTAAACGGGTCTTGAGGGGCGTTTTGACGTAC	3	26
1882	AAAACTAGCATGGCCCCTTGGGGCCTCTAAACGGGTCTTGAGGGGCGTTTTGACGTAC	4	26
771	AAAACTAGCATTGCCCCTTGGGGCCTCTAAACGGGTCTTGAGGGGAATTTTGACGGAT	5	26
167	AAAACTAGCATCGCCCCTTGGGGCCTCTAAACGGGTCTTGAGGGGGTTTTTGACGTAC	6	26
1375	AAAACTAGCATTTCCCCTTGGGGCCTCTAAACGGGTCTTGAGGGGACTTTTGACGCTG	6	26
1081	AAAACTAGCATGCCCCCTTGGGGCCTCTAAACGGGTCTTGAGGGGAGTTTTGACGCTC	7	26
1187	AAAACTAGCATCCCCCCTTGGGGCCTCTAAACGGGTCTTGAGGGGAATTTTGACGATA	7	26
1281	AAAACTAGCATGGCCCCTTGGGGCCTCTAAACGGGTCTTGAGGGGAATTTTGACGTAC	7	26
1655	AAAACTAGCATAGCCCCTTGGGGCCTCTAAACGGGTCTTGAGGGGAGTTTTGACGATT	8	26
178	AAAACTAGCATCTCCCCTTGGGGCCTCTAAACGGGTCTTGAGGGGCCTTTTGACGATT	10	26
401	AAAACTAGCATTACCCCTTGGGGCCTCTAAACGGGTCTTGAGGGGATTTTTGACGGTA	14	26
1058	AAAACTAGCATCTCCCCTTGGGGCCTCTAAACGGGTCTTGAGGGGGTTTTTGACGATG	14	26
1100	AAAACTAGCATGCCCCCTTGGGGCCTCTAAACGGGTCTTGAGGGGTTTTTTGACGTGC	15	26
139	AAAACTAGCATGCCCCCTTGGGGCCTCTAAACGGGTCTTGAGGGGTCTTTTGACGTGC	15	26
81	AAAACTAGCATACCCCCTTGGGGCCTCTAAACGGGTCTTGAGGGGTTTTTTGACGCAT	16	26
945	AAAACTAGCATTGCCCCTTGGGGCCTCTAAACGGGTCTTGAGGGGTTTTTTGACGCTC	17	26
824	AAAACTAGCATTTCCCCTTGGGGCCTCTAAACGGGTCTTGAGGGGCATTTTGACGCGA	20	26
78	AAAACTAGCATTTCCCCTTGGGGCCTCTAAACGGGTCTTGAGGGGGCTTTTGACGTTC	3	25
1699	AAAACTAGCATAACCCCTTGGGGCCTCTAAACGGGTCTTGAGGGGGCTTTTGACGCAC	3	25
815	AAAACTAGCATATCCCCTTGGGGCCTCTAAACGGGTCTTGAGGGGCGTTTTGACGGTT	5	25
1534	AAAACTAGCATTTCCCCTTGGGGCCTCTAAACGGGTCTTGAGGGGACTTTTGACGTTC	5	25
2052	AAAACTAGCATTTCCCCTTGGGGCCTCTAAACGGGTCTTGAGGGGCATTTTGACGCAT	5	25
2149	AAAACTAGCATCTCCCCTTGGGGCCTCTAAACGGGTCTTGAGGGGGATTTTGACGTTT	5	25
1790	AAAACTAGCATTACCCCTTGGGGCCTCTAAACGGGTCTTGAGGGGGGTTTTGACGTGC	2	9
1825	AAAACTAGCATTACCCCTTGGGGCCTCTAAACGGGTCTTGAGGGGGCTTTTGACGCCT	2	9
2349	AAAACTAGCATGACCCCTTGGGGCCTCTAAACGGGTCTTGAGGGGTGTTTTGACGTGC	2	9
2949	AAAACTAGCATAGCCCCTTGGGGCCTCTAAACGGGTCTTGAGGGGATTTTTGACGCTG	2	9
2257	AAAACTAGCATCACCCCTTGGGGCCTCTAAACGGGTCTTGAGGGGGCTTTTGACGATG	5	25
750	AAAACTAGCATTACCCCTTGGGGCCTCTAAACGGGTCTTGAGGGGCGTTTTGACGGGT	6	25
861	AAAACTAGCATTGCCCCTTGGGGCCTCTAAACGGGTCTTGAGGGGGGTTTTGACGGCG	7	25
994	AAAACTAGCATTACCCCTTGGGGCCTCTAAACGGGTCTTGAGGGGCTTTTTGACGCCT	9	25
1680	AAAACTAGCATTACCCCTTGGGGCCTCTAAACGGGTCTTGAGGGGATTTTTGACGTAC	9	25
846	AAAACTAGCATTCCCCCTTGGGGCCTCTAAACGGGTCTTGAGGGGCATTTTGACGCTC	11	25
1118	AAAACTAGCATTCCCCCTTGGGGCCTCTAAACGGGTCTTGAGGGGTTTTTTGACGCAT	12	25
2321	AAAACTAGCATTCCCCCTTGGGGCCTCTAAACGGGTCTTGAGGGGTGTTTTGACGTGA	13	25
181	AAAACTAGCATCCCCCCTTGGGGCCTCTAAACGGGTCTTGAGGGGTTTTTTGACGATA	23	25
405	AAAACTAGCATTACCCCTTGGGGCCTCTAAACGGGTCTTGAGGGGCTTTTTGACGTGT	56	25
690	AAAACTAGCATGACCCCTTGGGGCCTCTAAACGGGTCTTGAGGGGACTTTTGACGCTC	3	24
2134	AAAACTAGCATTGCCCCTTGGGGCCTCTAAACGGGTCTTGAGGGGTATTTTGACGGTA	3	24
2823	AAAACTAGCATTTCCCCTTGGGGCCTCTAAACGGGTCTTGAGGGGCTTTTTGACGATT	3	24
1942	AAAACTAGCATTCCCCCTTGGGGCCTCTAAACGGGTCTTGAGGGGAGTTTTGACGGGG	4	24
2566	AAAACTAGCATTTCCCCTTGGGGCCTCTAAACGGGTCTTGAGGGGATTTTTGACGCGC	6	24
1696	AAAACTAGCATTCCCCCTTGGGGCCTCTAAACGGGTCTTGAGGGGTATTTTGACGTAT	7	24
1933	AAAACTAGCATCGCCCCTTGGGGCCTCTAAACGGGTCTTGAGGGGTATTTTGACGACC	7	24
425	AAAACTAGCATTTCCCCTTGGGGCCTCTAAACGGGTCTTGAGGGGCTTTTTGACGGCC	14	24
499	AAAACTAGCATTCCCCCTTGGGGCCTCTAAACGGGTCTTGAGGGGTTTTTTGACGCTA	16	24
256	AAAACTAGCATAGCCCCTTGGGGCCTCTAAACGGGTCTTGAGGGGAATTTTGACGCAG	21	24
1191	AAAACTAGCATTCCCCCTTGGGGCCTCTAAACGGGTCTTGAGGGGTTTTTTGACGCAG	24	24
464	AAAACTAGCATTCCCCCTTGGGGCCTCTAAACGGGTCTTGAGGGGTTTTTTGACGGTG	26	24
847	AAAACTAGCATTTCCCCTTGGGGCCTCTAAACGGGTCTTGAGGGGTTTTTTGACGACC	28	24
60	AAAACTAGCATTACCCCTTGGGGCCTCTAAACGGGTCTTGAGGGGAATTTTGACGGCC	70	24
536	AAAACTAGCATCGCCCCTTGGGGCCTCTAAACGGGTCTTGAGGGGGCTTTTGACGCTG	3	23
1594	AAAACTAGCATGGCCCCTTGGGGCCTCTAAACGGGTCTTGAGGGGATTTTTGACGATC	3	23
302	AAAACTAGCATTACCCCTTGGGGCCTCTAAACGGGTCTTGAGGGGCCTTTTGACGTTG	4	23
2730	AAAACTAGCATTCCCCCTTGGGGCCTCTAAACGGGTCTTGAGGGGCTTTTTGACGCAC	5	23
1009	AAAACTAGCATTTCCCCTTGGGGCCTCTAAACGGGTCTTGAGGGGGGTTTTGACGAAT	5	23
1338	AAAACTAGCATAGCCCCTTGGGGCCTCTAAACGGGTCTTGAGGGGAATTTTGACGCAA	5	23
243	AAAACTAGCATTTCCCCTTGGGGCCTCTAAACGGGTCTTGAGGGGTTTTTTGACGGGT	6	23
1546	AAAACTAGCATGCCCCCTTGGGGCCTCTAAACGGGTCTTGAGGGGATTTTTGACGTTT	7	23
244	AAAACTAGCATATCCCCTTGGGGCCTCTAAACGGGTCTTGAGGGGACTTTTGACGCTG	8	23
854	AAAACTAGCATTTCCCCTTGGGGCCTCTAAACGGGTCTTGAGGGGGTTTTTGACGGGT	9	23
1867	AAAACTAGCATCTCCCCTTGGGGCCTCTAAACGGGTCTTGAGGGGAATTTTGACGTGA	11	23
1212	AAAACTAGCATTGCCCCTTGGGGCCTCTAAACGGGTCTTGAGGGGTTTTTTGACGAAC	2	8
1346	AAAACTAGCATACCCCCTTGGGGCCTCTAAACGGGTCTTGAGGGGTTTTTTGACGCCG	2	8
2087	AAAACTAGCATCTCCCCTTGGGGCCTCTAAACGGGTCTTGAGGGGTTTTTTGACGAAC	2	8
2327	AAAACTAGCATCACCCCTTGGGGCCTCTAAACGGGTCTTGAGGGGGTTTTTGACGGAC	2	8
3144	AAAACTAGCATGGCCCCTTGGGGCCTCTAAACGGGTCTTGAGGGGCCTTTTGACGTTC	2	8
3325	AAAACTAGCATCGCCCCTTGGGGCCTCTAAACGGGTCTTGAGGGGCATTTTGACGGTG	2	8
4121	AAAACTAGCATGTCCCCTTGGGGCCTCTAAACGGGTCTTGAGGGGTGTTTTGACGCCT	2	8
1350	AAAACTAGCATATCCCCTTGGGGCCTCTAAACGGGTCTTGAGGGGATTTTTGACGGGG	12	23
1129	AAAACTAGCATTCCCCCTTGGGGCCTCTAAACGGGTCTTGAGGGGGTTTTTGACGGGC	14	23
355	AAAACTAGCATCACCCCTTGGGGCCTCTAAACGGGTCTTGAGGGGCGTTTTGACGCTT	15	23
475	AAAACTAGCATGTCCCCTTGGGGCCTCTAAACGGGTCTTGAGGGGATTTTTGACGTTG	16	23
540	AAAACTAGCATAGCCCCTTGGGGCCTCTAAACGGGTCTTGAGGGGTTTTTTGACGATT	16	23
313	AAAACTAGCATGACCCCTTGGGGCCTCTAAACGGGTCTTGAGGGGTATTTTGACGTCG	17	23
49	AAAACTAGCATATCCCCTTGGGGCCTCTAAACGGGTCTTGAGGGGTCTTTTGACGACT	19	23
214	AAAACTAGCATGACCCCTTGGGGCCTCTAAACGGGTCTTGAGGGGTTTTTTGACGCGG	32	23
393	AAAACTAGCATTACCCCTTGGGGCCTCTAAACGGGTCTTGAGGGGACTTTTGACGTAC	76	23
2638	AAAACTAGCATCGCCCCTTGGGGCCTCTAAACGGGTCTTGAGGGGGGTTTTGACGTAG	3	22
1771	AAAACTAGCATTGCCCCTTGGGGCCTCTAAACGGGTCTTGAGGGGTCTTTTGACGCAT	3	22
1233	AAAACTAGCATTTCCCCTTGGGGCCTCTAAACGGGTCTTGAGGGGTATTTTGACGTGC	4	22
1937	AAAACTAGCATGACCCCTTGGGGCCTCTAAACGGGTCTTGAGGGGTATTTTGACGACG	6	22
1157	AAAACTAGCATAACCCCTTGGGGCCTCTAAACGGGTCTTGAGGGGATTTTTGACGGTC	7	22
122	AAAACTAGCATGTCCCCTTGGGGCCTCTAAACGGGTCTTGAGGGGGATTTTGACGAGG	8	22
1133	AAAACTAGCATTCCCCCTTGGGGCCTCTAAACGGGTCTTGAGGGGTCTTTTGACGCTC	8	22
620	AAAACTAGCATGTCCCCTTGGGGCCTCTAAACGGGTCTTGAGGGGCTTTTTGACGGGA	10	22
1280	AAAACTAGCATCCCCCCTTGGGGCCTCTAAACGGGTCTTGAGGGGGTTTTTGACGTGT	10	22
1951	AAAACTAGCATTCCCCCTTGGGGCCTCTAAACGGGTCTTGAGGGGGTTTTTGACGCCG	10	22
172	AAAACTAGCATTTCCCCTTGGGGCCTCTAAACGGGTCTTGAGGGGGCTTTTGACGGTG	12	22
304	AAAACTAGCATTGCCCCTTGGGGCCTCTAAACGGGTCTTGAGGGGCTTTTTGACGTTC	14	22
444	AAAACTAGCATTCCCCCTTGGGGCCTCTAAACGGGTCTTGAGGGGGATTTTGACGCAA	15	22
574	AAAACTAGCATTTCCCCTTGGGGCCTCTAAACGGGTCTTGAGGGGATTTTTGACGGGG	16	22
554	AAAACTAGCATTCCCCCTTGGGGCCTCTAAACGGGTCTTGAGGGGGTTTTTGACGGGG	17	22
1119	AAAACTAGCATTTCCCCTTGGGGCCTCTAAACGGGTCTTGAGGGGGTTTTTGACGTCC	17	22
99	AAAACTAGCATACCCCCTTGGGGCCTCTAAACGGGTCTTGAGGGGCTTTTTGACGCGG	26	22
1576	AAAACTAGCATTTCCCCTTGGGGCCTCTAAACGGGTCTTGAGGGGCTTTTTGACGGGG	3	21
2416	AAAACTAGCATTTCCCCTTGGGGCCTCTAAACGGGTCTTGAGGGGCGTTTTGACGCGG	3	21
1852	AAAACTAGCATAACCCCTTGGGGCCTCTAAACGGGTCTTGAGGGGCTTTTTGACGGTC	6	21
755	AAAACTAGCATTCCCCCTTGGGGCCTCTAAACGGGTCTTGAGGGGATTTTTGACGCGC	7	21
1321	AAAACTAGCATTTCCCCTTGGGGCCTCTAAACGGGTCTTGAGGGGGTTTTTGACGTAA	8	21
1913	AAAACTAGCATCACCCCTTGGGGCCTCTAAACGGGTCTTGAGGGGTTTTTTGACGATT	8	21
1691	AAAACTAGCATTCCCCCTTGGGGCCTCTAAACGGGTCTTGAGGGGGCTTTTGACGGGC	11	21
31	AAAACTAGCATTTCCCCTTGGGGCCTCTAAACGGGTCTTGAGGGGGCTTTTGACGGAG	2	7
205	AAAACTAGCATCACCCCTTGGGGCCTCTAAACGGGTCTTGAGGGGTATTTTGACGTAT	2	7
872	AAAACTAGCATATCCCCTTGGGGCCTCTAAACGGGTCTTGAGGGGAATTTTGACGCTG	2	7
977	AAAACTAGCATTACCCCTTGGGGCCTCTAAACGGGTCTTGAGGGGCTTTTTGACGCTT	2	7
1156	AAAACTAGCATTACCCCTTGGGGCCTCTAAACGGGTCTTGAGGGGGCTTTTGACGGTA	2	7
2272	AAAACTAGCATTTCCCCTTGGGGCCTCTAAACGGGTCTTGAGGGGAATTTTGACGTAT	2	7
3198	AAAACTAGCATTTCCCCTTGGGGCCTCTAAACGGGTCTTGAGGGGCCTTTTGACGCTG	2	7
3283	AAAACTAGCATATCCCCTTGGGGCCTCTAAACGGGTCTTGAGGGGTTTTTTGACGAAC	2	7
1111	AAAACTAGCATGGCCCCTTGGGGCCTCTAAACGGGTCTTGAGGGGCGTTTTGACGTGT	12	21
1582	AAAACTAGCATGTCCCCTTGGGGCCTCTAAACGGGTCTTGAGGGGGTTTTTGACGGCT	12	21
1394	AAAACTAGCATGTCCCCTTGGGGCCTCTAAACGGGTCTTGAGGGGGGTTTTGACGGGG	13	21
67	AAAACTAGCATTACCCCTTGGGGCCTCTAAACGGGTCTTGAGGGGGTTTTTGACGGAT	14	21
1098	AAAACTAGCATATCCCCTTGGGGCCTCTAAACGGGTCTTGAGGGGTTTTTTGACGTGC	14	21
901	AAAACTAGCATTTCCCCTTGGGGCCTCTAAACGGGTCTTGAGGGGGTTTTTGACGGTG	15	21
137	AAAACTAGCATACCCCCTTGGGGCCTCTAAACGGGTCTTGAGGGGTTTTTTGACGTAG	17	21
692	AAAACTAGCATTACCCCTTGGGGCCTCTAAACGGGTCTTGAGGGGTATTTTGACGGGG	17	21
378	AAAACTAGCATTCCCCCTTGGGGCCTCTAAACGGGTCTTGAGGGGGTTTTTGACGCTG	23	21
4465	AAAACTAGCATCGCCCCTTGGGGCCTCTAAACGGGTCTTGAGGGGGTTTTTGACGGAT	0	21
2175	AAAACTAGCATTTCCCCTTGGGGCCTCTAAACGGGTCTTGAGGGGGCTTTTGACGGAA	3	20
2415	AAAACTAGCATATCCCCTTGGGGCCTCTAAACGGGTCTTGAGGGGTGTTTTGACGATC	4	20
875	AAAACTAGCATATCCCCTTGGGGCCTCTAAACGGGTCTTGAGGGGTATTTTGACGCTA	5	20
1090	AAAACTAGCATATCCCCTTGGGGCCTCTAAACGGGTCTTGAGGGGTTTTTTGACGTGT	7	20
2227	AAAACTAGCATAGCCCCTTGGGGCCTCTAAACGGGTCTTGAGGGGATTTTTGACGTTC	7	20
490	AAAACTAGCATTACCCCTTGGGGCCTCTAAACGGGTCTTGAGGGGGCTTTTGACGAAA	8	20
962	AAAACTAGCATATCCCCTTGGGGCCTCTAAACGGGTCTTGAGGGGAGTTTTGACGGGC	8	20
695	AAAACTAGCATTCCCCCTTGGGGCCTCTAAACGGGTCTTGAGGGGGATTTTGACGTTC	11	20
892	AAAACTAGCATTCCCCCTTGGGGCCTCTAAACGGGTCTTGAGGGGCCTTTTGACGCCG	11	20
180	AAAACTAGCATTACCCCTTGGGGCCTCTAAACGGGTCTTGAGGGGGTTTTTGACGCTG	15	20
721	AAAACTAGCATCGCCCCTTGGGGCCTCTAAACGGGTCTTGAGGGGTCTTTTGACGGGG	15	20
1179	AAAACTAGCATAGCCCCTTGGGGCCTCTAAACGGGTCTTGAGGGGGTTTTTGACGGCC	16	20
406	AAAACTAGCATTCCCCCTTGGGGCCTCTAAACGGGTCTTGAGGGGTTTTTTGACGTTG	17	20
814	AAAACTAGCATTGCCCCTTGGGGCCTCTAAACGGGTCTTGAGGGGATTTTTGACGATG	17	20
438	AAAACTAGCATGGCCCCTTGGGGCCTCTAAACGGGTCTTGAGGGGCATTTTGACGGTC	20	20
270	AAAACTAGCATTTCCCCTTGGGGCCTCTAAACGGGTCTTGAGGGGGCTTTTGACGTAT	23	20
551	AAAACTAGCATCACCCCTTGGGGCCTCTAAACGGGTCTTGAGGGGAATTTTGACGGTG	24	20
4291	AAAACTAGCATCGCCCCTTGGGGCCTCTAAACGGGTCTTGAGGGGTATTTTGACGGTG	0	20
1071	AAAACTAGCATATCCCCTTGGGGCCTCTAAACGGGTCTTGAGGGGTCTTTTGACGTCT	3	19
2167	AAAACTAGCATTGCCCCTTGGGGCCTCTAAACGGGTCTTGAGGGGAATTTTGACGTGT	3	19
250	AAAACTAGCATAGCCCCTTGGGGCCTCTAAACGGGTCTTGAGGGGAATTTTGACGCCA	4	19
328	AAAACTAGCATTACCCCTTGGGGCCTCTAAACGGGTCTTGAGGGGTGTTTTGACGATT	5	19
567	AAAACTAGCATGTCCCCTTGGGGCCTCTAAACGGGTCTTGAGGGGGCTTTTGACGTAC	5	19
1401	AAAACTAGCATCCCCCCTTGGGGCCTCTAAACGGGTCTTGAGGGGCATTTTGACGTGG	5	19
2304	AAAACTAGCATTTCCCCTTGGGGCCTCTAAACGGGTCTTGAGGGGGCTTTTGACGGTC	5	19
1734	AAAACTAGCATCGCCCCTTGGGGCCTCTAAACGGGTCTTGAGGGGCTTTTTGACGATC	7	19
1998	AAAACTAGCATTTCCCCTTGGGGCCTCTAAACGGGTCTTGAGGGGACTTTTGACGATT	7	19
943	AAAACTAGCATCGCCCCTTGGGGCCTCTAAACGGGTCTTGAGGGGGATTTTGACGCTT	8	19
51	AAAACTAGCATTACCCCTTGGGGCCTCTAAACGGGTCTTGAGGGGGTTTTTGACGTCT	8	19
289	AAAACTAGCATTTCCCCTTGGGGCCTCTAAACGGGTCTTGAGGGGAATTTTGACGTGA	8	19
1542	AAAACTAGCATGTCCCCTTGGGGCCTCTAAACGGGTCTTGAGGGGCCTTTTGACGCTC	8	19
120	AAAACTAGCATTTCCCCTTGGGGCCTCTAAACGGGTCTTGAGGGGGATTTTGACGCGG	9	19
733	AAAACTAGCATAGCCCCTTGGGGCCTCTAAACGGGTCTTGAGGGGCATTTTGACGGTT	9	19
761	AAAACTAGCATTACCCCTTGGGGCCTCTAAACGGGTCTTGAGGGGATTTTTGACGAAA	9	19
1268	AAAACTAGCATGTCCCCTTGGGGCCTCTAAACGGGTCTTGAGGGGGGTTTTGACGGCA	10	19
246	AAAACTAGCATGTCCCCTTGGGGCCTCTAAACGGGTCTTGAGGGGCATTTTGACGCTC	11	19
1780	AAAACTAGCATTCCCCCTTGGGGCCTCTAAACGGGTCTTGAGGGGTATTTTGACGGAC	11	19
894	AAAACTAGCATATCCCCTTGGGGCCTCTAAACGGGTCTTGAGGGGTATTTTGACGGAT	12	19
287	AAAACTAGCATTGCCCCTTGGGGCCTCTAAACGGGTCTTGAGGGGTTTTTTGACGCAT	14	19
1898	AAAACTAGCATCCCCCCTTGGGGCCTCTAAACGGGTCTTGAGGGGGATTTTGACGTTT	14	19
983	AAAACTAGCATTACCCCTTGGGGCCTCTAAACGGGTCTTGAGGGGCATTTTGACGCTT	15	19
678	AAAACTAGCATCACCCCTTGGGGCCTCTAAACGGGTCTTGAGGGGTTTTTTGACGGTC	29	19
75	AAAACTAGCATGTCCCCTTGGGGCCTCTAAACGGGTCTTGAGGGGTCTTTTGACGCTC	45	19
284	AAAACTAGCATGACCCCTTGGGGCCTCTAAACGGGTCTTGAGGGGGATTTTGACGTTG	84	19
40	AAAACTAGCATCCCCCCTTGGGGCCTCTAAACGGGTCTTGAGGGGTTTTTTGACGCCC	3	18
2456	AAAACTAGCATTACCCCTTGGGGCCTCTAAACGGGTCTTGAGGGGAATTTTGACGCTC	3	18
1115	AAAACTAGCATTTCCCCTTGGGGCCTCTAAACGGGTCTTGAGGGGAATTTTGACGCTC	4	18
2490	AAAACTAGCATTACCCCTTGGGGCCTCTAAACGGGTCTTGAGGGGTTTTTTGACGATT	4	18
356	AAAACTAGCATTGCCCCTTGGGGCCTCTAAACGGGTCTTGAGGGGGCTTTTGACGTTA	4	18
647	AAAACTAGCATACCCCCTTGGGGCCTCTAAACGGGTCTTGAGGGGATTTTTGACGTTG	2	6
997	AAAACTAGCATGGCCCCTTGGGGCCTCTAAACGGGTCTTGAGGGGACTTTTGACGCTC	2	6
1567	AAAACTAGCATGTCCCCTTGGGGCCTCTAAACGGGTCTTGAGGGGTTTTTTGACGTTC	2	6
1653	AAAACTAGCATAGCCCCTTGGGGCCTCTAAACGGGTCTTGAGGGGTCTTTTGACGCTA	2	6
2066	AAAACTAGCATGACCCCTTGGGGCCTCTAAACGGGTCTTGAGGGGGCTTTTGACGGCG	2	6
3269	AAAACTAGCATTCCCCCTTGGGGCCTCTAAACGGGTCTTGAGGGGTCTTTTGACGCTG	2	6
4009	AAAACTAGCATCTCCCCTTGGGGCCTCTAAACGGGTCTTGAGGGGTATTTTGACGTAG	2	6
1476	AAAACTAGCATTACCCCTTGGGGCCTCTAAACGGGTCTTGAGGGGCTTTTTGACGTGG	4	18
2411	AAAACTAGCATATCCCCTTGGGGCCTCTAAACGGGTCTTGAGGGGCTTTTTGACGCTT	4	18
2328	AAAACTAGCATTACCCCTTGGGGCCTCTAAACGGGTCTTGAGGGGTATTTTGACGTCA	6	18
1104	AAAACTAGCATAGCCCCTTGGGGCCTCTAAACGGGTCTTGAGGGGGCTTTTGACGCCT	6	18
1500	AAAACTAGCATTGCCCCTTGGGGCCTCTAAACGGGTCTTGAGGGGGATTTTGACGGGA	7	18
419	AAAACTAGCATAACCCCTTGGGGCCTCTAAACGGGTCTTGAGGGGACTTTTGACGATC	7	18
1185	AAAACTAGCATCTCCCCTTGGGGCCTCTAAACGGGTCTTGAGGGGCTTTTTGACGAAG	7	18
1607	AAAACTAGCATGTCCCCTTGGGGCCTCTAAACGGGTCTTGAGGGGAATTTTGACGCTG	7	18
813	AAAACTAGCATAGCCCCTTGGGGCCTCTAAACGGGTCTTGAGGGGTATTTTGACGTTC	8	18
1888	AAAACTAGCATCTCCCCTTGGGGCCTCTAAACGGGTCTTGAGGGGTGTTTTGACGTTC	8	18
189	AAAACTAGCATTACCCCTTGGGGCCTCTAAACGGGTCTTGAGGGGGTTTTTGACGTCA	9	18
395	AAAACTAGCATCACCCCTTGGGGCCTCTAAACGGGTCTTGAGGGGTGTTTTGACGTCT	10	18
1460	AAAACTAGCATGCCCCCTTGGGGCCTCTAAACGGGTCTTGAGGGGGTTTTTGACGGAT	11	18
348	AAAACTAGCATCTCCCCTTGGGGCCTCTAAACGGGTCTTGAGGGGCTTTTTGACGTGT	12	18
981	AAAACTAGCATGCCCCCTTGGGGCCTCTAAACGGGTCTTGAGGGGGGTTTTGACGGGT	13	18
658	AAAACTAGCATATCCCCTTGGGGCCTCTAAACGGGTCTTGAGGGGTATTTTGACGTGA	15	18
1026	AAAACTAGCATAGCCCCTTGGGGCCTCTAAACGGGTCTTGAGGGGCGTTTTGACGGTC	15	18
1419	AAAACTAGCATTGCCCCTTGGGGCCTCTAAACGGGTCTTGAGGGGTTTTTTGACGGTA	16	18
680	AAAACTAGCATAACCCCTTGGGGCCTCTAAACGGGTCTTGAGGGGAATTTTGACGGCC	40	18
4436	AAAACTAGCATGGCCCCTTGGGGCCTCTAAACGGGTCTTGAGGGGAATTTTGACGCTC	0	18
2130	AAAACTAGCATTTCCCCTTGGGGCCTCTAAACGGGTCTTGAGGGGGTTTTTGACGTTG	3	17
2380	AAAACTAGCATGTCCCCTTGGGGCCTCTAAACGGGTCTTGAGGGGCATTTTGACGTGT	3	17
832	AAAACTAGCATCACCCCTTGGGGCCTCTAAACGGGTCTTGAGGGGGCTTTTGACGATC	4	17
2425	AAAACTAGCATCCCCCCTTGGGGCCTCTAAACGGGTCTTGAGGGGTATTTTGACGATC	4	17
1076	AAAACTAGCATAGCCCCTTGGGGCCTCTAAACGGGTCTTGAGGGGATTTTTGACGCGG	5	17
1843	AAAACTAGCATAGCCCCTTGGGGCCTCTAAACGGGTCTTGAGGGGGTTTTTGACGTGT	5	17
2653	AAAACTAGCATCTCCCCTTGGGGCCTCTAAACGGGTCTTGAGGGGTATTTTGACGGCG	5	17
657	AAAACTAGCATACCCCCTTGGGGCCTCTAAACGGGTCTTGAGGGGTATTTTGACGTAA	6	17
371	AAAACTAGCATTACCCCTTGGGGCCTCTAAACGGGTCTTGAGGGGTATTTTGACGGTA	12	17
121	AAAACTAGCATCACCCCTTGGGGCCTCTAAACGGGTCTTGAGGGGTTTTTTGACGGCC	13	17
542	AAAACTAGCATTACCCCTTGGGGCCTCTAAACGGGTCTTGAGGGGACTTTTGACGGGG	13	17
1056	AAAACTAGCATCCCCCCTTGGGGCCTCTAAACGGGTCTTGAGGGGTATTTTGACGGTG	17	17
136	AAAACTAGCATAGCCCCTTGGGGCCTCTAAACGGGTCTTGAGGGGGTTTTTGACGGTG	20	17
409	AAAACTAGCATAGCCCCTTGGGGCCTCTAAACGGGTCTTGAGGGGTTTTTTGACGGTG	27	17
865	AAAACTAGCATTCCCCCTTGGGGCCTCTAAACGGGTCTTGAGGGGCATTTTGACGCGG	3	16
1343	AAAACTAGCATGACCCCTTGGGGCCTCTAAACGGGTCTTGAGGGGAATTTTGACGGTT	3	16
766	AAAACTAGCATTACCCCTTGGGGCCTCTAAACGGGTCTTGAGGGGGTTTTTGACGGAA	4	16
1384	AAAACTAGCATTACCCCTTGGGGCCTCTAAACGGGTCTTGAGGGGGGTTTTGACGGCT	4	16
1831	AAAACTAGCATGTCCCCTTGGGGCCTCTAAACGGGTCTTGAGGGGTGTTTTGACGCAA	6	16
44	AAAACTAGCATCCCCCCTTGGGGCCTCTAAACGGGTCTTGAGGGGGCTTTTGACGCTG	6	16
545	AAAACTAGCATCGCCCCTTGGGGCCTCTAAACGGGTCTTGAGGGGCTTTTTGACGGCA	6	16
570	AAAACTAGCATCACCCCTTGGGGCCTCTAAACGGGTCTTGAGGGGGTTTTTGACGCTA	6	16
768	AAAACTAGCATTTCCCCTTGGGGCCTCTAAACGGGTCTTGAGGGGTTTTTTGACGTAG	6	16
1000	AAAACTAGCATCGCCCCTTGGGGCCTCTAAACGGGTCTTGAGGGGAATTTTGACGAGG	6	16
252	AAAACTAGCATGTCCCCTTGGGGCCTCTAAACGGGTCTTGAGGGGTGTTTTGACGCGG	7	16
585	AAAACTAGCATGACCCCTTGGGGCCTCTAAACGGGTCTTGAGGGGATTTTTGACGCGA	7	16
1682	AAAACTAGCATCACCCCTTGGGGCCTCTAAACGGGTCTTGAGGGGGTTTTTGACGACA	7	16
1001	AAAACTAGCATTACCCCTTGGGGCCTCTAAACGGGTCTTGAGGGGCCTTTTGACGATT	8	16
269	AAAACTAGCATGACCCCTTGGGGCCTCTAAACGGGTCTTGAGGGGATTTTTGACGTCC	8	16
2552	AAAACTAGCATAACCCCTTGGGGCCTCTAAACGGGTCTTGAGGGGCGTTTTGACGCAC	8	16
231	AAAACTAGCATGGCCCCTTGGGGCCTCTAAACGGGTCTTGAGGGGTCTTTTGACGCGC	9	16
786	AAAACTAGCATGCCCCCTTGGGGCCTCTAAACGGGTCTTGAGGGGTTTTTTGACGTTG	10	16
1830	AAAACTAGCATATCCCCTTGGGGCCTCTAAACGGGTCTTGAGGGGGTTTTTGACGCTT	10	16
938	AAAACTAGCATGCCCCCTTGGGGCCTCTAAACGGGTCTTGAGGGGGGTTTTGACGGGC	12	16
95	AAAACTAGCATCCCCCCTTGGGGCCTCTAAACGGGTCTTGAGGGGAATTTTGACGGGG	15	16
972	AAAACTAGCATCACCCCTTGGGGCCTCTAAACGGGTCTTGAGGGGTTTTTTGACGCAA	16	16
407	AAAACTAGCATCTCCCCTTGGGGCCTCTAAACGGGTCTTGAGGGGGTTTTTGACGGGA	17	16
959	AAAACTAGCATTACCCCTTGGGGCCTCTAAACGGGTCTTGAGGGGTTTTTTGACGTAC	26	16
2655	AAAACTAGCATGTCCCCTTGGGGCCTCTAAACGGGTCTTGAGGGGTATTTTGACGCTA	3	15
581	AAAACTAGCATGGCCCCTTGGGGCCTCTAAACGGGTCTTGAGGGGGTTTTTGACGCAT	3	15
1145	AAAACTAGCATGGCCCCTTGGGGCCTCTAAACGGGTCTTGAGGGGATTTTTGACGGTG	3	15
119	AAAACTAGCATTTCCCCTTGGGGCCTCTAAACGGGTCTTGAGGGGAGTTTTGACGGGA	2	5
737	AAAACTAGCATTGCCCCTTGGGGCCTCTAAACGGGTCTTGAGGGGGATTTTGACGGTT	2	5
864	AAAACTAGCATGGCCCCTTGGGGCCTCTAAACGGGTCTTGAGGGGGCTTTTGACGGTA	2	5
1420	AAAACTAGCATTTCCCCTTGGGGCCTCTAAACGGGTCTTGAGGGGTATTTTGACGGAT	2	5
1548	AAAACTAGCATCTCCCCTTGGGGCCTCTAAACGGGTCTTGAGGGGGTTTTTGACGGGC	2	5
1717	AAAACTAGCATCACCCCTTGGGGCCTCTAAACGGGTCTTGAGGGGGTTTTTGACGGGT	2	5
1810	AAAACTAGCATCGCCCCTTGGGGCCTCTAAACGGGTCTTGAGGGGTTTTTTGACGAGG	2	5
2139	AAAACTAGCATGGCCCCTTGGGGCCTCTAAACGGGTCTTGAGGGGCTTTTTGACGAGC	2	5
2213	AAAACTAGCATCACCCCTTGGGGCCTCTAAACGGGTCTTGAGGGGGTTTTTGACGGAT	2	5
2216	AAAACTAGCATATCCCCTTGGGGCCTCTAAACGGGTCTTGAGGGGTCTTTTGACGTTT	2	5
2286	AAAACTAGCATTTCCCCTTGGGGCCTCTAAACGGGTCTTGAGGGGATTTTTGACGTAC	2	5
2634	AAAACTAGCATGCCCCCTTGGGGCCTCTAAACGGGTCTTGAGGGGACTTTTGACGCTG	2	5
2648	AAAACTAGCATTCCCCCTTGGGGCCTCTAAACGGGTCTTGAGGGGGCTTTTGACGGTG	2	5
2857	AAAACTAGCATTACCCCTTGGGGCCTCTAAACGGGTCTTGAGGGGAATTTTGACGTTG	2	5
2991	AAAACTAGCATTACCCCTTGGGGCCTCTAAACGGGTCTTGAGGGGGATTTTGACGGTG	2	5
3199	AAAACTAGCATTCCCCCTTGGGGCCTCTAAACGGGTCTTGAGGGGGTTTTTGACGCGC	2	5
3217	AAAACTAGCATTTCCCCTTGGGGCCTCTAAACGGGTCTTGAGGGGGGTTTTGACGATG	2	5
3585	AAAACTAGCATTACCCCTTGGGGCCTCTAAACGGGTCTTGAGGGGGTTTTTGACGCTA	2	5
3655	AAAACTAGCATTTCCCCTTGGGGCCTCTAAACGGGTCTTGAGGGGGTTTTTGACGTGC	2	5
3666	AAAACTAGCATACCCCCTTGGGGCCTCTAAACGGGTCTTGAGGGGATTTTTGACGTGG	2	5
927	AAAACTAGCATCCCCCCTTGGGGCCTCTAAACGGGTCTTGAGGGGAGTTTTGACGGGT	4	15
1037	AAAACTAGCATCACCCCTTGGGGCCTCTAAACGGGTCTTGAGGGGGTTTTTGACGGTG	4	15
254	AAAACTAGCATGGCCCCTTGGGGCCTCTAAACGGGTCTTGAGGGGTTTTTTGACGAAC	5	15
2037	AAAACTAGCATTTCCCCTTGGGGCCTCTAAACGGGTCTTGAGGGGGTTTTTGACGTCA	5	15
660	AAAACTAGCATATCCCCTTGGGGCCTCTAAACGGGTCTTGAGGGGCTTTTTGACGCAC	5	15
1142	AAAACTAGCATGGCCCCTTGGGGCCTCTAAACGGGTCTTGAGGGGGATTTTGACGAGG	5	15
1178	AAAACTAGCATTGCCCCTTGGGGCCTCTAAACGGGTCTTGAGGGGCATTTTGACGTTA	5	15
1491	AAAACTAGCATATCCCCTTGGGGCCTCTAAACGGGTCTTGAGGGGGCTTTTGACGGAG	7	15
327	AAAACTAGCATTGCCCCTTGGGGCCTCTAAACGGGTCTTGAGGGGGTTTTTGACGGTG	8	15
301	AAAACTAGCATTTCCCCTTGGGGCCTCTAAACGGGTCTTGAGGGGGTTTTTGACGGGC	8	15
654	AAAACTAGCATAACCCCTTGGGGCCTCTAAACGGGTCTTGAGGGGGATTTTGACGCAC	8	15
1030	AAAACTAGCATTACCCCTTGGGGCCTCTAAACGGGTCTTGAGGGGGATTTTGACGTTC	8	15
1263	AAAACTAGCATCACCCCTTGGGGCCTCTAAACGGGTCTTGAGGGGATTTTTGACGTTG	8	15
1427	AAAACTAGCATAGCCCCTTGGGGCCTCTAAACGGGTCTTGAGGGGAATTTTGACGGGT	10	15
666	AAAACTAGCATTGCCCCTTGGGGCCTCTAAACGGGTCTTGAGGGGGGTTTTGACGATT	10	15
919	AAAACTAGCATTCCCCCTTGGGGCCTCTAAACGGGTCTTGAGGGGTGTTTTGACGCAG	10	15
1175	AAAACTAGCATCTCCCCTTGGGGCCTCTAAACGGGTCTTGAGGGGTTTTTTGACGTCC	10	15
1677	AAAACTAGCATTACCCCTTGGGGCCTCTAAACGGGTCTTGAGGGGGTTTTTGACGCCA	11	15
622	AAAACTAGCATTACCCCTTGGGGCCTCTAAACGGGTCTTGAGGGGTTTTTTGACGTTG	11	15
606	AAAACTAGCATCGCCCCTTGGGGCCTCTAAACGGGTCTTGAGGGGGTTTTTGACGCCG	13	15
645	AAAACTAGCATCTCCCCTTGGGGCCTCTAAACGGGTCTTGAGGGGGGTTTTGACGCCG	13	15
1204	AAAACTAGCATATCCCCTTGGGGCCTCTAAACGGGTCTTGAGGGGGTTTTTGACGCGC	13	15
314	AAAACTAGCATGTCCCCTTGGGGCCTCTAAACGGGTCTTGAGGGGTGTTTTGACGTGG	14	15
651	AAAACTAGCATCACCCCTTGGGGCCTCTAAACGGGTCTTGAGGGGCATTTTGACGAGG	17	15
196	AAAACTAGCATTACCCCTTGGGGCCTCTAAACGGGTCTTGAGGGGTATTTTGACGATA	115	15
4563	AAAACTAGCATTCCCCCTTGGGGCCTCTAAACGGGTCTTGAGGGGTTTTTTGACGGTT	0	15
4615	AAAACTAGCATGTCCCCTTGGGGCCTCTAAACGGGTCTTGAGGGGGGTTTTGACGCTC	0	15
4697	AAAACTAGCATGCCCCCTTGGGGCCTCTAAACGGGTCTTGAGGGGTTTTTTGACGGTT	0	15
4938	AAAACTAGCATTACCCCTTGGGGCCTCTAAACGGGTCTTGAGGGGTTTTTTGACGAAC	0	15
5508	AAAACTAGCATGTCCCCTTGGGGCCTCTAAACGGGTCTTGAGGGGAATTTTGACGCTC	0	15
3378	AAAACTAGCATTACCCCTTGGGGCCTCTAAACGGGTCTTGAGGGGCATTTTGACGTGT	3	14
773	AAAACTAGCATCCCCCCTTGGGGCCTCTAAACGGGTCTTGAGGGGGATTTTGACGGGC	3	14
1040	AAAACTAGCATTCCCCCTTGGGGCCTCTAAACGGGTCTTGAGGGGAGTTTTGACGCTT	3	14
1256	AAAACTAGCATTTCCCCTTGGGGCCTCTAAACGGGTCTTGAGGGGGGTTTTGACGTGA	3	14
1587	AAAACTAGCATTCCCCCTTGGGGCCTCTAAACGGGTCTTGAGGGGCATTTTGACGTGT	3	14
2637	AAAACTAGCATCTCCCCTTGGGGCCTCTAAACGGGTCTTGAGGGGAGTTTTGACGGAT	3	14
1880	AAAACTAGCATTTCCCCTTGGGGCCTCTAAACGGGTCTTGAGGGGAATTTTGACGATA	4	14
1245	AAAACTAGCATTGCCCCTTGGGGCCTCTAAACGGGTCTTGAGGGGTCTTTTGACGAGG	5	14
2090	AAAACTAGCATGCCCCCTTGGGGCCTCTAAACGGGTCTTGAGGGGTTTTTTGACGCTT	5	14
2196	AAAACTAGCATTTCCCCTTGGGGCCTCTAAACGGGTCTTGAGGGGGCTTTTGACGTAA	6	14
3402	AAAACTAGCATCTCCCCTTGGGGCCTCTAAACGGGTCTTGAGGGGGATTTTGACGGGC	6	14
261	AAAACTAGCATCCCCCCTTGGGGCCTCTAAACGGGTCTTGAGGGGTATTTTGACGAGA	6	14
344	AAAACTAGCATGCCCCCTTGGGGCCTCTAAACGGGTCTTGAGGGGTTTTTTGACGTTC	6	14
882	AAAACTAGCATATCCCCTTGGGGCCTCTAAACGGGTCTTGAGGGGAATTTTGACGATC	6	14
953	AAAACTAGCATGGCCCCTTGGGGCCTCTAAACGGGTCTTGAGGGGATTTTTGACGCGT	7	14
89	AAAACTAGCATTGCCCCTTGGGGCCTCTAAACGGGTCTTGAGGGGGTTTTTGACGACT	7	14
926	AAAACTAGCATGCCCCCTTGGGGCCTCTAAACGGGTCTTGAGGGGTTTTTTGACGTGT	8	14
96	AAAACTAGCATGGCCCCTTGGGGCCTCTAAACGGGTCTTGAGGGGATTTTTGACGCAT	8	14
86	AAAACTAGCATTACCCCTTGGGGCCTCTAAACGGGTCTTGAGGGGGGTTTTGACGGGC	9	14
969	AAAACTAGCATAGCCCCTTGGGGCCTCTAAACGGGTCTTGAGGGGTATTTTGACGATA	9	14
1517	AAAACTAGCATACCCCCTTGGGGCCTCTAAACGGGTCTTGAGGGGGTTTTTGACGAGC	9	14
118	AAAACTAGCATTGCCCCTTGGGGCCTCTAAACGGGTCTTGAGGGGGTTTTTGACGCGC	9	14
621	AAAACTAGCATGTCCCCTTGGGGCCTCTAAACGGGTCTTGAGGGGTGTTTTGACGGTC	9	14
209	AAAACTAGCATGGCCCCTTGGGGCCTCTAAACGGGTCTTGAGGGGAATTTTGACGCAG	10	14
1013	AAAACTAGCATGGCCCCTTGGGGCCTCTAAACGGGTCTTGAGGGGTGTTTTGACGAAG	10	14
772	AAAACTAGCATATCCCCTTGGGGCCTCTAAACGGGTCTTGAGGGGCTTTTTGACGATC	11	14
855	AAAACTAGCATGTCCCCTTGGGGCCTCTAAACGGGTCTTGAGGGGGTTTTTGACGTCC	11	14
891	AAAACTAGCATGACCCCTTGGGGCCTCTAAACGGGTCTTGAGGGGTTTTTTGACGTGG	11	14
79	AAAACTAGCATTCCCCCTTGGGGCCTCTAAACGGGTCTTGAGGGGCCTTTTGACGCTC	13	14
528	AAAACTAGCATATCCCCTTGGGGCCTCTAAACGGGTCTTGAGGGGGGTTTTGACGTAC	13	14
207	AAAACTAGCATCTCCCCTTGGGGCCTCTAAACGGGTCTTGAGGGGGTTTTTGACGGGG	14	14
233	AAAACTAGCATTTCCCCTTGGGGCCTCTAAACGGGTCTTGAGGGGCGTTTTGACGATC	15	14
245	AAAACTAGCATTTCCCCTTGGGGCCTCTAAACGGGTCTTGAGGGGAATTTTGACGGGG	15	14
1330	AAAACTAGCATTGCCCCTTGGGGCCTCTAAACGGGTCTTGAGGGGGATTTTGACGCTA	15	14
821	AAAACTAGCATCACCCCTTGGGGCCTCTAAACGGGTCTTGAGGGGCATTTTGACGCAG	16	14
334	AAAACTAGCATTACCCCTTGGGGCCTCTAAACGGGTCTTGAGGGGTTTTTTGACGCTG	18	14
182	AAAACTAGCATGCCCCCTTGGGGCCTCTAAACGGGTCTTGAGGGGATTTTTGACGTTC	21	14
155	AAAACTAGCATAACCCCTTGGGGCCTCTAAACGGGTCTTGAGGGGTTTTTTGACGTTA	69	14
174	AAAACTAGCATCACCCCTTGGGGCCTCTAAACGGGTCTTGAGGGGCATTTTGACGGGA	76	14
29	AAAACTAGCATCACCCCTTGGGGCCTCTAAACGGGTCTTGAGGGGCATTTTGACGGGC	382	14
4386	AAAACTAGCATGCCCCCTTGGGGCCTCTAAACGGGTCTTGAGGGGAGTTTTGACGGGG	0	14
4410	AAAACTAGCATCTCCCCTTGGGGCCTCTAAACGGGTCTTGAGGGGAGTTTTGACGCCT	0	14
280	AAAACTAGCATGGCCCCTTGGGGCCTCTAAACGGGTCTTGAGGGGAATTTTGACGGGG	3	13
1676	AAAACTAGCATTCCCCCTTGGGGCCTCTAAACGGGTCTTGAGGGGATTTTTGACGGTT	4	13
653	AAAACTAGCATTACCCCTTGGGGCCTCTAAACGGGTCTTGAGGGGTTTTTTGACGAAG	4	13
1234	AAAACTAGCATAACCCCTTGGGGCCTCTAAACGGGTCTTGAGGGGTTTTTTGACGTCA	5	13
1489	AAAACTAGCATGTCCCCTTGGGGCCTCTAAACGGGTCTTGAGGGGGCTTTTGACGATC	5	13
2103	AAAACTAGCATAACCCCTTGGGGCCTCTAAACGGGTCTTGAGGGGGCTTTTGACGGTT	5	13
569	AAAACTAGCATTCCCCCTTGGGGCCTCTAAACGGGTCTTGAGGGGTATTTTGACGGTA	6	13
667	AAAACTAGCATGACCCCTTGGGGCCTCTAAACGGGTCTTGAGGGGTTTTTTGACGCAC	6	13
870	AAAACTAGCATTACCCCTTGGGGCCTCTAAACGGGTCTTGAGGGGGGTTTTGACGGTG	6	13
2259	AAAACTAGCATATCCCCTTGGGGCCTCTAAACGGGTCTTGAGGGGGTTTTTGACGATC	6	13
2039	AAAACTAGCATAACCCCTTGGGGCCTCTAAACGGGTCTTGAGGGGTTTTTTGACGGTC	7	13
1418	AAAACTAGCATAGCCCCTTGGGGCCTCTAAACGGGTCTTGAGGGGTTTTTTGACGTCT	7	13
1669	AAAACTAGCATTTCCCCTTGGGGCCTCTAAACGGGTCTTGAGGGGGCTTTTGACGCCT	7	13
729	AAAACTAGCATGACCCCTTGGGGCCTCTAAACGGGTCTTGAGGGGTGTTTTGACGGTT	8	13
975	AAAACTAGCATAGCCCCTTGGGGCCTCTAAACGGGTCTTGAGGGGTCTTTTGACGTTA	8	13
177	AAAACTAGCATCGCCCCTTGGGGCCTCTAAACGGGTCTTGAGGGGCTTTTTGACGCCC	9	13
232	AAAACTAGCATTTCCCCTTGGGGCCTCTAAACGGGTCTTGAGGGGTATTTTGACGTAA	9	13
1195	AAAACTAGCATTACCCCTTGGGGCCTCTAAACGGGTCTTGAGGGGGTTTTTGACGGGG	10	13
106	AAAACTAGCATTTCCCCTTGGGGCCTCTAAACGGGTCTTGAGGGGCATTTTGACGCGG	10	13
380	AAAACTAGCATATCCCCTTGGGGCCTCTAAACGGGTCTTGAGGGGGGTTTTGACGTAG	2	4
538	AAAACTAGCATTACCCCTTGGGGCCTCTAAACGGGTCTTGAGGGGGATTTTGACGCCC	2	4
681	AAAACTAGCATCACCCCTTGGGGCCTCTAAACGGGTCTTGAGGGGTTTTTTGACGATG	2	4
845	AAAACTAGCATTTCCCCTTGGGGCCTCTAAACGGGTCTTGAGGGGGGTTTTGACGGGG	2	4
863	AAAACTAGCATTACCCCTTGGGGCCTCTAAACGGGTCTTGAGGGGACTTTTGACGCTC	2	4
873	AAAACTAGCATGGCCCCTTGGGGCCTCTAAACGGGTCTTGAGGGGATTTTTGACGCTG	2	4
878	AAAACTAGCATGTCCCCTTGGGGCCTCTAAACGGGTCTTGAGGGGGCTTTTGACGACT	2	4
1244	AAAACTAGCATTACCCCTTGGGGCCTCTAAACGGGTCTTGAGGGGATTTTTGACGGTG	2	4
1255	AAAACTAGCATATCCCCTTGGGGCCTCTAAACGGGTCTTGAGGGGGGTTTTGACGCTG	2	4
1308	AAAACTAGCATGGCCCCTTGGGGCCTCTAAACGGGTCTTGAGGGGTATTTTGACGTTC	2	4
1438	AAAACTAGCATTGCCCCTTGGGGCCTCTAAACGGGTCTTGAGGGGTCTTTTGACGTAT	2	4
1474	AAAACTAGCATAGCCCCTTGGGGCCTCTAAACGGGTCTTGAGGGGCCTTTTGACGTGC	2	4
1524	AAAACTAGCATCTCCCCTTGGGGCCTCTAAACGGGTCTTGAGGGGTATTTTGACGGTG	2	4
1664	AAAACTAGCATTTCCCCTTGGGGCCTCTAAACGGGTCTTGAGGGGTTTTTTGACGGGG	2	4
1667	AAAACTAGCATTCCCCCTTGGGGCCTCTAAACGGGTCTTGAGGGGGGTTTTGACGATG	2	4
1753	AAAACTAGCATTACCCCTTGGGGCCTCTAAACGGGTCTTGAGGGGGTTTTTGACGCTC	2	4
1877	AAAACTAGCATGCCCCCTTGGGGCCTCTAAACGGGTCTTGAGGGGTATTTTGACGGTG	2	4
2283	AAAACTAGCATTGCCCCTTGGGGCCTCTAAACGGGTCTTGAGGGGGTTTTTGACGATT	2	4
2340	AAAACTAGCATCACCCCTTGGGGCCTCTAAACGGGTCTTGAGGGGGCTTTTGACGCCT	2	4
2435	AAAACTAGCATTGCCCCTTGGGGCCTCTAAACGGGTCTTGAGGGGGTTTTTGACGCCT	2	4
2731	AAAACTAGCATAGCCCCTTGGGGCCTCTAAACGGGTCTTGAGGGGCGTTTTGACGGCT	2	4
2733	AAAACTAGCATGGCCCCTTGGGGCCTCTAAACGGGTCTTGAGGGGTTTTTTGACGTTA	2	4
2746	AAAACTAGCATATCCCCTTGGGGCCTCTAAACGGGTCTTGAGGGGTATTTTGACGACC	2	4
2755	AAAACTAGCATTTCCCCTTGGGGCCTCTAAACGGGTCTTGAGGGGCTTTTTGACGAGG	2	4
2944	AAAACTAGCATAGCCCCTTGGGGCCTCTAAACGGGTCTTGAGGGGTATTTTGACGCTT	2	4
3051	AAAACTAGCATCTCCCCTTGGGGCCTCTAAACGGGTCTTGAGGGGTTTTTTGACGTTA	2	4
3119	AAAACTAGCATAGCCCCTTGGGGCCTCTAAACGGGTCTTGAGGGGGTTTTTGACGCAT	2	4
3212	AAAACTAGCATTTCCCCTTGGGGCCTCTAAACGGGTCTTGAGGGGAATTTTGACGTCC	2	4
3227	AAAACTAGCATATCCCCTTGGGGCCTCTAAACGGGTCTTGAGGGGTATTTTGACGGTA	2	4
3444	AAAACTAGCATTGCCCCTTGGGGCCTCTAAACGGGTCTTGAGGGGCTTTTTGACGATT	2	4
3481	AAAACTAGCATACCCCCTTGGGGCCTCTAAACGGGTCTTGAGGGGTGTTTTGACGCCT	2	4
3762	AAAACTAGCATTCCCCCTTGGGGCCTCTAAACGGGTCTTGAGGGGCATTTTGACGTCA	2	4
1632	AAAACTAGCATATCCCCTTGGGGCCTCTAAACGGGTCTTGAGGGGAATTTTGACGGTT	10	13
757	AAAACTAGCATCTCCCCTTGGGGCCTCTAAACGGGTCTTGAGGGGACTTTTGACGGGC	14	13
941	AAAACTAGCATTTCCCCTTGGGGCCTCTAAACGGGTCTTGAGGGGATTTTTGACGCTT	18	13
1055	AAAACTAGCATTCCCCCTTGGGGCCTCTAAACGGGTCTTGAGGGGTGTTTTGACGTGC	21	13
907	AAAACTAGCATATCCCCTTGGGGCCTCTAAACGGGTCTTGAGGGGTTTTTTGACGCTT	23	13
1042	AAAACTAGCATTTCCCCTTGGGGCCTCTAAACGGGTCTTGAGGGGTTTTTTGACGCGT	23	13
292	AAAACTAGCATCTCCCCTTGGGGCCTCTAAACGGGTCTTGAGGGGGCTTTTGACGGCA	37	13
4308	AAAACTAGCATTGCCCCTTGGGGCCTCTAAACGGGTCTTGAGGGGACTTTTGACGGAT	0	13
4901	AAAACTAGCATATCCCCTTGGGGCCTCTAAACGGGTCTTGAGGGGCATTTTGACGTGT	0	13
5117	AAAACTAGCATGCCCCCTTGGGGCCTCTAAACGGGTCTTGAGGGGCCTTTTGACGTCC	0	13
6232	AAAACTAGCATAGCCCCTTGGGGCCTCTAAACGGGTCTTGAGGGGAATTTTGACGCTC	0	13
1344	AAAACTAGCATTACCCCTTGGGGCCTCTAAACGGGTCTTGAGGGGATTTTTGACGTGT	3	12
1429	AAAACTAGCATGACCCCTTGGGGCCTCTAAACGGGTCTTGAGGGGTATTTTGACGCAT	3	12
1499	AAAACTAGCATCTCCCCTTGGGGCCTCTAAACGGGTCTTGAGGGGAATTTTGACGGAC	3	12
1522	AAAACTAGCATTCCCCCTTGGGGCCTCTAAACGGGTCTTGAGGGGATTTTTGACGGGC	3	12
1800	AAAACTAGCATGTCCCCTTGGGGCCTCTAAACGGGTCTTGAGGGGTATTTTGACGAAC	3	12
2819	AAAACTAGCATGCCCCCTTGGGGCCTCTAAACGGGTCTTGAGGGGTATTTTGACGTCT	3	12
643	AAAACTAGCATGCCCCCTTGGGGCCTCTAAACGGGTCTTGAGGGGCATTTTGACGTTT	4	12
1693	AAAACTAGCATCGCCCCTTGGGGCCTCTAAACGGGTCTTGAGGGGAATTTTGACGCTT	4	12
802	AAAACTAGCATCTCCCCTTGGGGCCTCTAAACGGGTCTTGAGGGGCATTTTGACGATC	5	12
980	AAAACTAGCATTTCCCCTTGGGGCCTCTAAACGGGTCTTGAGGGGGCTTTTGACGTTT	5	12
2386	AAAACTAGCATCTCCCCTTGGGGCCTCTAAACGGGTCTTGAGGGGTATTTTGACGTTA	5	12
2438	AAAACTAGCATGTCCCCTTGGGGCCTCTAAACGGGTCTTGAGGGGTTTTTTGACGCTG	6	12
1	AAAACTAGCATTACCCCTTGGGGCCTCTAAACGGGTCTTGAGGGGCATTTTGACGGTG	7	12
769	AAAACTAGCATGGCCCCTTGGGGCCTCTAAACGGGTCTTGAGGGGGCTTTTGACGCTA	7	12
883	AAAACTAGCATGGCCCCTTGGGGCCTCTAAACGGGTCTTGAGGGGAATTTTGACGACC	7	12
726	AAAACTAGCATTTCCCCTTGGGGCCTCTAAACGGGTCTTGAGGGGTGTTTTGACGGGT	8	12
1577	AAAACTAGCATCGCCCCTTGGGGCCTCTAAACGGGTCTTGAGGGGATTTTTGACGTTC	8	12
805	AAAACTAGCATGACCCCTTGGGGCCTCTAAACGGGTCTTGAGGGGTCTTTTGACGGCC	9	12
1180	AAAACTAGCATTGCCCCTTGGGGCCTCTAAACGGGTCTTGAGGGGATTTTTGACGTCA	9	12
1964	AAAACTAGCATCTCCCCTTGGGGCCTCTAAACGGGTCTTGAGGGGGTTTTTGACGTGT	9	12
784	AAAACTAGCATTTCCCCTTGGGGCCTCTAAACGGGTCTTGAGGGGTATTTTGACGCAA	10	12
1099	AAAACTAGCATTGCCCCTTGGGGCCTCTAAACGGGTCTTGAGGGGTGTTTTGACGCAC	10	12
683	AAAACTAGCATCTCCCCTTGGGGCCTCTAAACGGGTCTTGAGGGGTTTTTTGACGTAT	11	12
780	AAAACTAGCATGTCCCCTTGGGGCCTCTAAACGGGTCTTGAGGGGACTTTTGACGCAT	11	12
129	AAAACTAGCATCCCCCCTTGGGGCCTCTAAACGGGTCTTGAGGGGGATTTTGACGCTT	12	12
293	AAAACTAGCATTACCCCTTGGGGCCTCTAAACGGGTCTTGAGGGGTATTTTGACGAGC	12	12
462	AAAACTAGCATAGCCCCTTGGGGCCTCTAAACGGGTCTTGAGGGGTTTTTTGACGGGC	15	12
998	AAAACTAGCATGACCCCTTGGGGCCTCTAAACGGGTCTTGAGGGGCGTTTTGACGCCG	16	12
32	AAAACTAGCATATCCCCTTGGGGCCTCTAAACGGGTCTTGAGGGGTGTTTTGACGGAT	17	12
967	AAAACTAGCATATCCCCTTGGGGCCTCTAAACGGGTCTTGAGGGGTTTTTTGACGGGT	18	12
316	AAAACTAGCATTTCCCCTTGGGGCCTCTAAACGGGTCTTGAGGGGTATTTTGACGCGC	82	12
24	AAAACTAGCATATCCCCTTGGGGCCTCTAAACGGGTCTTGAGGGGACTTTTGACGCGT	288	12
4522	AAAACTAGCATGCCCCCTTGGGGCCTCTAAACGGGTCTTGAGGGGCATTTTGACGTGT	0	12
4539	AAAACTAGCATGGCCCCTTGGGGCCTCTAAACGGGTCTTGAGGGGCATTTTGACGGTG	0	12
4771	AAAACTAGCATTCCCCCTTGGGGCCTCTAAACGGGTCTTGAGGGGCATTTTGACGGTG	0	12
5539	AAAACTAGCATTTCCCCTTGGGGCCTCTAAACGGGTCTTGAGGGGGTTTTTGACGCGC	0	12
27	AAAACTAGCATATCCCCTTGGGGCCTCTAAACGGGTCTTGAGGGGCTTTTTGACGCGA	3	11
340	AAAACTAGCATCTCCCCTTGGGGCCTCTAAACGGGTCTTGAGGGGTTTTTTGACGGAG	4	11
2218	AAAACTAGCATGACCCCTTGGGGCCTCTAAACGGGTCTTGAGGGGCTTTTTGACGCTT	4	11
661	AAAACTAGCATAACCCCTTGGGGCCTCTAAACGGGTCTTGAGGGGCTTTTTGACGTAC	4	11
1148	AAAACTAGCATTGCCCCTTGGGGCCTCTAAACGGGTCTTGAGGGGCATTTTGACGCAT	5	11
1572	AAAACTAGCATAACCCCTTGGGGCCTCTAAACGGGTCTTGAGGGGCGTTTTGACGCGT	5	11
2071	AAAACTAGCATTCCCCCTTGGGGCCTCTAAACGGGTCTTGAGGGGTGTTTTGACGGTC	6	11
1011	AAAACTAGCATTTCCCCTTGGGGCCTCTAAACGGGTCTTGAGGGGGTTTTTGACGGGG	7	11
82	AAAACTAGCATCTCCCCTTGGGGCCTCTAAACGGGTCTTGAGGGGATTTTTGACGGGT	7	11
339	AAAACTAGCATGCCCCCTTGGGGCCTCTAAACGGGTCTTGAGGGGGTTTTTGACGTGG	7	11
734	AAAACTAGCATGTCCCCTTGGGGCCTCTAAACGGGTCTTGAGGGGTGTTTTGACGTGC	7	11
940	AAAACTAGCATTACCCCTTGGGGCCTCTAAACGGGTCTTGAGGGGTTTTTTGACGAAT	7	11
1128	AAAACTAGCATGTCCCCTTGGGGCCTCTAAACGGGTCTTGAGGGGACTTTTGACGCTG	7	11
703	AAAACTAGCATCTCCCCTTGGGGCCTCTAAACGGGTCTTGAGGGGCGTTTTGACGTTC	8	11
1528	AAAACTAGCATCTCCCCTTGGGGCCTCTAAACGGGTCTTGAGGGGATTTTTGACGTAG	8	11
649	AAAACTAGCATATCCCCTTGGGGCCTCTAAACGGGTCTTGAGGGGCTTTTTGACGAAG	9	11
184	AAAACTAGCATTGCCCCTTGGGGCCTCTAAACGGGTCTTGAGGGGTCTTTTGACGTAG	10	11
992	AAAACTAGCATTACCCCTTGGGGCCTCTAAACGGGTCTTGAGGGGTTTTTTGACGCTT	12	11
336	AAAACTAGCATATCCCCTTGGGGCCTCTAAACGGGTCTTGAGGGGTGTTTTGACGGTA	12	11
559	AAAACTAGCATTCCCCCTTGGGGCCTCTAAACGGGTCTTGAGGGGTCTTTTGACGTGC	12	11
1078	AAAACTAGCATCTCCCCTTGGGGCCTCTAAACGGGTCTTGAGGGGAGTTTTGACGGTA	13	11
1103	AAAACTAGCATTGCCCCTTGGGGCCTCTAAACGGGTCTTGAGGGGTATTTTGACGTAC	15	11
412	AAAACTAGCATTACCCCTTGGGGCCTCTAAACGGGTCTTGAGGGGAATTTTGACGGTG	33	11
4340	AAAACTAGCATAGCCCCTTGGGGCCTCTAAACGGGTCTTGAGGGGTGTTTTGACGTCC	0	11
4387	AAAACTAGCATTGCCCCTTGGGGCCTCTAAACGGGTCTTGAGGGGCATTTTGACGGTG	0	11
4570	AAAACTAGCATCGCCCCTTGGGGCCTCTAAACGGGTCTTGAGGGGTTTTTTGACGACG	0	11
4581	AAAACTAGCATGCCCCCTTGGGGCCTCTAAACGGGTCTTGAGGGGACTTTTGACGTAG	0	11
4683	AAAACTAGCATGTCCCCTTGGGGCCTCTAAACGGGTCTTGAGGGGTGTTTTGACGGCC	0	11
5047	AAAACTAGCATTGCCCCTTGGGGCCTCTAAACGGGTCTTGAGGGGAATTTTGACGCTC	0	11
5382	AAAACTAGCATGGCCCCTTGGGGCCTCTAAACGGGTCTTGAGGGGGTTTTTGACGGCC	0	11
5443	AAAACTAGCATTTCCCCTTGGGGCCTCTAAACGGGTCTTGAGGGGAATTTTGACGGTT	0	11
5773	AAAACTAGCATCGCCCCTTGGGGCCTCTAAACGGGTCTTGAGGGGCATTTTGACGTGT	0	11
6059	AAAACTAGCATTACCCCTTGGGGCCTCTAAACGGGTCTTGAGGGGTTTTTTGACGTTA	0	11
915	AAAACTAGCATTTCCCCTTGGGGCCTCTAAACGGGTCTTGAGGGGGCTTTTGACGGCG	3	10
1616	AAAACTAGCATAACCCCTTGGGGCCTCTAAACGGGTCTTGAGGGGCTTTTTGACGTTG	3	10
1715	AAAACTAGCATATCCCCTTGGGGCCTCTAAACGGGTCTTGAGGGGCATTTTGACGGTG	3	10
2059	AAAACTAGCATTTCCCCTTGGGGCCTCTAAACGGGTCTTGAGGGGACTTTTGACGTTG	3	10
2076	AAAACTAGCATCACCCCTTGGGGCCTCTAAACGGGTCTTGAGGGGGCTTTTGACGAGT	3	10
2332	AAAACTAGCATTTCCCCTTGGGGCCTCTAAACGGGTCTTGAGGGGCTTTTTGACGATC	3	10
2475	AAAACTAGCATCACCCCTTGGGGCCTCTAAACGGGTCTTGAGGGGCATTTTGACGGTG	3	10
2738	AAAACTAGCATTTCCCCTTGGGGCCTCTAAACGGGTCTTGAGGGGGTTTTTGACGGTC	3	10
3140	AAAACTAGCATGACCCCTTGGGGCCTCTAAACGGGTCTTGAGGGGTGTTTTGACGCCT	3	10
512	AAAACTAGCATAGCCCCTTGGGGCCTCTAAACGGGTCTTGAGGGGAGTTTTGACGCTG	4	10
987	AAAACTAGCATAGCCCCTTGGGGCCTCTAAACGGGTCTTGAGGGGTCTTTTGACGGTG	4	10
1285	AAAACTAGCATTGCCCCTTGGGGCCTCTAAACGGGTCTTGAGGGGTCTTTTGACGCGC	4	10
1603	AAAACTAGCATTGCCCCTTGGGGCCTCTAAACGGGTCTTGAGGGGGTTTTTGACGGAT	4	10
133	AAAACTAGCATTTCCCCTTGGGGCCTCTAAACGGGTCTTGAGGGGCATTTTGACGGTG	5	10
388	AAAACTAGCATTGCCCCTTGGGGCCTCTAAACGGGTCTTGAGGGGTTTTTTGACGTTG	5	10
22	AAAACTAGCATGCCCCCTTGGGGCCTCTAAACGGGTCTTGAGGGGGCTTTTGACGGTA	2	3
260	AAAACTAGCATATCCCCTTGGGGCCTCTAAACGGGTCTTGAGGGGGTTTTTGACGACT	2	3
403	AAAACTAGCATTACCCCTTGGGGCCTCTAAACGGGTCTTGAGGGGTGTTTTGACGGTA	2	3
748	AAAACTAGCATTTCCCCTTGGGGCCTCTAAACGGGTCTTGAGGGGGTTTTTGACGTAT	2	3
794	AAAACTAGCATTACCCCTTGGGGCCTCTAAACGGGTCTTGAGGGGTATTTTGACGCTC	2	3
810	AAAACTAGCATATCCCCTTGGGGCCTCTAAACGGGTCTTGAGGGGTGTTTTGACGGGC	2	3
937	AAAACTAGCATACCCCCTTGGGGCCTCTAAACGGGTCTTGAGGGGTATTTTGACGTGG	2	3
954	AAAACTAGCATTCCCCCTTGGGGCCTCTAAACGGGTCTTGAGGGGGTTTTTGACGAGG	2	3
961	AAAACTAGCATTTCCCCTTGGGGCCTCTAAACGGGTCTTGAGGGGCGTTTTGACGGTT	2	3
1075	AAAACTAGCATTACCCCTTGGGGCCTCTAAACGGGTCTTGAGGGGTGTTTTGACGCGG	2	3
1181	AAAACTAGCATCCCCCCTTGGGGCCTCTAAACGGGTCTTGAGGGGGTTTTTGACGTTC	2	3
1188	AAAACTAGCATTACCCCTTGGGGCCTCTAAACGGGTCTTGAGGGGTTTTTTGACGCGA	2	3
1223	AAAACTAGCATCCCCCCTTGGGGCCTCTAAACGGGTCTTGAGGGGAATTTTGACGGGT	2	3
1230	AAAACTAGCATTTCCCCTTGGGGCCTCTAAACGGGTCTTGAGGGGGATTTTGACGCGC	2	3
1487	AAAACTAGCATGACCCCTTGGGGCCTCTAAACGGGTCTTGAGGGGGTTTTTGACGCTA	2	3
1633	AAAACTAGCATTACCCCTTGGGGCCTCTAAACGGGTCTTGAGGGGTCTTTTGACGGTG	2	3
1873	AAAACTAGCATCACCCCTTGGGGCCTCTAAACGGGTCTTGAGGGGGTTTTTGACGTTG	2	3
1910	AAAACTAGCATCGCCCCTTGGGGCCTCTAAACGGGTCTTGAGGGGTGTTTTGACGGGC	2	3
2054	AAAACTAGCATCCCCCCTTGGGGCCTCTAAACGGGTCTTGAGGGGATTTTTGACGGGG	2	3
2078	AAAACTAGCATCCCCCCTTGGGGCCTCTAAACGGGTCTTGAGGGGTATTTTGACGCGG	2	3
2099	AAAACTAGCATCACCCCTTGGGGCCTCTAAACGGGTCTTGAGGGGGTTTTTGACGATT	2	3
2163	AAAACTAGCATTTCCCCTTGGGGCCTCTAAACGGGTCTTGAGGGGGATTTTGACGGTA	2	3
2198	AAAACTAGCATTGCCCCTTGGGGCCTCTAAACGGGTCTTGAGGGGAATTTTGACGTTG	2	3
2279	AAAACTAGCATTACCCCTTGGGGCCTCTAAACGGGTCTTGAGGGGTTTTTTGACGGGG	2	3
2319	AAAACTAGCATCTCCCCTTGGGGCCTCTAAACGGGTCTTGAGGGGGCTTTTGACGCAA	2	3
2504	AAAACTAGCATTTCCCCTTGGGGCCTCTAAACGGGTCTTGAGGGGGTTTTTGACGAGG	2	3
2523	AAAACTAGCATATCCCCTTGGGGCCTCTAAACGGGTCTTGAGGGGATTTTTGACGACT	2	3
2527	AAAACTAGCATGGCCCCTTGGGGCCTCTAAACGGGTCTTGAGGGGTTTTTTGACGCAC	2	3
2636	AAAACTAGCATTTCCCCTTGGGGCCTCTAAACGGGTCTTGAGGGGTTTTTTGACGTTG	2	3
2671	AAAACTAGCATCACCCCTTGGGGCCTCTAAACGGGTCTTGAGGGGATTTTTGACGACA	2	3
2842	AAAACTAGCATATCCCCTTGGGGCCTCTAAACGGGTCTTGAGGGGTTTTTTGACGGCC	2	3
2954	AAAACTAGCATTTCCCCTTGGGGCCTCTAAACGGGTCTTGAGGGGGGTTTTGACGTAC	2	3
2980	AAAACTAGCATTTCCCCTTGGGGCCTCTAAACGGGTCTTGAGGGGTATTTTGACGTCA	2	3
3024	AAAACTAGCATTACCCCTTGGGGCCTCTAAACGGGTCTTGAGGGGATTTTTGACGATA	2	3
3110	AAAACTAGCATTTCCCCTTGGGGCCTCTAAACGGGTCTTGAGGGGATTTTTGACGAGG	2	3
3114	AAAACTAGCATGTCCCCTTGGGGCCTCTAAACGGGTCTTGAGGGGGATTTTGACGTGC	2	3
3168	AAAACTAGCATGTCCCCTTGGGGCCTCTAAACGGGTCTTGAGGGGGTTTTTGACGCTC	2	3
3205	AAAACTAGCATTACCCCTTGGGGCCTCTAAACGGGTCTTGAGGGGGCTTTTGACGGTG	2	3
3229	AAAACTAGCATACCCCCTTGGGGCCTCTAAACGGGTCTTGAGGGGGTTTTTGACGGTG	2	3
3246	AAAACTAGCATTTCCCCTTGGGGCCTCTAAACGGGTCTTGAGGGGAATTTTGACGTTG	2	3
3355	AAAACTAGCATTCCCCCTTGGGGCCTCTAAACGGGTCTTGAGGGGTATTTTGACGATG	2	3
3530	AAAACTAGCATAGCCCCTTGGGGCCTCTAAACGGGTCTTGAGGGGCATTTTGACGGTG	2	3
3967	AAAACTAGCATCACCCCTTGGGGCCTCTAAACGGGTCTTGAGGGGATTTTTGACGTGG	2	3
923	AAAACTAGCATCTCCCCTTGGGGCCTCTAAACGGGTCTTGAGGGGGTTTTTGACGTAC	5	10
1260	AAAACTAGCATGGCCCCTTGGGGCCTCTAAACGGGTCTTGAGGGGGTTTTTGACGCGG	5	10
1397	AAAACTAGCATGGCCCCTTGGGGCCTCTAAACGGGTCTTGAGGGGTTTTTTGACGATC	5	10
1707	AAAACTAGCATCGCCCCTTGGGGCCTCTAAACGGGTCTTGAGGGGGTTTTTGACGGCT	5	10
2055	AAAACTAGCATTCCCCCTTGGGGCCTCTAAACGGGTCTTGAGGGGTATTTTGACGAGC	5	10
317	AAAACTAGCATGTCCCCTTGGGGCCTCTAAACGGGTCTTGAGGGGATTTTTGACGATA	6	10
1241	AAAACTAGCATTACCCCTTGGGGCCTCTAAACGGGTCTTGAGGGGCTTTTTGACGTAC	6	10
685	AAAACTAGCATCCCCCCTTGGGGCCTCTAAACGGGTCTTGAGGGGAGTTTTGACGGAC	7	10
921	AAAACTAGCATTGCCCCTTGGGGCCTCTAAACGGGTCTTGAGGGGTGTTTTGACGGGC	7	10
1138	AAAACTAGCATTCCCCCTTGGGGCCTCTAAACGGGTCTTGAGGGGGTTTTTGACGACA	7	10
2365	AAAACTAGCATTTCCCCTTGGGGCCTCTAAACGGGTCTTGAGGGGGGTTTTGACGGTA	7	10
346	AAAACTAGCATATCCCCTTGGGGCCTCTAAACGGGTCTTGAGGGGCATTTTGACGAGC	8	10
700	AAAACTAGCATAGCCCCTTGGGGCCTCTAAACGGGTCTTGAGGGGTCTTTTGACGCAC	8	10
2024	AAAACTAGCATTCCCCCTTGGGGCCTCTAAACGGGTCTTGAGGGGTCTTTTGACGCGC	8	10
1102	AAAACTAGCATCGCCCCTTGGGGCCTCTAAACGGGTCTTGAGGGGCTTTTTGACGGAC	9	10
524	AAAACTAGCATGGCCCCTTGGGGCCTCTAAACGGGTCTTGAGGGGGTTTTTGACGTCA	10	10
1092	AAAACTAGCATTACCCCTTGGGGCCTCTAAACGGGTCTTGAGGGGTTTTTTGACGGCC	11	10
433	AAAACTAGCATCCCCCCTTGGGGCCTCTAAACGGGTCTTGAGGGGAATTTTGACGGCG	11	10
503	AAAACTAGCATCACCCCTTGGGGCCTCTAAACGGGTCTTGAGGGGTTTTTTGACGATA	11	10
1360	AAAACTAGCATTCCCCCTTGGGGCCTCTAAACGGGTCTTGAGGGGGTTTTTGACGTGT	11	10
823	AAAACTAGCATGACCCCTTGGGGCCTCTAAACGGGTCTTGAGGGGATTTTTGACGGGG	12	10
572	AAAACTAGCATATCCCCTTGGGGCCTCTAAACGGGTCTTGAGGGGGTTTTTGACGGAA	14	10
631	AAAACTAGCATCCCCCCTTGGGGCCTCTAAACGGGTCTTGAGGGGGGTTTTGACGGTT	15	10
283	AAAACTAGCATTACCCCTTGGGGCCTCTAAACGGGTCTTGAGGGGTTTTTTGACGCTA	16	10
1116	AAAACTAGCATGACCCCTTGGGGCCTCTAAACGGGTCTTGAGGGGGGTTTTGACGGGG	16	10
418	AAAACTAGCATCACCCCTTGGGGCCTCTAAACGGGTCTTGAGGGGATTTTTGACGGTA	19	10
14	AAAACTAGCATAACCCCTTGGGGCCTCTAAACGGGTCTTGAGGGGTTTTTTGACGAGG	21	10
607	AAAACTAGCATTTCCCCTTGGGGCCTCTAAACGGGTCTTGAGGGGATTTTTGACGTAG	21	10
4382	AAAACTAGCATTTCCCCTTGGGGCCTCTAAACGGGTCTTGAGGGGCCTTTTGACGTCC	0	10
4912	AAAACTAGCATCTCCCCTTGGGGCCTCTAAACGGGTCTTGAGGGGTATTTTGACGTAA	0	10
4954	AAAACTAGCATGACCCCTTGGGGCCTCTAAACGGGTCTTGAGGGGTTTTTTGACGAAC	0	10
4993	AAAACTAGCATGACCCCTTGGGGCCTCTAAACGGGTCTTGAGGGGCCTTTTGACGTTC	0	10
5045	AAAACTAGCATCTCCCCTTGGGGCCTCTAAACGGGTCTTGAGGGGCCTTTTGACGTCC	0	10
5707	AAAACTAGCATTACCCCTTGGGGCCTCTAAACGGGTCTTGAGGGGGGTTTTGACGATG	0	10
415	AAAACTAGCATCACCCCTTGGGGCCTCTAAACGGGTCTTGAGGGGTTTTTTGACGGTT	3	9
820	AAAACTAGCATAACCCCTTGGGGCCTCTAAACGGGTCTTGAGGGGAATTTTGACGAGG	3	9
952	AAAACTAGCATTTCCCCTTGGGGCCTCTAAACGGGTCTTGAGGGGAATTTTGACGAAC	3	9
1659	AAAACTAGCATATCCCCTTGGGGCCTCTAAACGGGTCTTGAGGGGTGTTTTGACGCGT	3	9
1775	AAAACTAGCATCCCCCCTTGGGGCCTCTAAACGGGTCTTGAGGGGTTTTTTGACGAAC	3	9
1848	AAAACTAGCATACCCCCTTGGGGCCTCTAAACGGGTCTTGAGGGGTATTTTGACGGCA	3	9
1991	AAAACTAGCATAACCCCTTGGGGCCTCTAAACGGGTCTTGAGGGGGCTTTTGACGCTG	3	9
3047	AAAACTAGCATCCCCCCTTGGGGCCTCTAAACGGGTCTTGAGGGGCTTTTTGACGATA	3	9
1850	AAAACTAGCATTCCCCCTTGGGGCCTCTAAACGGGTCTTGAGGGGTGTTTTGACGCAT	4	9
281	AAAACTAGCATGTCCCCTTGGGGCCTCTAAACGGGTCTTGAGGGGAATTTTGACGACG	4	9
1584	AAAACTAGCATCTCCCCTTGGGGCCTCTAAACGGGTCTTGAGGGGGGTTTTGACGGTA	4	9
2097	AAAACTAGCATAGCCCCTTGGGGCCTCTAAACGGGTCTTGAGGGGAGTTTTGACGGTA	4	9
615	AAAACTAGCATTTCCCCTTGGGGCCTCTAAACGGGTCTTGAGGGGTATTTTGACGATT	5	9
1932	AAAACTAGCATTCCCCCTTGGGGCCTCTAAACGGGTCTTGAGGGGTGTTTTGACGAGG	5	9
1952	AAAACTAGCATAGCCCCTTGGGGCCTCTAAACGGGTCTTGAGGGGGATTTTGACGCTC	5	9
898	AAAACTAGCATCGCCCCTTGGGGCCTCTAAACGGGTCTTGAGGGGTCTTTTGACGTAC	6	9
2961	AAAACTAGCATAGCCCCTTGGGGCCTCTAAACGGGTCTTGAGGGGGATTTTGACGTCC	6	9
91	AAAACTAGCATCACCCCTTGGGGCCTCTAAACGGGTCTTGAGGGGGTTTTTGACGTTT	7	9
511	AAAACTAGCATCACCCCTTGGGGCCTCTAAACGGGTCTTGAGGGGGTTTTTGACGACT	7	9
779	AAAACTAGCATACCCCCTTGGGGCCTCTAAACGGGTCTTGAGGGGCCTTTTGACGCTC	7	9
1164	AAAACTAGCATATCCCCTTGGGGCCTCTAAACGGGTCTTGAGGGGATTTTTGACGGTC	7	9
1347	AAAACTAGCATGCCCCCTTGGGGCCTCTAAACGGGTCTTGAGGGGAATTTTGACGCTC	7	9
735	AAAACTAGCATTTCCCCTTGGGGCCTCTAAACGGGTCTTGAGGGGTGTTTTGACGAAG	8	9
747	AAAACTAGCATTACCCCTTGGGGCCTCTAAACGGGTCTTGAGGGGTATTTTGACGATT	8	9
751	AAAACTAGCATAGCCCCTTGGGGCCTCTAAACGGGTCTTGAGGGGATTTTTGACGTGG	8	9
1126	AAAACTAGCATCGCCCCTTGGGGCCTCTAAACGGGTCTTGAGGGGCATTTTGACGCGC	9	9
68	AAAACTAGCATGTCCCCTTGGGGCCTCTAAACGGGTCTTGAGGGGTTTTTTGACGGGG	10	9
888	AAAACTAGCATTCCCCCTTGGGGCCTCTAAACGGGTCTTGAGGGGGGTTTTGACGTTC	10	9
1196	AAAACTAGCATTCCCCCTTGGGGCCTCTAAACGGGTCTTGAGGGGCGTTTTGACGGCG	10	9
1596	AAAACTAGCATGGCCCCTTGGGGCCTCTAAACGGGTCTTGAGGGGAGTTTTGACGTGT	10	9
948	AAAACTAGCATTGCCCCTTGGGGCCTCTAAACGGGTCTTGAGGGGCTTTTTGACGAAC	17	9
474	AAAACTAGCATTACCCCTTGGGGCCTCTAAACGGGTCTTGAGGGGTCTTTTGACGCGG	19	9
522	AAAACTAGCATGTCCCCTTGGGGCCTCTAAACGGGTCTTGAGGGGCTTTTTGACGCCC	20	9
582	AAAACTAGCATTGCCCCTTGGGGCCTCTAAACGGGTCTTGAGGGGCTTTTTGACGCTT	26	9
4491	AAAACTAGCATCGCCCCTTGGGGCCTCTAAACGGGTCTTGAGGGGGTTTTTGACGCTG	0	9
4676	AAAACTAGCATGCCCCCTTGGGGCCTCTAAACGGGTCTTGAGGGGCATTTTGACGGTG	0	9
4863	AAAACTAGCATCACCCCTTGGGGCCTCTAAACGGGTCTTGAGGGGTTTTTTGACGAAC	0	9
4872	AAAACTAGCATCGCCCCTTGGGGCCTCTAAACGGGTCTTGAGGGGAATTTTGACGCTC	0	9
4972	AAAACTAGCATCGCCCCTTGGGGCCTCTAAACGGGTCTTGAGGGGTGTTTTGACGACG	0	9
6093	AAAACTAGCATCTCCCCTTGGGGCCTCTAAACGGGTCTTGAGGGGCATTTTGACGTGT	0	9
1335	AAAACTAGCATAGCCCCTTGGGGCCTCTAAACGGGTCTTGAGGGGATTTTTGACGGGC	3	8
963	AAAACTAGCATACCCCCTTGGGGCCTCTAAACGGGTCTTGAGGGGTATTTTGACGGGG	3	8
1291	AAAACTAGCATTGCCCCTTGGGGCCTCTAAACGGGTCTTGAGGGGATTTTTGACGGGG	3	8
2628	AAAACTAGCATCTCCCCTTGGGGCCTCTAAACGGGTCTTGAGGGGGGTTTTGACGATT	3	8
3615	AAAACTAGCATGTCCCCTTGGGGCCTCTAAACGGGTCTTGAGGGGTTTTTTGACGTTA	3	8
2178	AAAACTAGCATTCCCCCTTGGGGCCTCTAAACGGGTCTTGAGGGGCATTTTGACGTCT	4	8
459	AAAACTAGCATGCCCCCTTGGGGCCTCTAAACGGGTCTTGAGGGGTATTTTGACGTTC	4	8
1018	AAAACTAGCATGGCCCCTTGGGGCCTCTAAACGGGTCTTGAGGGGTCTTTTGACGGTT	4	8
1931	AAAACTAGCATACCCCCTTGGGGCCTCTAAACGGGTCTTGAGGGGGGTTTTGACGGCG	4	8
2155	AAAACTAGCATTCCCCCTTGGGGCCTCTAAACGGGTCTTGAGGGGTATTTTGACGGTT	4	8
1004	AAAACTAGCATACCCCCTTGGGGCCTCTAAACGGGTCTTGAGGGGTCTTTTGACGGCT	5	8
1449	AAAACTAGCATGCCCCCTTGGGGCCTCTAAACGGGTCTTGAGGGGTATTTTGACGGAC	5	8
1743	AAAACTAGCATACCCCCTTGGGGCCTCTAAACGGGTCTTGAGGGGAATTTTGACGGCG	5	8
1939	AAAACTAGCATCTCCCCTTGGGGCCTCTAAACGGGTCTTGAGGGGGCTTTTGACGTGC	5	8
2195	AAAACTAGCATCTCCCCTTGGGGCCTCTAAACGGGTCTTGAGGGGTCTTTTGACGAAG	5	8
2379	AAAACTAGCATAACCCCTTGGGGCCTCTAAACGGGTCTTGAGGGGCGTTTTGACGTTT	5	8
2737	AAAACTAGCATGACCCCTTGGGGCCTCTAAACGGGTCTTGAGGGGTTTTTTGACGTGT	5	8
3125	AAAACTAGCATTGCCCCTTGGGGCCTCTAAACGGGTCTTGAGGGGTGTTTTGACGGGT	5	8
1606	AAAACTAGCATAACCCCTTGGGGCCTCTAAACGGGTCTTGAGGGGTTTTTTGACGTAT	6	8
593	AAAACTAGCATCGCCCCTTGGGGCCTCTAAACGGGTCTTGAGGGGTGTTTTGACGCGA	6	8
1044	AAAACTAGCATTTCCCCTTGGGGCCTCTAAACGGGTCTTGAGGGGCTTTTTGACGTTT	6	8
1057	AAAACTAGCATCTCCCCTTGGGGCCTCTAAACGGGTCTTGAGGGGCGTTTTGACGCTG	6	8
1405	AAAACTAGCATACCCCCTTGGGGCCTCTAAACGGGTCTTGAGGGGATTTTTGACGCGC	6	8
1758	AAAACTAGCATCTCCCCTTGGGGCCTCTAAACGGGTCTTGAGGGGGGTTTTGACGAGT	6	8
1786	AAAACTAGCATAACCCCTTGGGGCCTCTAAACGGGTCTTGAGGGGTATTTTGACGTGC	6	8
1930	AAAACTAGCATTTCCCCTTGGGGCCTCTAAACGGGTCTTGAGGGGCCTTTTGACGTTT	6	8
2432	AAAACTAGCATCTCCCCTTGGGGCCTCTAAACGGGTCTTGAGGGGTTTTTTGACGGTT	6	8
385	AAAACTAGCATATCCCCTTGGGGCCTCTAAACGGGTCTTGAGGGGGATTTTGACGCGG	7	8
775	AAAACTAGCATTTCCCCTTGGGGCCTCTAAACGGGTCTTGAGGGGGATTTTGACGTAT	7	8
1062	AAAACTAGCATTACCCCTTGGGGCCTCTAAACGGGTCTTGAGGGGGGTTTTGACGCGA	7	8
191	AAAACTAGCATCACCCCTTGGGGCCTCTAAACGGGTCTTGAGGGGTTTTTTGACGCGT	8	8
527	AAAACTAGCATGTCCCCTTGGGGCCTCTAAACGGGTCTTGAGGGGATTTTTGACGTAT	8	8
745	AAAACTAGCATAACCCCTTGGGGCCTCTAAACGGGTCTTGAGGGGTTTTTTGACGCTC	8	8
1945	AAAACTAGCATTTCCCCTTGGGGCCTCTAAACGGGTCTTGAGGGGGTTTTTGACGGTA	8	8
552	AAAACTAGCATAGCCCCTTGGGGCCTCTAAACGGGTCTTGAGGGGTCTTTTGACGGCT	9	8
1827	AAAACTAGCATATCCCCTTGGGGCCTCTAAACGGGTCTTGAGGGGAATTTTGACGCGC	9	8
445	AAAACTAGCATGACCCCTTGGGGCCTCTAAACGGGTCTTGAGGGGAATTTTGACGGCG	10	8
46	AAAACTAGCATCCCCCCTTGGGGCCTCTAAACGGGTCTTGAGGGGGTTTTTGACGTGC	11	8
782	AAAACTAGCATCCCCCCTTGGGGCCTCTAAACGGGTCTTGAGGGGGATTTTGACGGTA	12	8
442	AAAACTAGCATATCCCCTTGGGGCCTCTAAACGGGTCTTGAGGGGAGTTTTGACGATC	15	8
391	AAAACTAGCATCCCCCCTTGGGGCCTCTAAACGGGTCTTGAGGGGGGTTTTGACGTTT	19	8
206	AAAACTAGCATCACCCCTTGGGGCCTCTAAACGGGTCTTGAGGGGCTTTTTGACGGTC	20	8
276	AAAACTAGCATAGCCCCTTGGGGCCTCTAAACGGGTCTTGAGGGGCCTTTTGACGTTA	21	8
50	AAAACTAGCATATCCCCTTGGGGCCTCTAAACGGGTCTTGAGGGGAGTTTTGACGCTC	22	8
452	AAAACTAGCATTACCCCTTGGGGCCTCTAAACGGGTCTTGAGGGGCATTTTGACGTGG	36	8
423	AAAACTAGCATTCCCCCTTGGGGCCTCTAAACGGGTCTTGAGGGGTATTTTGACGTTT	61	8
4376	AAAACTAGCATGTCCCCTTGGGGCCTCTAAACGGGTCTTGAGGGGTTTTTTGACGAAC	0	8
4537	AAAACTAGCATAGCCCCTTGGGGCCTCTAAACGGGTCTTGAGGGGCGTTTTGACGTTG	0	8
4719	AAAACTAGCATCGCCCCTTGGGGCCTCTAAACGGGTCTTGAGGGGTGTTTTGACGTGC	0	8
5250	AAAACTAGCATCTCCCCTTGGGGCCTCTAAACGGGTCTTGAGGGGAATTTTGACGCTC	0	8
5771	AAAACTAGCATTGCCCCTTGGGGCCTCTAAACGGGTCTTGAGGGGAATTTTGACGGTG	0	8
6438	AAAACTAGCATTACCCCTTGGGGCCTCTAAACGGGTCTTGAGGGGCCTTTTGACGTCC	0	8
1468	AAAACTAGCATTACCCCTTGGGGCCTCTAAACGGGTCTTGAGGGGATTTTTGACGGGT	3	7
2165	AAAACTAGCATGTCCCCTTGGGGCCTCTAAACGGGTCTTGAGGGGATTTTTGACGTGC	3	7
616	AAAACTAGCATGTCCCCTTGGGGCCTCTAAACGGGTCTTGAGGGGAATTTTGACGAGG	3	7
1619	AAAACTAGCATGGCCCCTTGGGGCCTCTAAACGGGTCTTGAGGGGTTTTTTGACGTTT	3	7
1804	AAAACTAGCATGGCCCCTTGGGGCCTCTAAACGGGTCTTGAGGGGGGTTTTGACGATG	3	7
3117	AAAACTAGCATATCCCCTTGGGGCCTCTAAACGGGTCTTGAGGGGGATTTTGACGCAG	3	7
3287	AAAACTAGCATTGCCCCTTGGGGCCTCTAAACGGGTCTTGAGGGGGTTTTTGACGTTT	3	7
109	AAAACTAGCATGTCCCCTTGGGGCCTCTAAACGGGTCTTGAGGGGTTTTTTGACGGCA	4	7
556	AAAACTAGCATTTCCCCTTGGGGCCTCTAAACGGGTCTTGAGGGGTATTTTGACGTTT	4	7
2160	AAAACTAGCATTTCCCCTTGGGGCCTCTAAACGGGTCTTGAGGGGTATTTTGACGGGC	4	7
200	AAAACTAGCATTACCCCTTGGGGCCTCTAAACGGGTCTTGAGGGGTTTTTTGACGGGC	5	7
702	AAAACTAGCATTACCCCTTGGGGCCTCTAAACGGGTCTTGAGGGGCTTTTTGACGATT	5	7
239	AAAACTAGCATTGCCCCTTGGGGCCTCTAAACGGGTCTTGAGGGGCATTTTGACGCGC	5	7
931	AAAACTAGCATCACCCCTTGGGGCCTCTAAACGGGTCTTGAGGGGACTTTTGACGGCG	5	7
1333	AAAACTAGCATTGCCCCTTGGGGCCTCTAAACGGGTCTTGAGGGGCATTTTGACGACC	5	7
2447	AAAACTAGCATTCCCCCTTGGGGCCTCTAAACGGGTCTTGAGGGGTTTTTTGACGGGC	5	7
1047	AAAACTAGCATAACCCCTTGGGGCCTCTAAACGGGTCTTGAGGGGATTTTTGACGATG	6	7
917	AAAACTAGCATAACCCCTTGGGGCCTCTAAACGGGTCTTGAGGGGTTTTTTGACGAGA	6	7
1277	AAAACTAGCATATCCCCTTGGGGCCTCTAAACGGGTCTTGAGGGGAATTTTGACGCTC	6	7
1322	AAAACTAGCATTTCCCCTTGGGGCCTCTAAACGGGTCTTGAGGGGGCTTTTGACGGCA	6	7
1086	AAAACTAGCATTCCCCCTTGGGGCCTCTAAACGGGTCTTGAGGGGGTTTTTGACGGCG	7	7
1376	AAAACTAGCATTACCCCTTGGGGCCTCTAAACGGGTCTTGAGGGGAGTTTTGACGTTC	7	7
788	AAAACTAGCATACCCCCTTGGGGCCTCTAAACGGGTCTTGAGGGGCATTTTGACGATA	7	7
1019	AAAACTAGCATTTCCCCTTGGGGCCTCTAAACGGGTCTTGAGGGGGATTTTGACGGTG	7	7
1640	AAAACTAGCATCGCCCCTTGGGGCCTCTAAACGGGTCTTGAGGGGTATTTTGACGCTT	7	7
1674	AAAACTAGCATGTCCCCTTGGGGCCTCTAAACGGGTCTTGAGGGGGATTTTGACGAAG	7	7
1061	AAAACTAGCATCCCCCCTTGGGGCCTCTAAACGGGTCTTGAGGGGCCTTTTGACGTCC	8	7
204	AAAACTAGCATTTCCCCTTGGGGCCTCTAAACGGGTCTTGAGGGGCTTTTTGACGGGC	8	7
510	AAAACTAGCATAGCCCCTTGGGGCCTCTAAACGGGTCTTGAGGGGGTTTTTGACGTCA	8	7
889	AAAACTAGCATCGCCCCTTGGGGCCTCTAAACGGGTCTTGAGGGGCCTTTTGACGGTT	8	7
957	AAAACTAGCATTGCCCCTTGGGGCCTCTAAACGGGTCTTGAGGGGTTTTTTGACGCAC	9	7
275	AAAACTAGCATTACCCCTTGGGGCCTCTAAACGGGTCTTGAGGGGATTTTTGACGAAC	10	7
471	AAAACTAGCATACCCCCTTGGGGCCTCTAAACGGGTCTTGAGGGGCGTTTTGACGGGC	10	7
740	AAAACTAGCATTACCCCTTGGGGCCTCTAAACGGGTCTTGAGGGGTTTTTTGACGCGC	13	7
743	AAAACTAGCATATCCCCTTGGGGCCTCTAAACGGGTCTTGAGGGGATTTTTGACGATT	13	7
1079	AAAACTAGCATGCCCCCTTGGGGCCTCTAAACGGGTCTTGAGGGGTATTTTGACGAGT	13	7
365	AAAACTAGCATTTCCCCTTGGGGCCTCTAAACGGGTCTTGAGGGGTTTTTTGACGCCA	17	7
496	AAAACTAGCATTTCCCCTTGGGGCCTCTAAACGGGTCTTGAGGGGAATTTTGACGGCC	19	7
461	AAAACTAGCATAGCCCCTTGGGGCCTCTAAACGGGTCTTGAGGGGTCTTTTGACGCGC	22	7
347	AAAACTAGCATTACCCCTTGGGGCCTCTAAACGGGTCTTGAGGGGGATTTTGACGTGC	30	7
147	AAAACTAGCATTTCCCCTTGGGGCCTCTAAACGGGTCTTGAGGGGCCTTTTGACGCAG	65	7
4396	AAAACTAGCATGGCCCCTTGGGGCCTCTAAACGGGTCTTGAGGGGAATTTTGACGGTG	0	7
4444	AAAACTAGCATAACCCCTTGGGGCCTCTAAACGGGTCTTGAGGGGGTTTTTGACGGCA	0	7
4505	AAAACTAGCATTGCCCCTTGGGGCCTCTAAACGGGTCTTGAGGGGGATTTTGACGCTG	0	7
4519	AAAACTAGCATTCCCCCTTGGGGCCTCTAAACGGGTCTTGAGGGGAATTTTGACGGGG	0	7
4766	AAAACTAGCATGGCCCCTTGGGGCCTCTAAACGGGTCTTGAGGGGGTTTTTGACGGTC	0	7
4815	AAAACTAGCATTCCCCCTTGGGGCCTCTAAACGGGTCTTGAGGGGACTTTTGACGCTC	0	7
4856	AAAACTAGCATGGCCCCTTGGGGCCTCTAAACGGGTCTTGAGGGGTGTTTTGACGCCT	0	7
4960	AAAACTAGCATCACCCCTTGGGGCCTCTAAACGGGTCTTGAGGGGCTTTTTGACGATC	0	7
5280	AAAACTAGCATGGCCCCTTGGGGCCTCTAAACGGGTCTTGAGGGGCCTTTTGACGTCC	0	7
5370	AAAACTAGCATCTCCCCTTGGGGCCTCTAAACGGGTCTTGAGGGGCCTTTTGACGCTG	0	7
5671	AAAACTAGCATTACCCCTTGGGGCCTCTAAACGGGTCTTGAGGGGGTTTTTGACGGTG	0	7
295	AAAACTAGCATGACCCCTTGGGGCCTCTAAACGGGTCTTGAGGGGCGTTTTGACGCAT	2	2
315	AAAACTAGCATTTCCCCTTGGGGCCTCTAAACGGGTCTTGAGGGGCATTTTGACGCTC	2	2
363	AAAACTAGCATATCCCCTTGGGGCCTCTAAACGGGTCTTGAGGGGTGTTTTGACGGGT	2	2
716	AAAACTAGCATCACCCCTTGGGGCCTCTAAACGGGTCTTGAGGGGGCTTTTGACGTGG	2	2
739	AAAACTAGCATCCCCCCTTGGGGCCTCTAAACGGGTCTTGAGGGGAGTTTTGACGTTA	2	2
812	AAAACTAGCATTACCCCTTGGGGCCTCTAAACGGGTCTTGAGGGGTATTTTGACGCAC	2	2
879	AAAACTAGCATTGCCCCTTGGGGCCTCTAAACGGGTCTTGAGGGGATTTTTGACGTTG	2	2
922	AAAACTAGCATATCCCCTTGGGGCCTCTAAACGGGTCTTGAGGGGGGTTTTGACGGTA	2	2
929	AAAACTAGCATTCCCCCTTGGGGCCTCTAAACGGGTCTTGAGGGGGTTTTTGACGTGC	2	2
1007	AAAACTAGCATGGCCCCTTGGGGCCTCTAAACGGGTCTTGAGGGGTCTTTTGACGTTT	2	2
1083	AAAACTAGCATCGCCCCTTGGGGCCTCTAAACGGGTCTTGAGGGGGCTTTTGACGGGC	2	2
1114	AAAACTAGCATTGCCCCTTGGGGCCTCTAAACGGGTCTTGAGGGGGGTTTTGACGTCT	2	2
1120	AAAACTAGCATGTCCCCTTGGGGCCTCTAAACGGGTCTTGAGGGGTATTTTGACGGTA	2	2
1174	AAAACTAGCATTCCCCCTTGGGGCCTCTAAACGGGTCTTGAGGGGGTTTTTGACGGAG	2	2
1232	AAAACTAGCATTCCCCCTTGGGGCCTCTAAACGGGTCTTGAGGGGCTTTTTGACGTCA	2	2
1361	AAAACTAGCATCGCCCCTTGGGGCCTCTAAACGGGTCTTGAGGGGGGTTTTGACGGGG	2	2
1406	AAAACTAGCATCACCCCTTGGGGCCTCTAAACGGGTCTTGAGGGGATTTTTGACGATT	2	2
1541	AAAACTAGCATCCCCCCTTGGGGCCTCTAAACGGGTCTTGAGGGGGATTTTGACGGGG	2	2
1578	AAAACTAGCATAGCCCCTTGGGGCCTCTAAACGGGTCTTGAGGGGACTTTTGACGATC	2	2
1637	AAAACTAGCATGACCCCTTGGGGCCTCTAAACGGGTCTTGAGGGGAATTTTGACGGGG	2	2
1645	AAAACTAGCATGACCCCTTGGGGCCTCTAAACGGGTCTTGAGGGGAATTTTGACGTTG	2	2
1746	AAAACTAGCATCACCCCTTGGGGCCTCTAAACGGGTCTTGAGGGGAATTTTGACGGGC	2	2
1853	AAAACTAGCATGTCCCCTTGGGGCCTCTAAACGGGTCTTGAGGGGAATTTTGACGTGC	2	2
1921	AAAACTAGCATTTCCCCTTGGGGCCTCTAAACGGGTCTTGAGGGGTTTTTTGACGCAA	2	2
1969	AAAACTAGCATATCCCCTTGGGGCCTCTAAACGGGTCTTGAGGGGGTTTTTGACGCTG	2	2
1977	AAAACTAGCATCGCCCCTTGGGGCCTCTAAACGGGTCTTGAGGGGGCTTTTGACGGTT	2	2
2038	AAAACTAGCATTACCCCTTGGGGCCTCTAAACGGGTCTTGAGGGGCATTTTGACGATA	2	2
2107	AAAACTAGCATGTCCCCTTGGGGCCTCTAAACGGGTCTTGAGGGGACTTTTGACGGGC	2	2
2132	AAAACTAGCATATCCCCTTGGGGCCTCTAAACGGGTCTTGAGGGGTATTTTGACGGTT	2	2
2170	AAAACTAGCATAACCCCTTGGGGCCTCTAAACGGGTCTTGAGGGGATTTTTGACGATA	2	2
2323	AAAACTAGCATTCCCCCTTGGGGCCTCTAAACGGGTCTTGAGGGGGTTTTTGACGAAC	2	2
2434	AAAACTAGCATCCCCCCTTGGGGCCTCTAAACGGGTCTTGAGGGGTTTTTTGACGCTT	2	2
2472	AAAACTAGCATCACCCCTTGGGGCCTCTAAACGGGTCTTGAGGGGGGTTTTGACGGAG	2	2
2493	AAAACTAGCATGTCCCCTTGGGGCCTCTAAACGGGTCTTGAGGGGTCTTTTGACGGCC	2	2
2534	AAAACTAGCATTTCCCCTTGGGGCCTCTAAACGGGTCTTGAGGGGTTTTTTGACGATG	2	2
2540	AAAACTAGCATTCCCCCTTGGGGCCTCTAAACGGGTCTTGAGGGGGCTTTTGACGGCC	2	2
2606	AAAACTAGCATAACCCCTTGGGGCCTCTAAACGGGTCTTGAGGGGCTTTTTGACGATT	2	2
2626	AAAACTAGCATTACCCCTTGGGGCCTCTAAACGGGTCTTGAGGGGGATTTTGACGGTA	2	2
2761	AAAACTAGCATTACCCCTTGGGGCCTCTAAACGGGTCTTGAGGGGGGTTTTGACGGTA	2	2
2768	AAAACTAGCATATCCCCTTGGGGCCTCTAAACGGGTCTTGAGGGGTATTTTGACGTTC	2	2
2776	AAAACTAGCATCTCCCCTTGGGGCCTCTAAACGGGTCTTGAGGGGGTTTTTGACGGAG	2	2
2800	AAAACTAGCATTGCCCCTTGGGGCCTCTAAACGGGTCTTGAGGGGGTTTTTGACGGAG	2	2
2813	AAAACTAGCATCACCCCTTGGGGCCTCTAAACGGGTCTTGAGGGGGATTTTGACGGGT	2	2
2835	AAAACTAGCATCACCCCTTGGGGCCTCTAAACGGGTCTTGAGGGGATTTTTGACGGAC	2	2
2840	AAAACTAGCATAACCCCTTGGGGCCTCTAAACGGGTCTTGAGGGGTTTTTTGACGTTG	2	2
2875	AAAACTAGCATAACCCCTTGGGGCCTCTAAACGGGTCTTGAGGGGTTTTTTGACGCTT	2	2
2892	AAAACTAGCATTGCCCCTTGGGGCCTCTAAACGGGTCTTGAGGGGGTTTTTGACGTAC	2	2
2897	AAAACTAGCATTACCCCTTGGGGCCTCTAAACGGGTCTTGAGGGGTGTTTTGACGAGC	2	2
2936	AAAACTAGCATTACCCCTTGGGGCCTCTAAACGGGTCTTGAGGGGTCTTTTGACGCGC	2	2
2982	AAAACTAGCATGTCCCCTTGGGGCCTCTAAACGGGTCTTGAGGGGATTTTTGACGGTA	2	2
2984	AAAACTAGCATATCCCCTTGGGGCCTCTAAACGGGTCTTGAGGGGGTTTTTGACGGAG	2	2
3042	AAAACTAGCATGCCCCCTTGGGGCCTCTAAACGGGTCTTGAGGGGTTTTTTGACGCTA	2	2
3091	AAAACTAGCATCCCCCCTTGGGGCCTCTAAACGGGTCTTGAGGGGGTTTTTGACGCGG	2	2
3130	AAAACTAGCATCACCCCTTGGGGCCTCTAAACGGGTCTTGAGGGGGATTTTGACGGTG	2	2
3135	AAAACTAGCATGGCCCCTTGGGGCCTCTAAACGGGTCTTGAGGGGATTTTTGACGCTC	2	2
3160	AAAACTAGCATCACCCCTTGGGGCCTCTAAACGGGTCTTGAGGGGGGTTTTGACGATG	2	2
3248	AAAACTAGCATCACCCCTTGGGGCCTCTAAACGGGTCTTGAGGGGACTTTTGACGGGG	2	2
3256	AAAACTAGCATGTCCCCTTGGGGCCTCTAAACGGGTCTTGAGGGGTTTTTTGACGGTG	2	2
3320	AAAACTAGCATTACCCCTTGGGGCCTCTAAACGGGTCTTGAGGGGTGTTTTGACGGGT	2	2
3335	AAAACTAGCATTCCCCCTTGGGGCCTCTAAACGGGTCTTGAGGGGTTTTTTGACGAAT	2	2
3359	AAAACTAGCATCTCCCCTTGGGGCCTCTAAACGGGTCTTGAGGGGTTTTTTGACGCTC	2	2
3361	AAAACTAGCATAACCCCTTGGGGCCTCTAAACGGGTCTTGAGGGGCTTTTTGACGCTT	2	2
3389	AAAACTAGCATCCCCCCTTGGGGCCTCTAAACGGGTCTTGAGGGGCTTTTTGACGGGG	2	2
3412	AAAACTAGCATAACCCCTTGGGGCCTCTAAACGGGTCTTGAGGGGGCTTTTGACGGGC	2	2
3477	AAAACTAGCATATCCCCTTGGGGCCTCTAAACGGGTCTTGAGGGGGATTTTGACGCGC	2	2
3482	AAAACTAGCATTTCCCCTTGGGGCCTCTAAACGGGTCTTGAGGGGTGTTTTGACGGTA	2	2
3496	AAAACTAGCATTCCCCCTTGGGGCCTCTAAACGGGTCTTGAGGGGTCTTTTGACGCAC	2	2
3511	AAAACTAGCATTTCCCCTTGGGGCCTCTAAACGGGTCTTGAGGGGAATTTTGACGCTT	2	2
3524	AAAACTAGCATGTCCCCTTGGGGCCTCTAAACGGGTCTTGAGGGGCTTTTTGACGTTT	2	2
3608	AAAACTAGCATAGCCCCTTGGGGCCTCTAAACGGGTCTTGAGGGGCTTTTTGACGTGC	2	2
3739	AAAACTAGCATTCCCCCTTGGGGCCTCTAAACGGGTCTTGAGGGGCGTTTTGACGGTC	2	2
3929	AAAACTAGCATCACCCCTTGGGGCCTCTAAACGGGTCTTGAGGGGATTTTTGACGCGC	2	2
4052	AAAACTAGCATTTCCCCTTGGGGCCTCTAAACGGGTCTTGAGGGGGCTTTTGACGCTC	2	2
4159	AAAACTAGCATATCCCCTTGGGGCCTCTAAACGGGTCTTGAGGGGCGTTTTGACGCGC	2	2
4170	AAAACTAGCATGACCCCTTGGGGCCTCTAAACGGGTCTTGAGGGGCTTTTTGACGTGT	2	2
4220	AAAACTAGCATAGCCCCTTGGGGCCTCTAAACGGGTCTTGAGGGGGGTTTTGACGATG	2	2
6079	AAAACTAGCATTGCCCCTTGGGGCCTCTAAACGGGTCTTGAGGGGCCTTTTGACGTTC	0	7
6154	AAAACTAGCATATCCCCTTGGGGCCTCTAAACGGGTCTTGAGGGGCCTTTTGACGCTG	0	7
6727	AAAACTAGCATAACCCCTTGGGGCCTCTAAACGGGTCTTGAGGGGTTTTTTGACGGTT	0	7
1447	AAAACTAGCATTACCCCTTGGGGCCTCTAAACGGGTCTTGAGGGGGATTTTGACGGGC	3	6
2176	AAAACTAGCATTGCCCCTTGGGGCCTCTAAACGGGTCTTGAGGGGGTTTTTGACGGAA	3	6
2963	AAAACTAGCATTTCCCCTTGGGGCCTCTAAACGGGTCTTGAGGGGTTTTTTGACGCTT	3	6
394	AAAACTAGCATCACCCCTTGGGGCCTCTAAACGGGTCTTGAGGGGCCTTTTGACGTTC	3	6
469	AAAACTAGCATTTCCCCTTGGGGCCTCTAAACGGGTCTTGAGGGGGTTTTTGACGATG	3	6
1051	AAAACTAGCATATCCCCTTGGGGCCTCTAAACGGGTCTTGAGGGGAATTTTGACGGTG	3	6
1143	AAAACTAGCATAGCCCCTTGGGGCCTCTAAACGGGTCTTGAGGGGGATTTTGACGGTA	3	6
1324	AAAACTAGCATTACCCCTTGGGGCCTCTAAACGGGTCTTGAGGGGTATTTTGACGGTC	3	6
1400	AAAACTAGCATAGCCCCTTGGGGCCTCTAAACGGGTCTTGAGGGGGGTTTTGACGGTG	3	6
1414	AAAACTAGCATAACCCCTTGGGGCCTCTAAACGGGTCTTGAGGGGATTTTTGACGGGG	3	6
3902	AAAACTAGCATGCCCCCTTGGGGCCTCTAAACGGGTCTTGAGGGGTATTTTGACGCGT	3	6
288	AAAACTAGCATGTCCCCTTGGGGCCTCTAAACGGGTCTTGAGGGGATTTTTGACGCTC	4	6
1117	AAAACTAGCATCTCCCCTTGGGGCCTCTAAACGGGTCTTGAGGGGAATTTTGACGTCT	4	6
1764	AAAACTAGCATTACCCCTTGGGGCCTCTAAACGGGTCTTGAGGGGTATTTTGACGGTG	4	6
1834	AAAACTAGCATCTCCCCTTGGGGCCTCTAAACGGGTCTTGAGGGGATTTTTGACGGTA	4	6
1872	AAAACTAGCATCTCCCCTTGGGGCCTCTAAACGGGTCTTGAGGGGGTTTTTGACGCAA	4	6
2012	AAAACTAGCATTACCCCTTGGGGCCTCTAAACGGGTCTTGAGGGGTGTTTTGACGAGT	4	6
2610	AAAACTAGCATAGCCCCTTGGGGCCTCTAAACGGGTCTTGAGGGGTATTTTGACGCGA	4	6
163	AAAACTAGCATTGCCCCTTGGGGCCTCTAAACGGGTCTTGAGGGGGGTTTTGACGTGT	5	6
791	AAAACTAGCATAGCCCCTTGGGGCCTCTAAACGGGTCTTGAGGGGTTTTTTGACGGAG	5	6
430	AAAACTAGCATAGCCCCTTGGGGCCTCTAAACGGGTCTTGAGGGGGGTTTTGACGGCC	5	6
1478	AAAACTAGCATTCCCCCTTGGGGCCTCTAAACGGGTCTTGAGGGGTTTTTTGACGCGG	5	6
1897	AAAACTAGCATGGCCCCTTGGGGCCTCTAAACGGGTCTTGAGGGGGTTTTTGACGGGG	5	6
2032	AAAACTAGCATAGCCCCTTGGGGCCTCTAAACGGGTCTTGAGGGGAATTTTGACGGTG	5	6
2081	AAAACTAGCATCCCCCCTTGGGGCCTCTAAACGGGTCTTGAGGGGAATTTTGACGGAA	5	6
712	AAAACTAGCATAACCCCTTGGGGCCTCTAAACGGGTCTTGAGGGGGGTTTTGACGCGA	6	6
1288	AAAACTAGCATTGCCCCTTGGGGCCTCTAAACGGGTCTTGAGGGGCTTTTTGACGGCG	6	6
1475	AAAACTAGCATATCCCCTTGGGGCCTCTAAACGGGTCTTGAGGGGTTTTTTGACGCAA	6	6
1988	AAAACTAGCATATCCCCTTGGGGCCTCTAAACGGGTCTTGAGGGGTTTTTTGACGCCA	6	6
2168	AAAACTAGCATTACCCCTTGGGGCCTCTAAACGGGTCTTGAGGGGACTTTTGACGTGT	6	6
2729	AAAACTAGCATAACCCCTTGGGGCCTCTAAACGGGTCTTGAGGGGTTTTTTGACGCAT	7	6
93	AAAACTAGCATCACCCCTTGGGGCCTCTAAACGGGTCTTGAGGGGACTTTTGACGCGA	7	6
1160	AAAACTAGCATATCCCCTTGGGGCCTCTAAACGGGTCTTGAGGGGTATTTTGACGTTT	8	6
1938	AAAACTAGCATTTCCCCTTGGGGCCTCTAAACGGGTCTTGAGGGGTCTTTTGACGCAG	8	6
2247	AAAACTAGCATATCCCCTTGGGGCCTCTAAACGGGTCTTGAGGGGGTTTTTGACGTGC	8	6
765	AAAACTAGCATTGCCCCTTGGGGCCTCTAAACGGGTCTTGAGGGGAGTTTTGACGAGC	9	6
311	AAAACTAGCATCTCCCCTTGGGGCCTCTAAACGGGTCTTGAGGGGCCTTTTGACGCGT	10	6
995	AAAACTAGCATCGCCCCTTGGGGCCTCTAAACGGGTCTTGAGGGGTATTTTGACGGAC	10	6
1442	AAAACTAGCATGTCCCCTTGGGGCCTCTAAACGGGTCTTGAGGGGTGTTTTGACGGTT	10	6
1205	AAAACTAGCATGACCCCTTGGGGCCTCTAAACGGGTCTTGAGGGGTATTTTGACGCGT	11	6
1304	AAAACTAGCATCGCCCCTTGGGGCCTCTAAACGGGTCTTGAGGGGGATTTTGACGCGT	11	6
1064	AAAACTAGCATATCCCCTTGGGGCCTCTAAACGGGTCTTGAGGGGTGTTTTGACGTTC	12	6
1130	AAAACTAGCATTTCCCCTTGGGGCCTCTAAACGGGTCTTGAGGGGTCTTTTGACGGTC	12	6
709	AAAACTAGCATTGCCCCTTGGGGCCTCTAAACGGGTCTTGAGGGGGTTTTTGACGAAA	12	6
2395	AAAACTAGCATACCCCCTTGGGGCCTCTAAACGGGTCTTGAGGGGTTTTTTGACGTTG	12	6
23	AAAACTAGCATTGCCCCTTGGGGCCTCTAAACGGGTCTTGAGGGGCTTTTTGACGCAG	13	6
216	AAAACTAGCATCACCCCTTGGGGCCTCTAAACGGGTCTTGAGGGGTTTTTTGACGTCC	14	6
72	AAAACTAGCATCACCCCTTGGGGCCTCTAAACGGGTCTTGAGGGGGTTTTTGACGGGC	15	6
1519	AAAACTAGCATGCCCCCTTGGGGCCTCTAAACGGGTCTTGAGGGGTTTTTTGACGTTA	16	6
1472	AAAACTAGCATCCCCCCTTGGGGCCTCTAAACGGGTCTTGAGGGGGATTTTGACGGGT	17	6
650	AAAACTAGCATACCCCCTTGGGGCCTCTAAACGGGTCTTGAGGGGTTTTTTGACGGCC	20	6
26	AAAACTAGCATTTCCCCTTGGGGCCTCTAAACGGGTCTTGAGGGGTTTTTTGACGTCC	67	6
458	AAAACTAGCATTTCCCCTTGGGGCCTCTAAACGGGTCTTGAGGGGCATTTTGACGAGG	81	6
4297	AAAACTAGCATTTCCCCTTGGGGCCTCTAAACGGGTCTTGAGGGGTGTTTTGACGAGC	0	6
4322	AAAACTAGCATGTCCCCTTGGGGCCTCTAAACGGGTCTTGAGGGGAATTTTGACGGGG	0	6
4324	AAAACTAGCATTTCCCCTTGGGGCCTCTAAACGGGTCTTGAGGGGTATTTTGACGTTC	0	6
4326	AAAACTAGCATTACCCCTTGGGGCCTCTAAACGGGTCTTGAGGGGTGTTTTGACGGCT	0	6
4366	AAAACTAGCATAGCCCCTTGGGGCCTCTAAACGGGTCTTGAGGGGTGTTTTGACGCTG	0	6
4371	AAAACTAGCATGTCCCCTTGGGGCCTCTAAACGGGTCTTGAGGGGAATTTTGACGGTG	0	6
4412	AAAACTAGCATGGCCCCTTGGGGCCTCTAAACGGGTCTTGAGGGGTATTTTGACGTAT	0	6
4497	AAAACTAGCATTGCCCCTTGGGGCCTCTAAACGGGTCTTGAGGGGAATTTTGACGTCC	0	6
4504	AAAACTAGCATTGCCCCTTGGGGCCTCTAAACGGGTCTTGAGGGGAATTTTGACGGGG	0	6
4604	AAAACTAGCATGGCCCCTTGGGGCCTCTAAACGGGTCTTGAGGGGGTTTTTGACGTCC	0	6
4642	AAAACTAGCATTCCCCCTTGGGGCCTCTAAACGGGTCTTGAGGGGGTTTTTGACGATG	0	6
4748	AAAACTAGCATGCCCCCTTGGGGCCTCTAAACGGGTCTTGAGGGGTATTTTGACGTAT	0	6
4774	AAAACTAGCATTTCCCCTTGGGGCCTCTAAACGGGTCTTGAGGGGGATTTTGACGATG	0	6
4812	AAAACTAGCATTGCCCCTTGGGGCCTCTAAACGGGTCTTGAGGGGCCTTTTGACGTCC	0	6
4821	AAAACTAGCATCACCCCTTGGGGCCTCTAAACGGGTCTTGAGGGGTATTTTGACGGTC	0	6
4850	AAAACTAGCATTACCCCTTGGGGCCTCTAAACGGGTCTTGAGGGGGTTTTTGACGGAG	0	6
4869	AAAACTAGCATCACCCCTTGGGGCCTCTAAACGGGTCTTGAGGGGCTTTTTGACGAGC	0	6
4873	AAAACTAGCATTGCCCCTTGGGGCCTCTAAACGGGTCTTGAGGGGTATTTTGACGCTG	0	6
434	AAAACTAGCATCACCCCTTGGGGCCTCTAAACGGGTCTTGAGGGGGTTTTTGACGTCC	3	2
435	AAAACTAGCATCCCCCCTTGGGGCCTCTAAACGGGTCTTGAGGGGGTTTTTGACGACA	3	2
513	AAAACTAGCATTACCCCTTGGGGCCTCTAAACGGGTCTTGAGGGGGATTTTGACGCGG	3	2
851	AAAACTAGCATTCCCCCTTGGGGCCTCTAAACGGGTCTTGAGGGGAATTTTGACGGGC	3	2
856	AAAACTAGCATAACCCCTTGGGGCCTCTAAACGGGTCTTGAGGGGATTTTTGACGCAC	3	2
1005	AAAACTAGCATCGCCCCTTGGGGCCTCTAAACGGGTCTTGAGGGGAATTTTGACGTGC	3	2
1159	AAAACTAGCATGGCCCCTTGGGGCCTCTAAACGGGTCTTGAGGGGGTTTTTGACGGCG	3	2
1247	AAAACTAGCATTACCCCTTGGGGCCTCTAAACGGGTCTTGAGGGGAGTTTTGACGGTC	3	2
1317	AAAACTAGCATTACCCCTTGGGGCCTCTAAACGGGTCTTGAGGGGTTTTTTGACGCTC	3	2
1342	AAAACTAGCATTTCCCCTTGGGGCCTCTAAACGGGTCTTGAGGGGAATTTTGACGACC	3	2
1423	AAAACTAGCATGACCCCTTGGGGCCTCTAAACGGGTCTTGAGGGGAGTTTTGACGGTG	3	2
1557	AAAACTAGCATGACCCCTTGGGGCCTCTAAACGGGTCTTGAGGGGATTTTTGACGCTC	3	2
1565	AAAACTAGCATTTCCCCTTGGGGCCTCTAAACGGGTCTTGAGGGGCCTTTTGACGCTC	3	2
1583	AAAACTAGCATCTCCCCTTGGGGCCTCTAAACGGGTCTTGAGGGGTATTTTGACGTTT	3	2
1987	AAAACTAGCATGCCCCCTTGGGGCCTCTAAACGGGTCTTGAGGGGTATTTTGACGCTC	3	2
2159	AAAACTAGCATTTCCCCTTGGGGCCTCTAAACGGGTCTTGAGGGGCGTTTTGACGCGC	3	2
2164	AAAACTAGCATTCCCCCTTGGGGCCTCTAAACGGGTCTTGAGGGGGTTTTTGACGTGG	3	2
2228	AAAACTAGCATCCCCCCTTGGGGCCTCTAAACGGGTCTTGAGGGGGTTTTTGACGTTG	3	2
2252	AAAACTAGCATCGCCCCTTGGGGCCTCTAAACGGGTCTTGAGGGGGTTTTTGACGTTC	3	2
2489	AAAACTAGCATACCCCCTTGGGGCCTCTAAACGGGTCTTGAGGGGAGTTTTGACGCTC	3	2
2580	AAAACTAGCATCGCCCCTTGGGGCCTCTAAACGGGTCTTGAGGGGGATTTTGACGCGC	3	2
2611	AAAACTAGCATCACCCCTTGGGGCCTCTAAACGGGTCTTGAGGGGTATTTTGACGGTG	3	2
2763	AAAACTAGCATATCCCCTTGGGGCCTCTAAACGGGTCTTGAGGGGCCTTTTGACGGTT	3	2
2801	AAAACTAGCATATCCCCTTGGGGCCTCTAAACGGGTCTTGAGGGGGATTTTGACGTGC	3	2
2818	AAAACTAGCATATCCCCTTGGGGCCTCTAAACGGGTCTTGAGGGGGTTTTTGACGTGG	3	2
2915	AAAACTAGCATTCCCCCTTGGGGCCTCTAAACGGGTCTTGAGGGGTGTTTTGACGGGG	3	2
3121	AAAACTAGCATATCCCCTTGGGGCCTCTAAACGGGTCTTGAGGGGAATTTTGACGGTC	3	2
3186	AAAACTAGCATATCCCCTTGGGGCCTCTAAACGGGTCTTGAGGGGAATTTTGACGGGG	3	2
3433	AAAACTAGCATTGCCCCTTGGGGCCTCTAAACGGGTCTTGAGGGGGTTTTTGACGGGG	3	2
5021	AAAACTAGCATTCCCCCTTGGGGCCTCTAAACGGGTCTTGAGGGGTATTTTGACGGCT	0	6
5210	AAAACTAGCATCCCCCCTTGGGGCCTCTAAACGGGTCTTGAGGGGTGTTTTGACGCCT	0	6
5215	AAAACTAGCATGGCCCCTTGGGGCCTCTAAACGGGTCTTGAGGGGAATTTTGACGGTT	0	6
5220	AAAACTAGCATTGCCCCTTGGGGCCTCTAAACGGGTCTTGAGGGGGATTTTGACGGTG	0	6
5441	AAAACTAGCATTGCCCCTTGGGGCCTCTAAACGGGTCTTGAGGGGGCTTTTGACGGTA	0	6
5675	AAAACTAGCATGCCCCCTTGGGGCCTCTAAACGGGTCTTGAGGGGTGTTTTGACGCCT	0	6
5753	AAAACTAGCATTACCCCTTGGGGCCTCTAAACGGGTCTTGAGGGGGTTTTTGACGCCC	0	6
5988	AAAACTAGCATAACCCCTTGGGGCCTCTAAACGGGTCTTGAGGGGAATTTTGACGGTT	0	6
6254	AAAACTAGCATTACCCCTTGGGGCCTCTAAACGGGTCTTGAGGGGAATTTTGACGAGT	0	6
6452	AAAACTAGCATAGCCCCTTGGGGCCTCTAAACGGGTCTTGAGGGGTATTTTGACGTAT	0	6
6503	AAAACTAGCATTACCCCTTGGGGCCTCTAAACGGGTCTTGAGGGGTATTTTGACGGCA	0	6
6524	AAAACTAGCATGACCCCTTGGGGCCTCTAAACGGGTCTTGAGGGGCATTTTGACGTGT	0	6
514	AAAACTAGCATTTCCCCTTGGGGCCTCTAAACGGGTCTTGAGGGGGGTTTTGACGCCG	3	5
1096	AAAACTAGCATCTCCCCTTGGGGCCTCTAAACGGGTCTTGAGGGGCATTTTGACGTTA	3	5
2182	AAAACTAGCATTACCCCTTGGGGCCTCTAAACGGGTCTTGAGGGGTATTTTGACGGGC	3	5
2901	AAAACTAGCATTACCCCTTGGGGCCTCTAAACGGGTCTTGAGGGGCATTTTGACGTTT	3	5
2914	AAAACTAGCATATCCCCTTGGGGCCTCTAAACGGGTCTTGAGGGGTTTTTTGACGGTT	3	5
3664	AAAACTAGCATTCCCCCTTGGGGCCTCTAAACGGGTCTTGAGGGGTTTTTTGACGCTT	3	5
130	AAAACTAGCATCACCCCTTGGGGCCTCTAAACGGGTCTTGAGGGGTTTTTTGACGCTA	3	5
526	AAAACTAGCATTTCCCCTTGGGGCCTCTAAACGGGTCTTGAGGGGATTTTTGACGGTT	3	5
1271	AAAACTAGCATCCCCCCTTGGGGCCTCTAAACGGGTCTTGAGGGGTTTTTTGACGGTT	3	5
2275	AAAACTAGCATTTCCCCTTGGGGCCTCTAAACGGGTCTTGAGGGGTTTTTTGACGCTC	3	5
2451	AAAACTAGCATTCCCCCTTGGGGCCTCTAAACGGGTCTTGAGGGGAATTTTGACGACC	3	5
2466	AAAACTAGCATTCCCCCTTGGGGCCTCTAAACGGGTCTTGAGGGGAATTTTGACGAAC	3	5
2993	AAAACTAGCATTCCCCCTTGGGGCCTCTAAACGGGTCTTGAGGGGTCTTTTGACGGCC	3	5
3141	AAAACTAGCATCCCCCCTTGGGGCCTCTAAACGGGTCTTGAGGGGTATTTTGACGGGG	3	5
3370	AAAACTAGCATCTCCCCTTGGGGCCTCTAAACGGGTCTTGAGGGGCTTTTTGACGCGT	3	5
3253	AAAACTAGCATTGCCCCTTGGGGCCTCTAAACGGGTCTTGAGGGGTATTTTGACGATG	4	5
400	AAAACTAGCATTGCCCCTTGGGGCCTCTAAACGGGTCTTGAGGGGTGTTTTGACGTCC	4	5
604	AAAACTAGCATTGCCCCTTGGGGCCTCTAAACGGGTCTTGAGGGGCTTTTTGACGGTC	4	5
628	AAAACTAGCATTGCCCCTTGGGGCCTCTAAACGGGTCTTGAGGGGTATTTTGACGCAC	4	5
817	AAAACTAGCATGTCCCCTTGGGGCCTCTAAACGGGTCTTGAGGGGATTTTTGACGGTC	4	5
1225	AAAACTAGCATGCCCCCTTGGGGCCTCTAAACGGGTCTTGAGGGGTTTTTTGACGATC	4	5
1278	AAAACTAGCATCGCCCCTTGGGGCCTCTAAACGGGTCTTGAGGGGATTTTTGACGCTC	4	5
28	AAAACTAGCATAACCCCTTGGGGCCTCTAAACGGGTCTTGAGGGGTCTTTTGACGCAC	2	1
56	AAAACTAGCATCACCCCTTGGGGCCTCTAAACGGGTCTTGAGGGGCATTTTGACGATA	2	1
71	AAAACTAGCATTGCCCCTTGGGGCCTCTAAACGGGTCTTGAGGGGAGTTTTGACGTAT	2	1
100	AAAACTAGCATGGCCCCTTGGGGCCTCTAAACGGGTCTTGAGGGGTATTTTGACGCAA	2	1
131	AAAACTAGCATTACCCCTTGGGGCCTCTAAACGGGTCTTGAGGGGCATTTTGACGATT	2	1
229	AAAACTAGCATTTCCCCTTGGGGCCTCTAAACGGGTCTTGAGGGGTTTTTTGACGCCC	2	1
263	AAAACTAGCATCACCCCTTGGGGCCTCTAAACGGGTCTTGAGGGGAATTTTGACGTTG	2	1
387	AAAACTAGCATTCCCCCTTGGGGCCTCTAAACGGGTCTTGAGGGGATTTTTGACGATC	2	1
509	AAAACTAGCATCGCCCCTTGGGGCCTCTAAACGGGTCTTGAGGGGGATTTTGACGGGC	2	1
520	AAAACTAGCATGGCCCCTTGGGGCCTCTAAACGGGTCTTGAGGGGGTTTTTGACGCCG	2	1
568	AAAACTAGCATATCCCCTTGGGGCCTCTAAACGGGTCTTGAGGGGATTTTTGACGTTC	2	1
608	AAAACTAGCATGTCCCCTTGGGGCCTCTAAACGGGTCTTGAGGGGTATTTTGACGTCT	2	1
626	AAAACTAGCATTCCCCCTTGGGGCCTCTAAACGGGTCTTGAGGGGAGTTTTGACGGGA	2	1
644	AAAACTAGCATCACCCCTTGGGGCCTCTAAACGGGTCTTGAGGGGGTTTTTGACGCTC	2	1
668	AAAACTAGCATTTCCCCTTGGGGCCTCTAAACGGGTCTTGAGGGGGGTTTTGACGAAC	2	1
669	AAAACTAGCATTTCCCCTTGGGGCCTCTAAACGGGTCTTGAGGGGGATTTTGACGGTC	2	1
801	AAAACTAGCATGGCCCCTTGGGGCCTCTAAACGGGTCTTGAGGGGCCTTTTGACGTTT	2	1
809	AAAACTAGCATTCCCCCTTGGGGCCTCTAAACGGGTCTTGAGGGGGTTTTTGACGGCT	2	1
897	AAAACTAGCATTCCCCCTTGGGGCCTCTAAACGGGTCTTGAGGGGGTTTTTGACGGAT	2	1
913	AAAACTAGCATCTCCCCTTGGGGCCTCTAAACGGGTCTTGAGGGGGTTTTTGACGTTT	2	1
920	AAAACTAGCATAACCCCTTGGGGCCTCTAAACGGGTCTTGAGGGGTGTTTTGACGAGC	2	1
935	AAAACTAGCATTTCCCCTTGGGGCCTCTAAACGGGTCTTGAGGGGTTTTTTGACGCGG	2	1
950	AAAACTAGCATCACCCCTTGGGGCCTCTAAACGGGTCTTGAGGGGAATTTTGACGTTT	2	1
951	AAAACTAGCATTCCCCCTTGGGGCCTCTAAACGGGTCTTGAGGGGGATTTTGACGTCG	2	1
955	AAAACTAGCATGTCCCCTTGGGGCCTCTAAACGGGTCTTGAGGGGACTTTTGACGGCG	2	1
982	AAAACTAGCATACCCCCTTGGGGCCTCTAAACGGGTCTTGAGGGGGTTTTTGACGATT	2	1
988	AAAACTAGCATTCCCCCTTGGGGCCTCTAAACGGGTCTTGAGGGGTCTTTTGACGACT	2	1
1008	AAAACTAGCATGACCCCTTGGGGCCTCTAAACGGGTCTTGAGGGGGTTTTTGACGGTT	2	1
1024	AAAACTAGCATTGCCCCTTGGGGCCTCTAAACGGGTCTTGAGGGGGGTTTTGACGGCT	2	1
1034	AAAACTAGCATATCCCCTTGGGGCCTCTAAACGGGTCTTGAGGGGATTTTTGACGCAT	2	1
1048	AAAACTAGCATAGCCCCTTGGGGCCTCTAAACGGGTCTTGAGGGGATTTTTGACGCTA	2	1
1097	AAAACTAGCATGGCCCCTTGGGGCCTCTAAACGGGTCTTGAGGGGGGTTTTGACGAAC	2	1
1134	AAAACTAGCATATCCCCTTGGGGCCTCTAAACGGGTCTTGAGGGGGTTTTTGACGAAA	2	1
1151	AAAACTAGCATCGCCCCTTGGGGCCTCTAAACGGGTCTTGAGGGGTGTTTTGACGGGT	2	1
1167	AAAACTAGCATGACCCCTTGGGGCCTCTAAACGGGTCTTGAGGGGCATTTTGACGGTT	2	1
1169	AAAACTAGCATCACCCCTTGGGGCCTCTAAACGGGTCTTGAGGGGTATTTTGACGGAC	2	1
1240	AAAACTAGCATAGCCCCTTGGGGCCTCTAAACGGGTCTTGAGGGGTGTTTTGACGGGC	2	1
1300	AAAACTAGCATGACCCCTTGGGGCCTCTAAACGGGTCTTGAGGGGCTTTTTGACGACT	2	1
1301	AAAACTAGCATGTCCCCTTGGGGCCTCTAAACGGGTCTTGAGGGGCTTTTTGACGAGC	2	1
1310	AAAACTAGCATTGCCCCTTGGGGCCTCTAAACGGGTCTTGAGGGGTTTTTTGACGGTG	2	1
1331	AAAACTAGCATTCCCCCTTGGGGCCTCTAAACGGGTCTTGAGGGGAGTTTTGACGATG	2	1
1340	AAAACTAGCATTTCCCCTTGGGGCCTCTAAACGGGTCTTGAGGGGCGTTTTGACGGTA	2	1
1341	AAAACTAGCATCACCCCTTGGGGCCTCTAAACGGGTCTTGAGGGGCATTTTGACGTTT	2	1
1372	AAAACTAGCATGTCCCCTTGGGGCCTCTAAACGGGTCTTGAGGGGAATTTTGACGGAC	2	1
1377	AAAACTAGCATTACCCCTTGGGGCCTCTAAACGGGTCTTGAGGGGGTTTTTGACGAAC	2	1
1398	AAAACTAGCATCTCCCCTTGGGGCCTCTAAACGGGTCTTGAGGGGATTTTTGACGTCA	2	1
1404	AAAACTAGCATATCCCCTTGGGGCCTCTAAACGGGTCTTGAGGGGAATTTTGACGAGA	2	1
1407	AAAACTAGCATCACCCCTTGGGGCCTCTAAACGGGTCTTGAGGGGTTTTTTGACGGGA	2	1
1433	AAAACTAGCATCCCCCCTTGGGGCCTCTAAACGGGTCTTGAGGGGGATTTTGACGCCG	2	1
1485	AAAACTAGCATCACCCCTTGGGGCCTCTAAACGGGTCTTGAGGGGGTTTTTGACGTGG	2	1
1510	AAAACTAGCATAACCCCTTGGGGCCTCTAAACGGGTCTTGAGGGGGATTTTGACGGTA	2	1
1516	AAAACTAGCATATCCCCTTGGGGCCTCTAAACGGGTCTTGAGGGGTCTTTTGACGGTG	2	1
1529	AAAACTAGCATGCCCCCTTGGGGCCTCTAAACGGGTCTTGAGGGGGTTTTTGACGCGC	2	1
1554	AAAACTAGCATCACCCCTTGGGGCCTCTAAACGGGTCTTGAGGGGGCTTTTGACGAGA	2	1
1555	AAAACTAGCATGACCCCTTGGGGCCTCTAAACGGGTCTTGAGGGGTTTTTTGACGTTG	2	1
1641	AAAACTAGCATCTCCCCTTGGGGCCTCTAAACGGGTCTTGAGGGGGTTTTTGACGTAA	2	1
1648	AAAACTAGCATTTCCCCTTGGGGCCTCTAAACGGGTCTTGAGGGGTCTTTTGACGCTC	2	1
1654	AAAACTAGCATTACCCCTTGGGGCCTCTAAACGGGTCTTGAGGGGTATTTTGACGTAG	2	1
1711	AAAACTAGCATTACCCCTTGGGGCCTCTAAACGGGTCTTGAGGGGGTTTTTGACGTTT	2	1
1718	AAAACTAGCATTTCCCCTTGGGGCCTCTAAACGGGTCTTGAGGGGGTTTTTGACGCCG	2	1
1759	AAAACTAGCATACCCCCTTGGGGCCTCTAAACGGGTCTTGAGGGGGGTTTTGACGTGC	2	1
1761	AAAACTAGCATTCCCCCTTGGGGCCTCTAAACGGGTCTTGAGGGGGTTTTTGACGTTG	2	1
1778	AAAACTAGCATGTCCCCTTGGGGCCTCTAAACGGGTCTTGAGGGGATTTTTGACGTTC	2	1
1795	AAAACTAGCATATCCCCTTGGGGCCTCTAAACGGGTCTTGAGGGGGTTTTTGACGCAT	2	1
1799	AAAACTAGCATCACCCCTTGGGGCCTCTAAACGGGTCTTGAGGGGTATTTTGACGTTC	2	1
1801	AAAACTAGCATGGCCCCTTGGGGCCTCTAAACGGGTCTTGAGGGGATTTTTGACGTTT	2	1
1807	AAAACTAGCATGTCCCCTTGGGGCCTCTAAACGGGTCTTGAGGGGCTTTTTGACGGTG	2	1
1817	AAAACTAGCATTTCCCCTTGGGGCCTCTAAACGGGTCTTGAGGGGTTTTTTGACGGCC	2	1
1824	AAAACTAGCATTGCCCCTTGGGGCCTCTAAACGGGTCTTGAGGGGTTTTTTGACGTAT	2	1
1828	AAAACTAGCATTTCCCCTTGGGGCCTCTAAACGGGTCTTGAGGGGTTTTTTGACGTGT	2	1
1836	AAAACTAGCATGCCCCCTTGGGGCCTCTAAACGGGTCTTGAGGGGTTTTTTGACGGTA	2	1
1844	AAAACTAGCATCACCCCTTGGGGCCTCTAAACGGGTCTTGAGGGGCGTTTTGACGCTG	2	1
1896	AAAACTAGCATGCCCCCTTGGGGCCTCTAAACGGGTCTTGAGGGGTTTTTTGACGGTC	2	1
1915	AAAACTAGCATTTCCCCTTGGGGCCTCTAAACGGGTCTTGAGGGGAATTTTGACGGCT	2	1
1928	AAAACTAGCATCTCCCCTTGGGGCCTCTAAACGGGTCTTGAGGGGCTTTTTGACGTTG	2	1
1936	AAAACTAGCATTACCCCTTGGGGCCTCTAAACGGGTCTTGAGGGGTTTTTTGACGTCC	2	1
1980	AAAACTAGCATTTCCCCTTGGGGCCTCTAAACGGGTCTTGAGGGGGTTTTTGACGGAA	2	1
1982	AAAACTAGCATATCCCCTTGGGGCCTCTAAACGGGTCTTGAGGGGTTTTTTGACGAGC	2	1
1994	AAAACTAGCATGACCCCTTGGGGCCTCTAAACGGGTCTTGAGGGGTATTTTGACGAGG	2	1
2025	AAAACTAGCATCTCCCCTTGGGGCCTCTAAACGGGTCTTGAGGGGGTTTTTGACGGAT	2	1
2056	AAAACTAGCATTTCCCCTTGGGGCCTCTAAACGGGTCTTGAGGGGTTTTTTGACGTTT	2	1
2064	AAAACTAGCATTGCCCCTTGGGGCCTCTAAACGGGTCTTGAGGGGTTTTTTGACGTAG	2	1
2080	AAAACTAGCATGACCCCTTGGGGCCTCTAAACGGGTCTTGAGGGGTTTTTTGACGGTC	2	1
2089	AAAACTAGCATAACCCCTTGGGGCCTCTAAACGGGTCTTGAGGGGCATTTTGACGGTC	2	1
2118	AAAACTAGCATTGCCCCTTGGGGCCTCTAAACGGGTCTTGAGGGGCTTTTTGACGTGT	2	1
2124	AAAACTAGCATCACCCCTTGGGGCCTCTAAACGGGTCTTGAGGGGCCTTTTGACGGTC	2	1
2125	AAAACTAGCATTTCCCCTTGGGGCCTCTAAACGGGTCTTGAGGGGCTTTTTGACGCTA	2	1
2183	AAAACTAGCATATCCCCTTGGGGCCTCTAAACGGGTCTTGAGGGGTCTTTTGACGATT	2	1
2187	AAAACTAGCATCCCCCCTTGGGGCCTCTAAACGGGTCTTGAGGGGTGTTTTGACGTGC	2	1
2200	AAAACTAGCATTGCCCCTTGGGGCCTCTAAACGGGTCTTGAGGGGAATTTTGACGTGC	2	1
2221	AAAACTAGCATCTCCCCTTGGGGCCTCTAAACGGGTCTTGAGGGGCTTTTTGACGACC	2	1
2235	AAAACTAGCATTGCCCCTTGGGGCCTCTAAACGGGTCTTGAGGGGATTTTTGACGACT	2	1
2238	AAAACTAGCATAGCCCCTTGGGGCCTCTAAACGGGTCTTGAGGGGAATTTTGACGTTT	2	1
2242	AAAACTAGCATTACCCCTTGGGGCCTCTAAACGGGTCTTGAGGGGTGTTTTGACGTTT	2	1
2249	AAAACTAGCATCACCCCTTGGGGCCTCTAAACGGGTCTTGAGGGGGATTTTGACGCGG	2	1
2269	AAAACTAGCATGTCCCCTTGGGGCCTCTAAACGGGTCTTGAGGGGATTTTTGACGGTT	2	1
2274	AAAACTAGCATACCCCCTTGGGGCCTCTAAACGGGTCTTGAGGGGACTTTTGACGCTT	2	1
2301	AAAACTAGCATCGCCCCTTGGGGCCTCTAAACGGGTCTTGAGGGGGCTTTTGACGTGT	2	1
2302	AAAACTAGCATTACCCCTTGGGGCCTCTAAACGGGTCTTGAGGGGATTTTTGACGCTT	2	1
2309	AAAACTAGCATCACCCCTTGGGGCCTCTAAACGGGTCTTGAGGGGGTTTTTGACGGCG	2	1
2316	AAAACTAGCATATCCCCTTGGGGCCTCTAAACGGGTCTTGAGGGGTTTTTTGACGGCG	2	1
2339	AAAACTAGCATAACCCCTTGGGGCCTCTAAACGGGTCTTGAGGGGATTTTTGACGGTT	2	1
2343	AAAACTAGCATGTCCCCTTGGGGCCTCTAAACGGGTCTTGAGGGGTTTTTTGACGCAG	2	1
2371	AAAACTAGCATAACCCCTTGGGGCCTCTAAACGGGTCTTGAGGGGCTTTTTGACGTTT	2	1
2384	AAAACTAGCATATCCCCTTGGGGCCTCTAAACGGGTCTTGAGGGGGGTTTTGACGATG	2	1
2389	AAAACTAGCATGTCCCCTTGGGGCCTCTAAACGGGTCTTGAGGGGGTTTTTGACGGGG	2	1
2397	AAAACTAGCATTTCCCCTTGGGGCCTCTAAACGGGTCTTGAGGGGCATTTTGACGATT	2	1
2410	AAAACTAGCATTTCCCCTTGGGGCCTCTAAACGGGTCTTGAGGGGGTTTTTGACGCCT	2	1
2462	AAAACTAGCATGACCCCTTGGGGCCTCTAAACGGGTCTTGAGGGGAATTTTGACGTAT	2	1
2499	AAAACTAGCATTACCCCTTGGGGCCTCTAAACGGGTCTTGAGGGGACTTTTGACGCTG	2	1
2506	AAAACTAGCATAACCCCTTGGGGCCTCTAAACGGGTCTTGAGGGGATTTTTGACGTTC	2	1
2525	AAAACTAGCATCGCCCCTTGGGGCCTCTAAACGGGTCTTGAGGGGTTTTTTGACGGAT	2	1
2547	AAAACTAGCATTGCCCCTTGGGGCCTCTAAACGGGTCTTGAGGGGTATTTTGACGAGG	2	1
2558	AAAACTAGCATAGCCCCTTGGGGCCTCTAAACGGGTCTTGAGGGGAATTTTGACGGTA	2	1
2569	AAAACTAGCATGCCCCCTTGGGGCCTCTAAACGGGTCTTGAGGGGGCTTTTGACGCCT	2	1
2570	AAAACTAGCATCCCCCCTTGGGGCCTCTAAACGGGTCTTGAGGGGCTTTTTGACGTGT	2	1
2576	AAAACTAGCATATCCCCTTGGGGCCTCTAAACGGGTCTTGAGGGGGATTTTGACGCTG	2	1
2631	AAAACTAGCATCTCCCCTTGGGGCCTCTAAACGGGTCTTGAGGGGAATTTTGACGGTA	2	1
2641	AAAACTAGCATTCCCCCTTGGGGCCTCTAAACGGGTCTTGAGGGGGTTTTTGACGCGG	2	1
2657	AAAACTAGCATTCCCCCTTGGGGCCTCTAAACGGGTCTTGAGGGGGTTTTTGACGATT	2	1
2677	AAAACTAGCATCACCCCTTGGGGCCTCTAAACGGGTCTTGAGGGGATTTTTGACGGCT	2	1
2693	AAAACTAGCATACCCCCTTGGGGCCTCTAAACGGGTCTTGAGGGGTATTTTGACGCTC	2	1
2739	AAAACTAGCATCACCCCTTGGGGCCTCTAAACGGGTCTTGAGGGGGTTTTTGACGCGT	2	1
2743	AAAACTAGCATAGCCCCTTGGGGCCTCTAAACGGGTCTTGAGGGGACTTTTGACGTGC	2	1
2745	AAAACTAGCATAGCCCCTTGGGGCCTCTAAACGGGTCTTGAGGGGCTTTTTGACGGGG	2	1
2756	AAAACTAGCATAGCCCCTTGGGGCCTCTAAACGGGTCTTGAGGGGGATTTTGACGTGC	2	1
2791	AAAACTAGCATAGCCCCTTGGGGCCTCTAAACGGGTCTTGAGGGGTTTTTTGACGCGG	2	1
2810	AAAACTAGCATATCCCCTTGGGGCCTCTAAACGGGTCTTGAGGGGTCTTTTGACGCTC	2	1
2817	AAAACTAGCATTGCCCCTTGGGGCCTCTAAACGGGTCTTGAGGGGTATTTTGACGCGC	2	1
2848	AAAACTAGCATGACCCCTTGGGGCCTCTAAACGGGTCTTGAGGGGTTTTTTGACGCTT	2	1
2894	AAAACTAGCATATCCCCTTGGGGCCTCTAAACGGGTCTTGAGGGGTTTTTTGACGATA	2	1
2911	AAAACTAGCATCACCCCTTGGGGCCTCTAAACGGGTCTTGAGGGGTATTTTGACGTCC	2	1
2927	AAAACTAGCATGTCCCCTTGGGGCCTCTAAACGGGTCTTGAGGGGGTTTTTGACGGTT	2	1
2930	AAAACTAGCATATCCCCTTGGGGCCTCTAAACGGGTCTTGAGGGGAATTTTGACGGGT	2	1
2958	AAAACTAGCATGTCCCCTTGGGGCCTCTAAACGGGTCTTGAGGGGTATTTTGACGGGG	2	1
2968	AAAACTAGCATTACCCCTTGGGGCCTCTAAACGGGTCTTGAGGGGGTTTTTGACGACT	2	1
2981	AAAACTAGCATCACCCCTTGGGGCCTCTAAACGGGTCTTGAGGGGCGTTTTGACGAGA	2	1
2983	AAAACTAGCATTTCCCCTTGGGGCCTCTAAACGGGTCTTGAGGGGGATTTTGACGGGT	2	1
3000	AAAACTAGCATTCCCCCTTGGGGCCTCTAAACGGGTCTTGAGGGGGGTTTTGACGGGC	2	1
3036	AAAACTAGCATCACCCCTTGGGGCCTCTAAACGGGTCTTGAGGGGCATTTTGACGAAG	2	1
3041	AAAACTAGCATCCCCCCTTGGGGCCTCTAAACGGGTCTTGAGGGGTTTTTTGACGGGT	2	1
3134	AAAACTAGCATCACCCCTTGGGGCCTCTAAACGGGTCTTGAGGGGTTTTTTGACGCTT	2	1
3138	AAAACTAGCATTACCCCTTGGGGCCTCTAAACGGGTCTTGAGGGGAATTTTGACGTTT	2	1
3154	AAAACTAGCATCACCCCTTGGGGCCTCTAAACGGGTCTTGAGGGGGTTTTTGACGAAT	2	1
3179	AAAACTAGCATATCCCCTTGGGGCCTCTAAACGGGTCTTGAGGGGGGTTTTGACGGGA	2	1
3188	AAAACTAGCATCTCCCCTTGGGGCCTCTAAACGGGTCTTGAGGGGAATTTTGACGGCG	2	1
3247	AAAACTAGCATCACCCCTTGGGGCCTCTAAACGGGTCTTGAGGGGTATTTTGACGCTA	2	1
3297	AAAACTAGCATCACCCCTTGGGGCCTCTAAACGGGTCTTGAGGGGCTTTTTGACGAGG	2	1
3311	AAAACTAGCATCCCCCCTTGGGGCCTCTAAACGGGTCTTGAGGGGGTTTTTGACGTTT	2	1
3374	AAAACTAGCATTTCCCCTTGGGGCCTCTAAACGGGTCTTGAGGGGCTTTTTGACGCGG	2	1
3417	AAAACTAGCATAACCCCTTGGGGCCTCTAAACGGGTCTTGAGGGGGATTTTGACGCTC	2	1
3487	AAAACTAGCATTTCCCCTTGGGGCCTCTAAACGGGTCTTGAGGGGCTTTTTGACGGAT	2	1
3498	AAAACTAGCATTACCCCTTGGGGCCTCTAAACGGGTCTTGAGGGGGTTTTTGACGTGT	2	1
3507	AAAACTAGCATTCCCCCTTGGGGCCTCTAAACGGGTCTTGAGGGGCTTTTTGACGTTT	2	1
3543	AAAACTAGCATTACCCCTTGGGGCCTCTAAACGGGTCTTGAGGGGACTTTTGACGGTT	2	1
3618	AAAACTAGCATAACCCCTTGGGGCCTCTAAACGGGTCTTGAGGGGTTTTTTGACGAAT	2	1
3745	AAAACTAGCATGGCCCCTTGGGGCCTCTAAACGGGTCTTGAGGGGTATTTTGACGACG	2	1
3760	AAAACTAGCATCCCCCCTTGGGGCCTCTAAACGGGTCTTGAGGGGCTTTTTGACGTTT	2	1
3779	AAAACTAGCATTTCCCCTTGGGGCCTCTAAACGGGTCTTGAGGGGATTTTTGACGTCT	2	1
3928	AAAACTAGCATCACCCCTTGGGGCCTCTAAACGGGTCTTGAGGGGCTTTTTGACGATT	2	1
3975	AAAACTAGCATAACCCCTTGGGGCCTCTAAACGGGTCTTGAGGGGTATTTTGACGGTA	2	1
4042	AAAACTAGCATCGCCCCTTGGGGCCTCTAAACGGGTCTTGAGGGGATTTTTGACGTCT	2	1
4053	AAAACTAGCATCTCCCCTTGGGGCCTCTAAACGGGTCTTGAGGGGATTTTTGACGTAT	2	1
4188	AAAACTAGCATGCCCCCTTGGGGCCTCTAAACGGGTCTTGAGGGGATTTTTGACGGTC	2	1
2728	AAAACTAGCATCTCCCCTTGGGGCCTCTAAACGGGTCTTGAGGGGCGTTTTGACGTCC	4	5
17	AAAACTAGCATACCCCCTTGGGGCCTCTAAACGGGTCTTGAGGGGGTTTTTGACGTAC	4	2
123	AAAACTAGCATTGCCCCTTGGGGCCTCTAAACGGGTCTTGAGGGGCTTTTTGACGAGG	4	2
266	AAAACTAGCATGTCCCCTTGGGGCCTCTAAACGGGTCTTGAGGGGTATTTTGACGGTG	4	2
342	AAAACTAGCATATCCCCTTGGGGCCTCTAAACGGGTCTTGAGGGGTATTTTGACGGGG	4	2
498	AAAACTAGCATAGCCCCTTGGGGCCTCTAAACGGGTCTTGAGGGGAATTTTGACGTTC	4	2
613	AAAACTAGCATGCCCCCTTGGGGCCTCTAAACGGGTCTTGAGGGGACTTTTGACGTTC	4	2
749	AAAACTAGCATGCCCCCTTGGGGCCTCTAAACGGGTCTTGAGGGGTCTTTTGACGGTT	4	2
758	AAAACTAGCATTTCCCCTTGGGGCCTCTAAACGGGTCTTGAGGGGTATTTTGACGCAC	4	2
781	AAAACTAGCATTACCCCTTGGGGCCTCTAAACGGGTCTTGAGGGGATTTTTGACGGGA	4	2
1105	AAAACTAGCATACCCCCTTGGGGCCTCTAAACGGGTCTTGAGGGGGCTTTTGACGAGC	4	2
1264	AAAACTAGCATAGCCCCTTGGGGCCTCTAAACGGGTCTTGAGGGGCCTTTTGACGCCT	4	2
1379	AAAACTAGCATAACCCCTTGGGGCCTCTAAACGGGTCTTGAGGGGTTTTTTGACGTGT	4	2
1388	AAAACTAGCATTACCCCTTGGGGCCTCTAAACGGGTCTTGAGGGGCATTTTGACGGGG	4	2
1705	AAAACTAGCATGACCCCTTGGGGCCTCTAAACGGGTCTTGAGGGGGTTTTTGACGGGT	4	2
1818	AAAACTAGCATTACCCCTTGGGGCCTCTAAACGGGTCTTGAGGGGCTTTTTGACGGAG	4	2
1865	AAAACTAGCATGACCCCTTGGGGCCTCTAAACGGGTCTTGAGGGGATTTTTGACGATG	4	2
2180	AAAACTAGCATTTCCCCTTGGGGCCTCTAAACGGGTCTTGAGGGGTTTTTTGACGGGC	4	2
2313	AAAACTAGCATGGCCCCTTGGGGCCTCTAAACGGGTCTTGAGGGGCTTTTTGACGTGG	4	2
2372	AAAACTAGCATCACCCCTTGGGGCCTCTAAACGGGTCTTGAGGGGGGTTTTGACGGGG	4	2
2784	AAAACTAGCATGACCCCTTGGGGCCTCTAAACGGGTCTTGAGGGGATTTTTGACGGTA	4	2
3170	AAAACTAGCATTTCCCCTTGGGGCCTCTAAACGGGTCTTGAGGGGTTTTTTGACGCAG	4	2
3173	AAAACTAGCATAACCCCTTGGGGCCTCTAAACGGGTCTTGAGGGGTATTTTGACGTGG	4	2
3026	AAAACTAGCATTTCCCCTTGGGGCCTCTAAACGGGTCTTGAGGGGTATTTTGACGGCA	4	5
3519	AAAACTAGCATGCCCCCTTGGGGCCTCTAAACGGGTCTTGAGGGGGCTTTTGACGCTA	4	5
198	AAAACTAGCATCACCCCTTGGGGCCTCTAAACGGGTCTTGAGGGGGTTTTTGACGAGG	5	5
414	AAAACTAGCATTACCCCTTGGGGCCTCTAAACGGGTCTTGAGGGGGTTTTTGACGTTC	5	5
636	AAAACTAGCATTTCCCCTTGGGGCCTCTAAACGGGTCTTGAGGGGTTTTTTGACGTTC	5	5
807	AAAACTAGCATAGCCCCTTGGGGCCTCTAAACGGGTCTTGAGGGGTTTTTTGACGTTT	5	5
1663	AAAACTAGCATAGCCCCTTGGGGCCTCTAAACGGGTCTTGAGGGGCTTTTTGACGTTC	5	5
1870	AAAACTAGCATGTCCCCTTGGGGCCTCTAAACGGGTCTTGAGGGGCATTTTGACGGTC	5	5
2082	AAAACTAGCATTGCCCCTTGGGGCCTCTAAACGGGTCTTGAGGGGCATTTTGACGAGC	5	5
1016	AAAACTAGCATACCCCCTTGGGGCCTCTAAACGGGTCTTGAGGGGAGTTTTGACGCTT	6	5
1481	AAAACTAGCATTGCCCCTTGGGGCCTCTAAACGGGTCTTGAGGGGCGTTTTGACGGTC	6	5
2515	AAAACTAGCATCGCCCCTTGGGGCCTCTAAACGGGTCTTGAGGGGAATTTTGACGTAC	6	5
13	AAAACTAGCATTTCCCCTTGGGGCCTCTAAACGGGTCTTGAGGGGCTTTTTGACGGTC	7	5
45	AAAACTAGCATAGCCCCTTGGGGCCTCTAAACGGGTCTTGAGGGGATTTTTGACGGTC	7	5
825	AAAACTAGCATTGCCCCTTGGGGCCTCTAAACGGGTCTTGAGGGGCTTTTTGACGTGC	7	5
1095	AAAACTAGCATACCCCCTTGGGGCCTCTAAACGGGTCTTGAGGGGGATTTTGACGTTT	7	5
1410	AAAACTAGCATACCCCCTTGGGGCCTCTAAACGGGTCTTGAGGGGCGTTTTGACGTAC	7	5
1704	AAAACTAGCATCACCCCTTGGGGCCTCTAAACGGGTCTTGAGGGGAATTTTGACGTCC	7	5
2288	AAAACTAGCATTTCCCCTTGGGGCCTCTAAACGGGTCTTGAGGGGTTTTTTGACGGTC	7	5
235	AAAACTAGCATTTCCCCTTGGGGCCTCTAAACGGGTCTTGAGGGGATTTTTGACGGGC	9	5
711	AAAACTAGCATAACCCCTTGGGGCCTCTAAACGGGTCTTGAGGGGTGTTTTGACGCGG	9	5
1025	AAAACTAGCATACCCCCTTGGGGCCTCTAAACGGGTCTTGAGGGGTGTTTTGACGATC	10	5
627	AAAACTAGCATAACCCCTTGGGGCCTCTAAACGGGTCTTGAGGGGGGTTTTGACGGTC	10	5
1093	AAAACTAGCATGGCCCCTTGGGGCCTCTAAACGGGTCTTGAGGGGTCTTTTGACGTAC	10	5
1251	AAAACTAGCATCCCCCCTTGGGGCCTCTAAACGGGTCTTGAGGGGTTTTTTGACGTTC	10	5
187	AAAACTAGCATATCCCCTTGGGGCCTCTAAACGGGTCTTGAGGGGGTTTTTGACGTTG	11	5
1252	AAAACTAGCATATCCCCTTGGGGCCTCTAAACGGGTCTTGAGGGGACTTTTGACGCGG	11	5
839	AAAACTAGCATATCCCCTTGGGGCCTCTAAACGGGTCTTGAGGGGTTTTTTGACGCAC	12	5
484	AAAACTAGCATAACCCCTTGGGGCCTCTAAACGGGTCTTGAGGGGTGTTTTGACGGTA	13	5
916	AAAACTAGCATCCCCCCTTGGGGCCTCTAAACGGGTCTTGAGGGGCATTTTGACGGAC	13	5
867	AAAACTAGCATTCCCCCTTGGGGCCTCTAAACGGGTCTTGAGGGGATTTTTGACGTCA	14	5
374	AAAACTAGCATGTCCCCTTGGGGCCTCTAAACGGGTCTTGAGGGGTATTTTGACGCTC	16	5
830	AAAACTAGCATGCCCCCTTGGGGCCTCTAAACGGGTCTTGAGGGGAGTTTTGACGGGC	5	2
862	AAAACTAGCATGACCCCTTGGGGCCTCTAAACGGGTCTTGAGGGGTTTTTTGACGCTA	5	2
910	AAAACTAGCATACCCCCTTGGGGCCTCTAAACGGGTCTTGAGGGGACTTTTGACGGCC	5	2
1393	AAAACTAGCATCCCCCCTTGGGGCCTCTAAACGGGTCTTGAGGGGCATTTTGACGTGC	5	2
1486	AAAACTAGCATCACCCCTTGGGGCCTCTAAACGGGTCTTGAGGGGGTTTTTGACGTTA	5	2
1512	AAAACTAGCATTCCCCCTTGGGGCCTCTAAACGGGTCTTGAGGGGGCTTTTGACGCGC	5	2
2211	AAAACTAGCATAACCCCTTGGGGCCTCTAAACGGGTCTTGAGGGGGTTTTTGACGTGA	5	2
3354	AAAACTAGCATGACCCCTTGGGGCCTCTAAACGGGTCTTGAGGGGAATTTTGACGTGC	5	2
3638	AAAACTAGCATATCCCCTTGGGGCCTCTAAACGGGTCTTGAGGGGTTTTTTGACGGGC	5	2
404	AAAACTAGCATGTCCCCTTGGGGCCTCTAAACGGGTCTTGAGGGGGTTTTTGACGCGC	31	5
107	AAAACTAGCATAACCCCTTGGGGCCTCTAAACGGGTCTTGAGGGGTCTTTTGACGGCG	45	5
4303	AAAACTAGCATGGCCCCTTGGGGCCTCTAAACGGGTCTTGAGGGGCTTTTTGACGATC	0	5
486	AAAACTAGCATATCCCCTTGGGGCCTCTAAACGGGTCTTGAGGGGCGTTTTGACGGTC	3	1
617	AAAACTAGCATTGCCCCTTGGGGCCTCTAAACGGGTCTTGAGGGGCTTTTTGACGCGC	3	1
834	AAAACTAGCATCCCCCCTTGGGGCCTCTAAACGGGTCTTGAGGGGGTTTTTGACGGGG	3	1
944	AAAACTAGCATGTCCCCTTGGGGCCTCTAAACGGGTCTTGAGGGGTATTTTGACGTTT	3	1
1003	AAAACTAGCATATCCCCTTGGGGCCTCTAAACGGGTCTTGAGGGGGCTTTTGACGGGA	3	1
1012	AAAACTAGCATTCCCCCTTGGGGCCTCTAAACGGGTCTTGAGGGGAATTTTGACGCGC	3	1
1182	AAAACTAGCATTCCCCCTTGGGGCCTCTAAACGGGTCTTGAGGGGACTTTTGACGCCT	3	1
1186	AAAACTAGCATATCCCCTTGGGGCCTCTAAACGGGTCTTGAGGGGTTTTTTGACGTTC	3	1
1235	AAAACTAGCATCCCCCCTTGGGGCCTCTAAACGGGTCTTGAGGGGTTTTTTGACGTCC	3	1
1250	AAAACTAGCATTTCCCCTTGGGGCCTCTAAACGGGTCTTGAGGGGATTTTTGACGTTC	3	1
1258	AAAACTAGCATCTCCCCTTGGGGCCTCTAAACGGGTCTTGAGGGGTGTTTTGACGGGT	3	1
1261	AAAACTAGCATTCCCCCTTGGGGCCTCTAAACGGGTCTTGAGGGGCATTTTGACGGTA	3	1
1284	AAAACTAGCATCCCCCCTTGGGGCCTCTAAACGGGTCTTGAGGGGATTTTTGACGCTG	3	1
1390	AAAACTAGCATATCCCCTTGGGGCCTCTAAACGGGTCTTGAGGGGGATTTTGACGGGG	3	1
1391	AAAACTAGCATTCCCCCTTGGGGCCTCTAAACGGGTCTTGAGGGGTTTTTTGACGAGA	3	1
1506	AAAACTAGCATCACCCCTTGGGGCCTCTAAACGGGTCTTGAGGGGGCTTTTGACGGTC	3	1
1588	AAAACTAGCATGGCCCCTTGGGGCCTCTAAACGGGTCTTGAGGGGTGTTTTGACGGGA	3	1
1642	AAAACTAGCATGTCCCCTTGGGGCCTCTAAACGGGTCTTGAGGGGCATTTTGACGTAG	3	1
1656	AAAACTAGCATGACCCCTTGGGGCCTCTAAACGGGTCTTGAGGGGTATTTTGACGTAT	3	1
1729	AAAACTAGCATATCCCCTTGGGGCCTCTAAACGGGTCTTGAGGGGGTTTTTGACGTGT	3	1
1731	AAAACTAGCATCCCCCCTTGGGGCCTCTAAACGGGTCTTGAGGGGGTTTTTGACGAGA	3	1
1813	AAAACTAGCATGTCCCCTTGGGGCCTCTAAACGGGTCTTGAGGGGAGTTTTGACGGTG	3	1
1823	AAAACTAGCATATCCCCTTGGGGCCTCTAAACGGGTCTTGAGGGGGGTTTTGACGGTT	3	1
1863	AAAACTAGCATAACCCCTTGGGGCCTCTAAACGGGTCTTGAGGGGTATTTTGACGGCA	3	1
2065	AAAACTAGCATTTCCCCTTGGGGCCTCTAAACGGGTCTTGAGGGGAGTTTTGACGTGC	3	1
2153	AAAACTAGCATAACCCCTTGGGGCCTCTAAACGGGTCTTGAGGGGTGTTTTGACGTGC	3	1
2161	AAAACTAGCATTCCCCCTTGGGGCCTCTAAACGGGTCTTGAGGGGGTTTTTGACGGGT	3	1
2308	AAAACTAGCATTACCCCTTGGGGCCTCTAAACGGGTCTTGAGGGGTCTTTTGACGATG	3	1
2433	AAAACTAGCATTTCCCCTTGGGGCCTCTAAACGGGTCTTGAGGGGGTTTTTGACGGAC	3	1
2559	AAAACTAGCATGCCCCCTTGGGGCCTCTAAACGGGTCTTGAGGGGAGTTTTGACGGTC	3	1
2752	AAAACTAGCATCACCCCTTGGGGCCTCTAAACGGGTCTTGAGGGGTTTTTTGACGTTC	3	1
2767	AAAACTAGCATCGCCCCTTGGGGCCTCTAAACGGGTCTTGAGGGGTTTTTTGACGGTC	3	1
2770	AAAACTAGCATCCCCCCTTGGGGCCTCTAAACGGGTCTTGAGGGGGTTTTTGACGCTT	3	1
2931	AAAACTAGCATTTCCCCTTGGGGCCTCTAAACGGGTCTTGAGGGGTTTTTTGACGCAT	3	1
2938	AAAACTAGCATTACCCCTTGGGGCCTCTAAACGGGTCTTGAGGGGGTTTTTGACGATC	3	1
3014	AAAACTAGCATATCCCCTTGGGGCCTCTAAACGGGTCTTGAGGGGAATTTTGACGTTT	3	1
3034	AAAACTAGCATTACCCCTTGGGGCCTCTAAACGGGTCTTGAGGGGCTTTTTGACGATG	3	1
3058	AAAACTAGCATGTCCCCTTGGGGCCTCTAAACGGGTCTTGAGGGGTTTTTTGACGTTG	3	1
3064	AAAACTAGCATGACCCCTTGGGGCCTCTAAACGGGTCTTGAGGGGGTTTTTGACGTTG	3	1
3214	AAAACTAGCATAGCCCCTTGGGGCCTCTAAACGGGTCTTGAGGGGTATTTTGACGGTG	3	1
3273	AAAACTAGCATCACCCCTTGGGGCCTCTAAACGGGTCTTGAGGGGTTTTTTGACGCAT	3	1
3426	AAAACTAGCATCACCCCTTGGGGCCTCTAAACGGGTCTTGAGGGGTATTTTGACGTTT	3	1
3488	AAAACTAGCATCACCCCTTGGGGCCTCTAAACGGGTCTTGAGGGGAATTTTGACGAGG	3	1
3899	AAAACTAGCATATCCCCTTGGGGCCTCTAAACGGGTCTTGAGGGGGTTTTTGACGTCA	3	1
3937	AAAACTAGCATCCCCCCTTGGGGCCTCTAAACGGGTCTTGAGGGGTATTTTGACGGCA	3	1
3981	AAAACTAGCATTTCCCCTTGGGGCCTCTAAACGGGTCTTGAGGGGGTTTTTGACGTGG	3	1
4323	AAAACTAGCATGTCCCCTTGGGGCCTCTAAACGGGTCTTGAGGGGGCTTTTGACGCCT	0	5
4337	AAAACTAGCATTTCCCCTTGGGGCCTCTAAACGGGTCTTGAGGGGAATTTTGACGGTG	0	5
4358	AAAACTAGCATTGCCCCTTGGGGCCTCTAAACGGGTCTTGAGGGGTGTTTTGACGCCT	0	5
4359	AAAACTAGCATTACCCCTTGGGGCCTCTAAACGGGTCTTGAGGGGTATTTTGACGCTA	0	5
4365	AAAACTAGCATGCCCCCTTGGGGCCTCTAAACGGGTCTTGAGGGGCCTTTTGACGCTG	0	5
4392	AAAACTAGCATTACCCCTTGGGGCCTCTAAACGGGTCTTGAGGGGCCTTTTGACGCTG	0	5
4423	AAAACTAGCATTACCCCTTGGGGCCTCTAAACGGGTCTTGAGGGGATTTTTGACGACA	0	5
4441	AAAACTAGCATACCCCCTTGGGGCCTCTAAACGGGTCTTGAGGGGGTTTTTGACGACT	0	5
4466	AAAACTAGCATTACCCCTTGGGGCCTCTAAACGGGTCTTGAGGGGCGTTTTGACGTAC	0	5
451	AAAACTAGCATCTCCCCTTGGGGCCTCTAAACGGGTCTTGAGGGGCTTTTTGACGGTA	6	2
1218	AAAACTAGCATATCCCCTTGGGGCCTCTAAACGGGTCTTGAGGGGGTTTTTGACGGGT	6	2
1413	AAAACTAGCATGACCCCTTGGGGCCTCTAAACGGGTCTTGAGGGGTTTTTTGACGGCC	6	2
1426	AAAACTAGCATTCCCCCTTGGGGCCTCTAAACGGGTCTTGAGGGGGATTTTGACGGGT	6	2
2692	AAAACTAGCATTGCCCCTTGGGGCCTCTAAACGGGTCTTGAGGGGGCTTTTGACGAGG	6	2
4472	AAAACTAGCATATCCCCTTGGGGCCTCTAAACGGGTCTTGAGGGGGATTTTGACGATG	0	5
4485	AAAACTAGCATCGCCCCTTGGGGCCTCTAAACGGGTCTTGAGGGGAATTTTGACGTAT	0	5
4526	AAAACTAGCATCCCCCCTTGGGGCCTCTAAACGGGTCTTGAGGGGCCTTTTGACGTTC	0	5
4531	AAAACTAGCATTACCCCTTGGGGCCTCTAAACGGGTCTTGAGGGGCATTTTGACGAAG	0	5
4593	AAAACTAGCATTTCCCCTTGGGGCCTCTAAACGGGTCTTGAGGGGTGTTTTGACGATC	0	5
57	AAAACTAGCATCACCCCTTGGGGCCTCTAAACGGGTCTTGAGGGGGATTTTGACGGAC	4	1
69	AAAACTAGCATAGCCCCTTGGGGCCTCTAAACGGGTCTTGAGGGGAATTTTGACGTGC	4	1
424	AAAACTAGCATCACCCCTTGGGGCCTCTAAACGGGTCTTGAGGGGCGTTTTGACGGGC	4	1
456	AAAACTAGCATCCCCCCTTGGGGCCTCTAAACGGGTCTTGAGGGGGATTTTGACGCGG	4	1
547	AAAACTAGCATCTCCCCTTGGGGCCTCTAAACGGGTCTTGAGGGGTGTTTTGACGCCA	4	1
614	AAAACTAGCATTTCCCCTTGGGGCCTCTAAACGGGTCTTGAGGGGGTTTTTGACGCAT	4	1
641	AAAACTAGCATATCCCCTTGGGGCCTCTAAACGGGTCTTGAGGGGGATTTTGACGGTT	4	1
756	AAAACTAGCATTGCCCCTTGGGGCCTCTAAACGGGTCTTGAGGGGGTTTTTGACGGCG	4	1
763	AAAACTAGCATTGCCCCTTGGGGCCTCTAAACGGGTCTTGAGGGGGTTTTTGACGCCC	4	1
835	AAAACTAGCATTTCCCCTTGGGGCCTCTAAACGGGTCTTGAGGGGATTTTTGACGGTC	4	1
1248	AAAACTAGCATAGCCCCTTGGGGCCTCTAAACGGGTCTTGAGGGGTTTTTTGACGATC	4	1
1369	AAAACTAGCATCACCCCTTGGGGCCTCTAAACGGGTCTTGAGGGGTTTTTTGACGTAA	4	1
1389	AAAACTAGCATGCCCCCTTGGGGCCTCTAAACGGGTCTTGAGGGGGTTTTTGACGTTC	4	1
1437	AAAACTAGCATTGCCCCTTGGGGCCTCTAAACGGGTCTTGAGGGGGTTTTTGACGAGC	4	1
1446	AAAACTAGCATCTCCCCTTGGGGCCTCTAAACGGGTCTTGAGGGGTTTTTTGACGAGC	4	1
1456	AAAACTAGCATTTCCCCTTGGGGCCTCTAAACGGGTCTTGAGGGGGTTTTTGACGGTT	4	1
1560	AAAACTAGCATGTCCCCTTGGGGCCTCTAAACGGGTCTTGAGGGGCCTTTTGACGCTT	4	1
1647	AAAACTAGCATCCCCCCTTGGGGCCTCTAAACGGGTCTTGAGGGGTATTTTGACGGAC	4	1
2018	AAAACTAGCATTCCCCCTTGGGGCCTCTAAACGGGTCTTGAGGGGGTTTTTGACGTTA	4	1
2350	AAAACTAGCATATCCCCTTGGGGCCTCTAAACGGGTCTTGAGGGGGTTTTTGACGTTT	4	1
2364	AAAACTAGCATCCCCCCTTGGGGCCTCTAAACGGGTCTTGAGGGGAATTTTGACGGTC	4	1
2405	AAAACTAGCATAGCCCCTTGGGGCCTCTAAACGGGTCTTGAGGGGTTTTTTGACGGTC	4	1
2473	AAAACTAGCATTACCCCTTGGGGCCTCTAAACGGGTCTTGAGGGGTATTTTGACGTGC	4	1
2782	AAAACTAGCATAACCCCTTGGGGCCTCTAAACGGGTCTTGAGGGGTATTTTGACGCAC	4	1
2886	AAAACTAGCATGTCCCCTTGGGGCCTCTAAACGGGTCTTGAGGGGTATTTTGACGCGC	4	1
2896	AAAACTAGCATCTCCCCTTGGGGCCTCTAAACGGGTCTTGAGGGGAGTTTTGACGCGT	4	1
3103	AAAACTAGCATGTCCCCTTGGGGCCTCTAAACGGGTCTTGAGGGGTGTTTTGACGGCA	4	1
4625	AAAACTAGCATTCCCCCTTGGGGCCTCTAAACGGGTCTTGAGGGGAATTTTGACGTAT	0	5
294	AAAACTAGCATCACCCCTTGGGGCCTCTAAACGGGTCTTGAGGGGTTTTTTGACGCTC	7	2
324	AAAACTAGCATTCCCCCTTGGGGCCTCTAAACGGGTCTTGAGGGGTTTTTTGACGTGA	7	2
2129	AAAACTAGCATAGCCCCTTGGGGCCTCTAAACGGGTCTTGAGGGGGTTTTTGACGATC	7	2
4640	AAAACTAGCATATCCCCTTGGGGCCTCTAAACGGGTCTTGAGGGGTATTTTGACGTAT	0	5
4661	AAAACTAGCATACCCCCTTGGGGCCTCTAAACGGGTCTTGAGGGGCTTTTTGACGCTT	0	5
4709	AAAACTAGCATATCCCCTTGGGGCCTCTAAACGGGTCTTGAGGGGAGTTTTGACGTCA	0	5
4776	AAAACTAGCATTACCCCTTGGGGCCTCTAAACGGGTCTTGAGGGGGTTTTTGACGGTA	0	5
4834	AAAACTAGCATTCCCCCTTGGGGCCTCTAAACGGGTCTTGAGGGGTTTTTTGACGGGG	0	5
4852	AAAACTAGCATCGCCCCTTGGGGCCTCTAAACGGGTCTTGAGGGGGGTTTTGACGCTG	0	5
4911	AAAACTAGCATTACCCCTTGGGGCCTCTAAACGGGTCTTGAGGGGCTTTTTGACGTCA	0	5
4915	AAAACTAGCATCGCCCCTTGGGGCCTCTAAACGGGTCTTGAGGGGTCTTTTGACGGTT	0	5
34	AAAACTAGCATAGCCCCTTGGGGCCTCTAAACGGGTCTTGAGGGGTATTTTGACGGGG	5	1
563	AAAACTAGCATCACCCCTTGGGGCCTCTAAACGGGTCTTGAGGGGACTTTTGACGCGT	5	1
857	AAAACTAGCATACCCCCTTGGGGCCTCTAAACGGGTCTTGAGGGGGCTTTTGACGGTT	5	1
1152	AAAACTAGCATCACCCCTTGGGGCCTCTAAACGGGTCTTGAGGGGGATTTTGACGGGG	5	1
1351	AAAACTAGCATTACCCCTTGGGGCCTCTAAACGGGTCTTGAGGGGAGTTTTGACGTGT	5	1
1620	AAAACTAGCATCGCCCCTTGGGGCCTCTAAACGGGTCTTGAGGGGCGTTTTGACGTGG	5	1
1695	AAAACTAGCATATCCCCTTGGGGCCTCTAAACGGGTCTTGAGGGGTGTTTTGACGGTT	5	1
1805	AAAACTAGCATAACCCCTTGGGGCCTCTAAACGGGTCTTGAGGGGTTTTTTGACGTTC	5	1
2147	AAAACTAGCATTCCCCCTTGGGGCCTCTAAACGGGTCTTGAGGGGATTTTTGACGGAC	5	1
2470	AAAACTAGCATGACCCCTTGGGGCCTCTAAACGGGTCTTGAGGGGGATTTTGACGCGC	5	1
2740	AAAACTAGCATGTCCCCTTGGGGCCTCTAAACGGGTCTTGAGGGGACTTTTGACGATT	5	1
939	AAAACTAGCATAGCCCCTTGGGGCCTCTAAACGGGTCTTGAGGGGTTTTTTGACGCTC	8	2
4968	AAAACTAGCATAGCCCCTTGGGGCCTCTAAACGGGTCTTGAGGGGTATTTTGACGATG	0	5
194	AAAACTAGCATCACCCCTTGGGGCCTCTAAACGGGTCTTGAGGGGGTTTTTGACGGTA	6	1
973	AAAACTAGCATTACCCCTTGGGGCCTCTAAACGGGTCTTGAGGGGCGTTTTGACGAAA	6	1
2592	AAAACTAGCATTTCCCCTTGGGGCCTCTAAACGGGTCTTGAGGGGCTTTTTGACGCGC	6	1
5040	AAAACTAGCATTTCCCCTTGGGGCCTCTAAACGGGTCTTGAGGGGATTTTTGACGGGT	0	5
5097	AAAACTAGCATCACCCCTTGGGGCCTCTAAACGGGTCTTGAGGGGATTTTTGACGGGT	0	5
443	AAAACTAGCATCACCCCTTGGGGCCTCTAAACGGGTCTTGAGGGGTTTTTTGACGCCC	9	2
1967	AAAACTAGCATATCCCCTTGGGGCCTCTAAACGGGTCTTGAGGGGAGTTTTGACGGTT	9	2
5133	AAAACTAGCATACCCCCTTGGGGCCTCTAAACGGGTCTTGAGGGGTTTTTTGACGAAC	0	5
223	AAAACTAGCATATCCCCTTGGGGCCTCTAAACGGGTCTTGAGGGGCGTTTTGACGCAA	7	1
800	AAAACTAGCATCGCCCCTTGGGGCCTCTAAACGGGTCTTGAGGGGGGTTTTGACGCTT	7	1
3150	AAAACTAGCATATCCCCTTGGGGCCTCTAAACGGGTCTTGAGGGGGTTTTTGACGATG	7	1
5178	AAAACTAGCATAACCCCTTGGGGCCTCTAAACGGGTCTTGAGGGGAATTTTGACGGTA	0	5
5180	AAAACTAGCATGGCCCCTTGGGGCCTCTAAACGGGTCTTGAGGGGTATTTTGACGTTT	0	5
473	AAAACTAGCATATCCCCTTGGGGCCTCTAAACGGGTCTTGAGGGGGTTTTTGACGGTG	10	2
534	AAAACTAGCATGACCCCTTGGGGCCTCTAAACGGGTCTTGAGGGGGGTTTTGACGCTC	8	1
665	AAAACTAGCATTTCCCCTTGGGGCCTCTAAACGGGTCTTGAGGGGATTTTTGACGACC	8	1
5211	AAAACTAGCATATCCCCTTGGGGCCTCTAAACGGGTCTTGAGGGGGCTTTTGACGGTA	0	5
213	AAAACTAGCATCCCCCCTTGGGGCCTCTAAACGGGTCTTGAGGGGGATTTTGACGGAC	9	1
928	AAAACTAGCATCTCCCCTTGGGGCCTCTAAACGGGTCTTGAGGGGAATTTTGACGCGT	9	1
1289	AAAACTAGCATTGCCCCTTGGGGCCTCTAAACGGGTCTTGAGGGGCGTTTTGACGCTC	9	1
5331	AAAACTAGCATTCCCCCTTGGGGCCTCTAAACGGGTCTTGAGGGGTTTTTTGACGGCC	0	5
103	AAAACTAGCATGGCCCCTTGGGGCCTCTAAACGGGTCTTGAGGGGGGTTTTGACGCCG	13	2
895	AAAACTAGCATTACCCCTTGGGGCCTCTAAACGGGTCTTGAGGGGTTTTTTGACGTCT	13	2
176	AAAACTAGCATTACCCCTTGGGGCCTCTAAACGGGTCTTGAGGGGATTTTTGACGTTT	10	1
255	AAAACTAGCATAGCCCCTTGGGGCCTCTAAACGGGTCTTGAGGGGTTTTTTGACGCAT	10	1
402	AAAACTAGCATACCCCCTTGGGGCCTCTAAACGGGTCTTGAGGGGTGTTTTGACGTGC	11	1
5403	AAAACTAGCATCACCCCTTGGGGCCTCTAAACGGGTCTTGAGGGGAATTTTGACGTAT	0	5
5440	AAAACTAGCATGGCCCCTTGGGGCCTCTAAACGGGTCTTGAGGGGCTTTTTGACGATT	0	5
5451	AAAACTAGCATTCCCCCTTGGGGCCTCTAAACGGGTCTTGAGGGGTTTTTTGACGGTA	0	5
265	AAAACTAGCATCGCCCCTTGGGGCCTCTAAACGGGTCTTGAGGGGCTTTTTGACGTGC	14	1
1014	AAAACTAGCATATCCCCTTGGGGCCTCTAAACGGGTCTTGAGGGGGTTTTTGACGGTC	16	1
4	AAAACTAGCATTACCCCTTGGGGCCTCTAAACGGGTCTTGAGGGGCTTTTTGACGGTA	19	1
1043	AAAACTAGCATACCCCCTTGGGGCCTCTAAACGGGTCTTGAGGGGTATTTTGACGTAC	16	2
150	AAAACTAGCATTCCCCCTTGGGGCCTCTAAACGGGTCTTGAGGGGTTTTTTGACGTCG	20	2
1651	AAAACTAGCATAACCCCTTGGGGCCTCTAAACGGGTCTTGAGGGGTATTTTGACGCGC	23	1
868	AAAACTAGCATAACCCCTTGGGGCCTCTAAACGGGTCTTGAGGGGGATTTTGACGGTG	20	2
268	AAAACTAGCATTTCCCCTTGGGGCCTCTAAACGGGTCTTGAGGGGTCTTTTGACGCGC	25	1
5502	AAAACTAGCATGTCCCCTTGGGGCCTCTAAACGGGTCTTGAGGGGGGTTTTGACGTTG	0	5
47	AAAACTAGCATTCCCCCTTGGGGCCTCTAAACGGGTCTTGAGGGGCTTTTTGACGATT	27	2
5598	AAAACTAGCATTACCCCTTGGGGCCTCTAAACGGGTCTTGAGGGGCATTTTGACGAAC	0	5
5610	AAAACTAGCATCACCCCTTGGGGCCTCTAAACGGGTCTTGAGGGGGGTTTTGACGGAC	0	5
5654	AAAACTAGCATTGCCCCTTGGGGCCTCTAAACGGGTCTTGAGGGGGCTTTTGACGCCT	0	5
480	AAAACTAGCATTGCCCCTTGGGGCCTCTAAACGGGTCTTGAGGGGGTTTTTGACGCCG	69	2
217	AAAACTAGCATTTCCCCTTGGGGCCTCTAAACGGGTCTTGAGGGGTCTTTTGACGGTG	94	2
5676	AAAACTAGCATCTCCCCTTGGGGCCTCTAAACGGGTCTTGAGGGGAATTTTGACGGTT	0	5
253	AAAACTAGCATAGCCCCTTGGGGCCTCTAAACGGGTCTTGAGGGGACTTTTGACGGCA	61	1
77	AAAACTAGCATTGCCCCTTGGGGCCTCTAAACGGGTCTTGAGGGGCTTTTTGACGTAG	114	2
0	AAAACTAGCATGCCCCCTTGGGGCCTCTAAACGGGTCTTGAGGGGGATTTTGACGTAC	66	1
18	AAAACTAGCATTTCCCCTTGGGGCCTCTAAACGGGTCTTGAGGGGGTTTTTGACGTTT	136	1
127	AAAACTAGCATTTCCCCTTGGGGCCTCTAAACGGGTCTTGAGGGGTATTTTGACGCTC	57	0
5731	AAAACTAGCATTCCCCCTTGGGGCCTCTAAACGGGTCTTGAGGGGGGTTTTGACGGAC	0	5
5869	AAAACTAGCATTACCCCTTGGGGCCTCTAAACGGGTCTTGAGGGGAATTTTGACGGTC	0	5
6048	AAAACTAGCATAGCCCCTTGGGGCCTCTAAACGGGTCTTGAGGGGTTTTTTGACGTTA	0	5
6121	AAAACTAGCATCACCCCTTGGGGCCTCTAAACGGGTCTTGAGGGGTTTTTTGACGGAA	0	5
6127	AAAACTAGCATTCCCCCTTGGGGCCTCTAAACGGGTCTTGAGGGGAATTTTGACGTCC	0	5
6180	AAAACTAGCATTGCCCCTTGGGGCCTCTAAACGGGTCTTGAGGGGGTTTTTGACGTCC	0	5
6222	AAAACTAGCATATCCCCTTGGGGCCTCTAAACGGGTCTTGAGGGGCTTTTTGACGGCT	0	5
6234	AAAACTAGCATGCCCCCTTGGGGCCTCTAAACGGGTCTTGAGGGGTCTTTTGACGTTT	0	5
6454	AAAACTAGCATCTCCCCTTGGGGCCTCTAAACGGGTCTTGAGGGGGATTTTGACGTGC	0	5
6806	AAAACTAGCATGGCCCCTTGGGGCCTCTAAACGGGTCTTGAGGGGGGTTTTGACGGAC	0	5
1108	AAAACTAGCATTTCCCCTTGGGGCCTCTAAACGGGTCTTGAGGGGTTTTTTGACGAAA	3	4
2553	AAAACTAGCATTTCCCCTTGGGGCCTCTAAACGGGTCTTGAGGGGTCTTTTGACGTAC	3	4
896	AAAACTAGCATTACCCCTTGGGGCCTCTAAACGGGTCTTGAGGGGTCTTTTGACGGTA	3	4
958	AAAACTAGCATCACCCCTTGGGGCCTCTAAACGGGTCTTGAGGGGGTTTTTGACGCCG	3	4
970	AAAACTAGCATACCCCCTTGGGGCCTCTAAACGGGTCTTGAGGGGTTTTTTGACGCTT	3	4
1257	AAAACTAGCATAGCCCCTTGGGGCCTCTAAACGGGTCTTGAGGGGCGTTTTGACGTTT	3	4
1597	AAAACTAGCATTGCCCCTTGGGGCCTCTAAACGGGTCTTGAGGGGTTTTTTGACGGGT	3	4
1709	AAAACTAGCATAGCCCCTTGGGGCCTCTAAACGGGTCTTGAGGGGGTTTTTGACGGGG	3	4
2015	AAAACTAGCATGACCCCTTGGGGCCTCTAAACGGGTCTTGAGGGGGGTTTTGACGATC	3	4
2047	AAAACTAGCATCGCCCCTTGGGGCCTCTAAACGGGTCTTGAGGGGCGTTTTGACGTTG	3	4
2096	AAAACTAGCATACCCCCTTGGGGCCTCTAAACGGGTCTTGAGGGGATTTTTGACGATG	3	4
2381	AAAACTAGCATCTCCCCTTGGGGCCTCTAAACGGGTCTTGAGGGGCATTTTGACGCGG	3	4
2792	AAAACTAGCATTGCCCCTTGGGGCCTCTAAACGGGTCTTGAGGGGGTTTTTGACGACA	3	4
3313	AAAACTAGCATTACCCCTTGGGGCCTCTAAACGGGTCTTGAGGGGTATTTTGACGTCC	3	4
3722	AAAACTAGCATTGCCCCTTGGGGCCTCTAAACGGGTCTTGAGGGGTTTTTTGACGGGC	3	4
116	AAAACTAGCATTCCCCCTTGGGGCCTCTAAACGGGTCTTGAGGGGATTTTTGACGTTC	4	4
561	AAAACTAGCATTTCCCCTTGGGGCCTCTAAACGGGTCTTGAGGGGGTTTTTGACGCTA	4	4
664	AAAACTAGCATTTCCCCTTGGGGCCTCTAAACGGGTCTTGAGGGGTTTTTTGACGAGG	4	4
720	AAAACTAGCATAACCCCTTGGGGCCTCTAAACGGGTCTTGAGGGGCATTTTGACGCCC	4	4
1269	AAAACTAGCATTACCCCTTGGGGCCTCTAAACGGGTCTTGAGGGGATTTTTGACGAGT	4	4
1545	AAAACTAGCATATCCCCTTGGGGCCTCTAAACGGGTCTTGAGGGGGATTTTGACGGTG	4	4
1562	AAAACTAGCATCCCCCCTTGGGGCCTCTAAACGGGTCTTGAGGGGGTTTTTGACGGTA	4	4
1812	AAAACTAGCATTTCCCCTTGGGGCCTCTAAACGGGTCTTGAGGGGGTTTTTGACGTTC	4	4
1891	AAAACTAGCATCGCCCCTTGGGGCCTCTAAACGGGTCTTGAGGGGTCTTTTGACGTCA	4	4
1934	AAAACTAGCATCTCCCCTTGGGGCCTCTAAACGGGTCTTGAGGGGGTTTTTGACGCTT	4	4
2351	AAAACTAGCATTTCCCCTTGGGGCCTCTAAACGGGTCTTGAGGGGGTTTTTGACGCTG	4	4
2423	AAAACTAGCATTCCCCCTTGGGGCCTCTAAACGGGTCTTGAGGGGCATTTTGACGGCC	4	4
2541	AAAACTAGCATCACCCCTTGGGGCCTCTAAACGGGTCTTGAGGGGTATTTTGACGCTC	4	4
465	AAAACTAGCATATCCCCTTGGGGCCTCTAAACGGGTCTTGAGGGGGGTTTTGACGGGG	5	4
156	AAAACTAGCATGCCCCCTTGGGGCCTCTAAACGGGTCTTGAGGGGTTTTTTGACGTAC	5	4
837	AAAACTAGCATATCCCCTTGGGGCCTCTAAACGGGTCTTGAGGGGCATTTTGACGGGG	5	4
1101	AAAACTAGCATAGCCCCTTGGGGCCTCTAAACGGGTCTTGAGGGGGCTTTTGACGGTA	5	4
1155	AAAACTAGCATTGCCCCTTGGGGCCTCTAAACGGGTCTTGAGGGGATTTTTGACGGGC	5	4
1434	AAAACTAGCATCGCCCCTTGGGGCCTCTAAACGGGTCTTGAGGGGGCTTTTGACGGGT	5	4
2158	AAAACTAGCATTACCCCTTGGGGCCTCTAAACGGGTCTTGAGGGGCTTTTTGACGTGC	6	4
492	AAAACTAGCATAACCCCTTGGGGCCTCTAAACGGGTCTTGAGGGGTTTTTTGACGAAA	6	4
715	AAAACTAGCATTGCCCCTTGGGGCCTCTAAACGGGTCTTGAGGGGCTTTTTGACGTAT	6	4
785	AAAACTAGCATATCCCCTTGGGGCCTCTAAACGGGTCTTGAGGGGACTTTTGACGCAA	6	4
1415	AAAACTAGCATGCCCCCTTGGGGCCTCTAAACGGGTCTTGAGGGGCATTTTGACGCGC	6	4
2822	AAAACTAGCATCTCCCCTTGGGGCCTCTAAACGGGTCTTGAGGGGTTTTTTGACGCTT	7	4
398	AAAACTAGCATTGCCCCTTGGGGCCTCTAAACGGGTCTTGAGGGGCCTTTTGACGATT	7	4
942	AAAACTAGCATAACCCCTTGGGGCCTCTAAACGGGTCTTGAGGGGTTTTTTGACGGGA	7	4
2226	AAAACTAGCATGGCCCCTTGGGGCCTCTAAACGGGTCTTGAGGGGTTTTTTGACGGCC	7	4
165	AAAACTAGCATATCCCCTTGGGGCCTCTAAACGGGTCTTGAGGGGTTTTTTGACGGTC	8	4
796	AAAACTAGCATTTCCCCTTGGGGCCTCTAAACGGGTCTTGAGGGGATTTTTGACGCAA	8	4
1209	AAAACTAGCATGACCCCTTGGGGCCTCTAAACGGGTCTTGAGGGGCCTTTTGACGTAG	8	4
1902	AAAACTAGCATCGCCCCTTGGGGCCTCTAAACGGGTCTTGAGGGGTCTTTTGACGAAT	8	4
663	AAAACTAGCATCACCCCTTGGGGCCTCTAAACGGGTCTTGAGGGGATTTTTGACGAGT	9	4
676	AAAACTAGCATTGCCCCTTGGGGCCTCTAAACGGGTCTTGAGGGGAGTTTTGACGGGA	9	4
991	AAAACTAGCATTGCCCCTTGGGGCCTCTAAACGGGTCTTGAGGGGAATTTTGACGCGG	9	4
1077	AAAACTAGCATGGCCCCTTGGGGCCTCTAAACGGGTCTTGAGGGGTGTTTTGACGGGT	9	4
1283	AAAACTAGCATACCCCCTTGGGGCCTCTAAACGGGTCTTGAGGGGATTTTTGACGTCT	9	4
1315	AAAACTAGCATATCCCCTTGGGGCCTCTAAACGGGTCTTGAGGGGGTTTTTGACGGGG	9	4
1646	AAAACTAGCATACCCCCTTGGGGCCTCTAAACGGGTCTTGAGGGGGTTTTTGACGTCC	9	4
2186	AAAACTAGCATCTCCCCTTGGGGCCTCTAAACGGGTCTTGAGGGGATTTTTGACGCGT	9	4
840	AAAACTAGCATCACCCCTTGGGGCCTCTAAACGGGTCTTGAGGGGCGTTTTGACGGTC	10	4
359	AAAACTAGCATTTCCCCTTGGGGCCTCTAAACGGGTCTTGAGGGGTGTTTTGACGGAT	13	4
1566	AAAACTAGCATATCCCCTTGGGGCCTCTAAACGGGTCTTGAGGGGGTTTTTGACGGTA	14	4
153	AAAACTAGCATAACCCCTTGGGGCCTCTAAACGGGTCTTGAGGGGGTTTTTGACGGCC	15	4
804	AAAACTAGCATTTCCCCTTGGGGCCTCTAAACGGGTCTTGAGGGGATTTTTGACGTCC	15	4
1299	AAAACTAGCATCTCCCCTTGGGGCCTCTAAACGGGTCTTGAGGGGTTTTTTGACGTCA	19	4
146	AAAACTAGCATATCCCCTTGGGGCCTCTAAACGGGTCTTGAGGGGCTTTTTGACGCTG	22	4
157	AAAACTAGCATTACCCCTTGGGGCCTCTAAACGGGTCTTGAGGGGTTTTTTGACGCGG	79	4
43	AAAACTAGCATCCCCCCTTGGGGCCTCTAAACGGGTCTTGAGGGGGTTTTTGACGCTG	222	4
4289	AAAACTAGCATTCCCCCTTGGGGCCTCTAAACGGGTCTTGAGGGGGTTTTTGACGTAT	0	4
4292	AAAACTAGCATCGCCCCTTGGGGCCTCTAAACGGGTCTTGAGGGGTTTTTTGACGTAA	0	4
4296	AAAACTAGCATTCCCCCTTGGGGCCTCTAAACGGGTCTTGAGGGGGTTTTTGACGGGA	0	4
4306	AAAACTAGCATGGCCCCTTGGGGCCTCTAAACGGGTCTTGAGGGGGTTTTTGACGTGT	0	4
4311	AAAACTAGCATCTCCCCTTGGGGCCTCTAAACGGGTCTTGAGGGGATTTTTGACGAAT	0	4
4317	AAAACTAGCATAACCCCTTGGGGCCTCTAAACGGGTCTTGAGGGGAATTTTGACGAGA	0	4
4353	AAAACTAGCATTGCCCCTTGGGGCCTCTAAACGGGTCTTGAGGGGTGTTTTGACGAGT	0	4
4362	AAAACTAGCATGCCCCCTTGGGGCCTCTAAACGGGTCTTGAGGGGTATTTTGACGTGA	0	4
4397	AAAACTAGCATGTCCCCTTGGGGCCTCTAAACGGGTCTTGAGGGGAGTTTTGACGCAG	0	4
4442	AAAACTAGCATTCCCCCTTGGGGCCTCTAAACGGGTCTTGAGGGGCTTTTTGACGAAC	0	4
4503	AAAACTAGCATGGCCCCTTGGGGCCTCTAAACGGGTCTTGAGGGGTATTTTGACGGTG	0	4
4520	AAAACTAGCATTGCCCCTTGGGGCCTCTAAACGGGTCTTGAGGGGATTTTTGACGTTC	0	4
4536	AAAACTAGCATGGCCCCTTGGGGCCTCTAAACGGGTCTTGAGGGGACTTTTGACGATA	0	4
4538	AAAACTAGCATTGCCCCTTGGGGCCTCTAAACGGGTCTTGAGGGGGTTTTTGACGGGT	0	4
4543	AAAACTAGCATTTCCCCTTGGGGCCTCTAAACGGGTCTTGAGGGGTGTTTTGACGTTC	0	4
4550	AAAACTAGCATTTCCCCTTGGGGCCTCTAAACGGGTCTTGAGGGGATTTTTGACGTGC	0	4
4551	AAAACTAGCATCCCCCCTTGGGGCCTCTAAACGGGTCTTGAGGGGATTTTTGACGTTG	0	4
4567	AAAACTAGCATCTCCCCTTGGGGCCTCTAAACGGGTCTTGAGGGGGGTTTTGACGGGG	0	4
4624	AAAACTAGCATTCCCCCTTGGGGCCTCTAAACGGGTCTTGAGGGGCATTTTGACGTAT	0	4
4658	AAAACTAGCATGGCCCCTTGGGGCCTCTAAACGGGTCTTGAGGGGGTTTTTGACGGGC	0	4
4660	AAAACTAGCATTCCCCCTTGGGGCCTCTAAACGGGTCTTGAGGGGTATTTTGACGGTG	0	4
4684	AAAACTAGCATTGCCCCTTGGGGCCTCTAAACGGGTCTTGAGGGGTCTTTTGACGTGC	0	4
4787	AAAACTAGCATTCCCCCTTGGGGCCTCTAAACGGGTCTTGAGGGGTGTTTTGACGAAT	0	4
4788	AAAACTAGCATTACCCCTTGGGGCCTCTAAACGGGTCTTGAGGGGTATTTTGACGGAC	0	4
4807	AAAACTAGCATGACCCCTTGGGGCCTCTAAACGGGTCTTGAGGGGGGTTTTGACGGAC	0	4
4877	AAAACTAGCATGACCCCTTGGGGCCTCTAAACGGGTCTTGAGGGGCATTTTGACGGTG	0	4
4909	AAAACTAGCATTTCCCCTTGGGGCCTCTAAACGGGTCTTGAGGGGACTTTTGACGGTT	0	4
4927	AAAACTAGCATGTCCCCTTGGGGCCTCTAAACGGGTCTTGAGGGGATTTTTGACGCGT	0	4
4929	AAAACTAGCATGTCCCCTTGGGGCCTCTAAACGGGTCTTGAGGGGAGTTTTGACGTTG	0	4
4958	AAAACTAGCATCGCCCCTTGGGGCCTCTAAACGGGTCTTGAGGGGGTTTTTGACGGTC	0	4
4970	AAAACTAGCATGCCCCCTTGGGGCCTCTAAACGGGTCTTGAGGGGAATTTTGACGGTG	0	4
4979	AAAACTAGCATATCCCCTTGGGGCCTCTAAACGGGTCTTGAGGGGGATTTTGACGTTA	0	4
4999	AAAACTAGCATTCCCCCTTGGGGCCTCTAAACGGGTCTTGAGGGGGTTTTTGACGTCT	0	4
5011	AAAACTAGCATTACCCCTTGGGGCCTCTAAACGGGTCTTGAGGGGTTTTTTGACGAGG	0	4
5037	AAAACTAGCATTGCCCCTTGGGGCCTCTAAACGGGTCTTGAGGGGCTTTTTGACGTGA	0	4
5063	AAAACTAGCATGGCCCCTTGGGGCCTCTAAACGGGTCTTGAGGGGCATTTTGACGAAG	0	4
5069	AAAACTAGCATTCCCCCTTGGGGCCTCTAAACGGGTCTTGAGGGGATTTTTGACGCGT	0	4
65	AAAACTAGCATTACCCCTTGGGGCCTCTAAACGGGTCTTGAGGGGACTTTTGACGTTC	2	0
102	AAAACTAGCATACCCCCTTGGGGCCTCTAAACGGGTCTTGAGGGGTTTTTTGACGTAT	2	0
108	AAAACTAGCATGTCCCCTTGGGGCCTCTAAACGGGTCTTGAGGGGATTTTTGACGCAC	2	0
125	AAAACTAGCATGTCCCCTTGGGGCCTCTAAACGGGTCTTGAGGGGCGTTTTGACGGTA	2	0
144	AAAACTAGCATCCCCCCTTGGGGCCTCTAAACGGGTCTTGAGGGGGTTTTTGACGGAT	2	0
161	AAAACTAGCATACCCCCTTGGGGCCTCTAAACGGGTCTTGAGGGGGTTTTTGACGGTT	2	0
208	AAAACTAGCATATCCCCTTGGGGCCTCTAAACGGGTCTTGAGGGGGCTTTTGACGAGC	2	0
211	AAAACTAGCATATCCCCTTGGGGCCTCTAAACGGGTCTTGAGGGGGGTTTTGACGGCC	2	0
225	AAAACTAGCATTGCCCCTTGGGGCCTCTAAACGGGTCTTGAGGGGCATTTTGACGGGG	2	0
279	AAAACTAGCATCTCCCCTTGGGGCCTCTAAACGGGTCTTGAGGGGAGTTTTGACGATC	2	0
298	AAAACTAGCATCCCCCCTTGGGGCCTCTAAACGGGTCTTGAGGGGGTTTTTGACGGAC	2	0
331	AAAACTAGCATCTCCCCTTGGGGCCTCTAAACGGGTCTTGAGGGGCATTTTGACGCGC	2	0
332	AAAACTAGCATCACCCCTTGGGGCCTCTAAACGGGTCTTGAGGGGCATTTTGACGTAA	2	0
345	AAAACTAGCATCCCCCCTTGGGGCCTCTAAACGGGTCTTGAGGGGGGTTTTGACGATG	2	0
364	AAAACTAGCATGGCCCCTTGGGGCCTCTAAACGGGTCTTGAGGGGATTTTTGACGTAC	2	0
367	AAAACTAGCATATCCCCTTGGGGCCTCTAAACGGGTCTTGAGGGGGCTTTTGACGAGG	2	0
396	AAAACTAGCATCTCCCCTTGGGGCCTCTAAACGGGTCTTGAGGGGGGTTTTGACGGTC	2	0
448	AAAACTAGCATTACCCCTTGGGGCCTCTAAACGGGTCTTGAGGGGTTTTTTGACGGGA	2	0
600	AAAACTAGCATCTCCCCTTGGGGCCTCTAAACGGGTCTTGAGGGGCCTTTTGACGGTT	2	0
672	AAAACTAGCATCACCCCTTGGGGCCTCTAAACGGGTCTTGAGGGGTATTTTGACGCCT	2	0
679	AAAACTAGCATTTCCCCTTGGGGCCTCTAAACGGGTCTTGAGGGGCATTTTGACGGGC	2	0
705	AAAACTAGCATGTCCCCTTGGGGCCTCTAAACGGGTCTTGAGGGGATTTTTGACGCTT	2	0
710	AAAACTAGCATTTCCCCTTGGGGCCTCTAAACGGGTCTTGAGGGGGATTTTGACGCAG	2	0
744	AAAACTAGCATGCCCCCTTGGGGCCTCTAAACGGGTCTTGAGGGGGATTTTGACGTTC	2	0
752	AAAACTAGCATCCCCCCTTGGGGCCTCTAAACGGGTCTTGAGGGGAATTTTGACGTCT	2	0
819	AAAACTAGCATATCCCCTTGGGGCCTCTAAACGGGTCTTGAGGGGACTTTTGACGGAC	2	0
833	AAAACTAGCATATCCCCTTGGGGCCTCTAAACGGGTCTTGAGGGGACTTTTGACGTGC	2	0
841	AAAACTAGCATCGCCCCTTGGGGCCTCTAAACGGGTCTTGAGGGGGGTTTTGACGTTA	2	0
852	AAAACTAGCATCCCCCCTTGGGGCCTCTAAACGGGTCTTGAGGGGTTTTTTGACGCTG	2	0
858	AAAACTAGCATGACCCCTTGGGGCCTCTAAACGGGTCTTGAGGGGTCTTTTGACGTGC	2	0
869	AAAACTAGCATCCCCCCTTGGGGCCTCTAAACGGGTCTTGAGGGGTATTTTGACGTCA	2	0
933	AAAACTAGCATGGCCCCTTGGGGCCTCTAAACGGGTCTTGAGGGGCTTTTTGACGGCG	2	0
976	AAAACTAGCATGGCCCCTTGGGGCCTCTAAACGGGTCTTGAGGGGCGTTTTGACGTGG	2	0
1017	AAAACTAGCATCACCCCTTGGGGCCTCTAAACGGGTCTTGAGGGGCATTTTGACGCGG	2	0
1020	AAAACTAGCATCACCCCTTGGGGCCTCTAAACGGGTCTTGAGGGGCATTTTGACGCTT	2	0
1052	AAAACTAGCATCACCCCTTGGGGCCTCTAAACGGGTCTTGAGGGGCATTTTGACGTTC	2	0
1088	AAAACTAGCATGTCCCCTTGGGGCCTCTAAACGGGTCTTGAGGGGCTTTTTGACGTTA	2	0
1107	AAAACTAGCATGCCCCCTTGGGGCCTCTAAACGGGTCTTGAGGGGGATTTTGACGAGG	2	0
1122	AAAACTAGCATCCCCCCTTGGGGCCTCTAAACGGGTCTTGAGGGGTTTTTTGACGGTG	2	0
1153	AAAACTAGCATGACCCCTTGGGGCCTCTAAACGGGTCTTGAGGGGGTTTTTGACGCGA	2	0
1168	AAAACTAGCATTACCCCTTGGGGCCTCTAAACGGGTCTTGAGGGGTCTTTTGACGCAT	2	0
1171	AAAACTAGCATTTCCCCTTGGGGCCTCTAAACGGGTCTTGAGGGGAGTTTTGACGGCA	2	0
1173	AAAACTAGCATGACCCCTTGGGGCCTCTAAACGGGTCTTGAGGGGCCTTTTGACGCAT	2	0
1207	AAAACTAGCATAACCCCTTGGGGCCTCTAAACGGGTCTTGAGGGGTCTTTTGACGCTG	2	0
1213	AAAACTAGCATGTCCCCTTGGGGCCTCTAAACGGGTCTTGAGGGGAGTTTTGACGAGG	2	0
1238	AAAACTAGCATCGCCCCTTGGGGCCTCTAAACGGGTCTTGAGGGGTTTTTTGACGTTC	2	0
1275	AAAACTAGCATCGCCCCTTGGGGCCTCTAAACGGGTCTTGAGGGGGTTTTTGACGCCC	2	0
1298	AAAACTAGCATATCCCCTTGGGGCCTCTAAACGGGTCTTGAGGGGTTTTTTGACGCGA	2	0
1314	AAAACTAGCATTCCCCCTTGGGGCCTCTAAACGGGTCTTGAGGGGCATTTTGACGGAC	2	0
1318	AAAACTAGCATTGCCCCTTGGGGCCTCTAAACGGGTCTTGAGGGGTATTTTGACGTGG	2	0
1323	AAAACTAGCATGCCCCCTTGGGGCCTCTAAACGGGTCTTGAGGGGACTTTTGACGCGT	2	0
1354	AAAACTAGCATTCCCCCTTGGGGCCTCTAAACGGGTCTTGAGGGGTATTTTGACGGCG	2	0
1365	AAAACTAGCATTACCCCTTGGGGCCTCTAAACGGGTCTTGAGGGGTCTTTTGACGATC	2	0
1380	AAAACTAGCATCGCCCCTTGGGGCCTCTAAACGGGTCTTGAGGGGTTTTTTGACGTAT	2	0
1381	AAAACTAGCATAACCCCTTGGGGCCTCTAAACGGGTCTTGAGGGGTTTTTTGACGGAG	2	0
1444	AAAACTAGCATTACCCCTTGGGGCCTCTAAACGGGTCTTGAGGGGATTTTTGACGCGT	2	0
1453	AAAACTAGCATTGCCCCTTGGGGCCTCTAAACGGGTCTTGAGGGGAATTTTGACGGTC	2	0
1454	AAAACTAGCATTGCCCCTTGGGGCCTCTAAACGGGTCTTGAGGGGCTTTTTGACGGAC	2	0
1490	AAAACTAGCATGACCCCTTGGGGCCTCTAAACGGGTCTTGAGGGGGTTTTTGACGTTT	2	0
1513	AAAACTAGCATTTCCCCTTGGGGCCTCTAAACGGGTCTTGAGGGGCCTTTTGACGTCT	2	0
1514	AAAACTAGCATAACCCCTTGGGGCCTCTAAACGGGTCTTGAGGGGTCTTTTGACGCTA	2	0
1531	AAAACTAGCATCTCCCCTTGGGGCCTCTAAACGGGTCTTGAGGGGGTTTTTGACGTTG	2	0
1544	AAAACTAGCATGACCCCTTGGGGCCTCTAAACGGGTCTTGAGGGGAATTTTGACGGGC	2	0
1559	AAAACTAGCATTCCCCCTTGGGGCCTCTAAACGGGTCTTGAGGGGCCTTTTGACGATC	2	0
1568	AAAACTAGCATATCCCCTTGGGGCCTCTAAACGGGTCTTGAGGGGGCTTTTGACGGGC	2	0
1586	AAAACTAGCATTGCCCCTTGGGGCCTCTAAACGGGTCTTGAGGGGCGTTTTGACGGGG	2	0
1602	AAAACTAGCATGTCCCCTTGGGGCCTCTAAACGGGTCTTGAGGGGGCTTTTGACGGTC	2	0
1650	AAAACTAGCATCGCCCCTTGGGGCCTCTAAACGGGTCTTGAGGGGATTTTTGACGCCA	2	0
1660	AAAACTAGCATTCCCCCTTGGGGCCTCTAAACGGGTCTTGAGGGGCTTTTTGACGTGG	2	0
1670	AAAACTAGCATTGCCCCTTGGGGCCTCTAAACGGGTCTTGAGGGGGCTTTTGACGGGC	2	0
1678	AAAACTAGCATCACCCCTTGGGGCCTCTAAACGGGTCTTGAGGGGTATTTTGACGCCA	2	0
1684	AAAACTAGCATCGCCCCTTGGGGCCTCTAAACGGGTCTTGAGGGGCCTTTTGACGATT	2	0
1716	AAAACTAGCATCACCCCTTGGGGCCTCTAAACGGGTCTTGAGGGGTTTTTTGACGTTG	2	0
1720	AAAACTAGCATATCCCCTTGGGGCCTCTAAACGGGTCTTGAGGGGCTTTTTGACGCTC	2	0
1722	AAAACTAGCATATCCCCTTGGGGCCTCTAAACGGGTCTTGAGGGGTTTTTTGACGATG	2	0
1726	AAAACTAGCATCACCCCTTGGGGCCTCTAAACGGGTCTTGAGGGGTATTTTGACGTTG	2	0
1730	AAAACTAGCATATCCCCTTGGGGCCTCTAAACGGGTCTTGAGGGGGGTTTTGACGTTA	2	0
1763	AAAACTAGCATTTCCCCTTGGGGCCTCTAAACGGGTCTTGAGGGGGCTTTTGACGAGC	2	0
1765	AAAACTAGCATAACCCCTTGGGGCCTCTAAACGGGTCTTGAGGGGGTTTTTGACGAAA	2	0
1838	AAAACTAGCATCCCCCCTTGGGGCCTCTAAACGGGTCTTGAGGGGTGTTTTGACGAGC	2	0
1856	AAAACTAGCATTCCCCCTTGGGGCCTCTAAACGGGTCTTGAGGGGTGTTTTGACGGTG	2	0
1868	AAAACTAGCATCGCCCCTTGGGGCCTCTAAACGGGTCTTGAGGGGGATTTTGACGCGA	2	0
1889	AAAACTAGCATATCCCCTTGGGGCCTCTAAACGGGTCTTGAGGGGGCTTTTGACGATG	2	0
1905	AAAACTAGCATTACCCCTTGGGGCCTCTAAACGGGTCTTGAGGGGTTTTTTGACGGCG	2	0
1907	AAAACTAGCATTTCCCCTTGGGGCCTCTAAACGGGTCTTGAGGGGTTTTTTGACGGCT	2	0
1966	AAAACTAGCATCACCCCTTGGGGCCTCTAAACGGGTCTTGAGGGGAATTTTGACGTTC	2	0
1968	AAAACTAGCATATCCCCTTGGGGCCTCTAAACGGGTCTTGAGGGGTTTTTTGACGCAT	2	0
1984	AAAACTAGCATTGCCCCTTGGGGCCTCTAAACGGGTCTTGAGGGGCTTTTTGACGGTA	2	0
2013	AAAACTAGCATTACCCCTTGGGGCCTCTAAACGGGTCTTGAGGGGACTTTTGACGATT	2	0
2027	AAAACTAGCATCGCCCCTTGGGGCCTCTAAACGGGTCTTGAGGGGCATTTTGACGTAT	2	0
2030	AAAACTAGCATTGCCCCTTGGGGCCTCTAAACGGGTCTTGAGGGGCCTTTTGACGCCG	2	0
2060	AAAACTAGCATATCCCCTTGGGGCCTCTAAACGGGTCTTGAGGGGGTTTTTGACGTAG	2	0
2073	AAAACTAGCATCCCCCCTTGGGGCCTCTAAACGGGTCTTGAGGGGTCTTTTGACGCTG	2	0
2102	AAAACTAGCATTCCCCCTTGGGGCCTCTAAACGGGTCTTGAGGGGGTTTTTGACGGCA	2	0
2108	AAAACTAGCATTACCCCTTGGGGCCTCTAAACGGGTCTTGAGGGGAGTTTTGACGTGC	2	0
2115	AAAACTAGCATAACCCCTTGGGGCCTCTAAACGGGTCTTGAGGGGTATTTTGACGGGA	2	0
2146	AAAACTAGCATATCCCCTTGGGGCCTCTAAACGGGTCTTGAGGGGTTTTTTGACGCGT	2	0
2172	AAAACTAGCATATCCCCTTGGGGCCTCTAAACGGGTCTTGAGGGGGCTTTTGACGGAT	2	0
2179	AAAACTAGCATTACCCCTTGGGGCCTCTAAACGGGTCTTGAGGGGTGTTTTGACGCTT	2	0
2199	AAAACTAGCATAGCCCCTTGGGGCCTCTAAACGGGTCTTGAGGGGCCTTTTGACGCGC	2	0
2202	AAAACTAGCATGACCCCTTGGGGCCTCTAAACGGGTCTTGAGGGGGATTTTGACGAGG	2	0
2231	AAAACTAGCATTTCCCCTTGGGGCCTCTAAACGGGTCTTGAGGGGCGTTTTGACGTAC	2	0
2244	AAAACTAGCATTGCCCCTTGGGGCCTCTAAACGGGTCTTGAGGGGCGTTTTGACGGGC	2	0
2248	AAAACTAGCATCACCCCTTGGGGCCTCTAAACGGGTCTTGAGGGGTATTTTGACGCAC	2	0
2262	AAAACTAGCATATCCCCTTGGGGCCTCTAAACGGGTCTTGAGGGGACTTTTGACGCCC	2	0
2271	AAAACTAGCATCACCCCTTGGGGCCTCTAAACGGGTCTTGAGGGGGTTTTTGACGATA	2	0
2306	AAAACTAGCATATCCCCTTGGGGCCTCTAAACGGGTCTTGAGGGGGTTTTTGACGCCG	2	0
2311	AAAACTAGCATATCCCCTTGGGGCCTCTAAACGGGTCTTGAGGGGACTTTTGACGTAT	2	0
2315	AAAACTAGCATCTCCCCTTGGGGCCTCTAAACGGGTCTTGAGGGGTATTTTGACGGAA	2	0
2334	AAAACTAGCATTGCCCCTTGGGGCCTCTAAACGGGTCTTGAGGGGGTTTTTGACGATC	2	0
2376	AAAACTAGCATTTCCCCTTGGGGCCTCTAAACGGGTCTTGAGGGGACTTTTGACGGTG	2	0
2388	AAAACTAGCATCCCCCCTTGGGGCCTCTAAACGGGTCTTGAGGGGCCTTTTGACGCAG	2	0
2404	AAAACTAGCATCACCCCTTGGGGCCTCTAAACGGGTCTTGAGGGGGGTTTTGACGTCA	2	0
2417	AAAACTAGCATCACCCCTTGGGGCCTCTAAACGGGTCTTGAGGGGGATTTTGACGAAC	2	0
2428	AAAACTAGCATCACCCCTTGGGGCCTCTAAACGGGTCTTGAGGGGAGTTTTGACGGTA	2	0
2429	AAAACTAGCATTTCCCCTTGGGGCCTCTAAACGGGTCTTGAGGGGGATTTTGACGAGG	2	0
2441	AAAACTAGCATTGCCCCTTGGGGCCTCTAAACGGGTCTTGAGGGGGTTTTTGACGCAG	2	0
2450	AAAACTAGCATCCCCCCTTGGGGCCTCTAAACGGGTCTTGAGGGGTTTTTTGACGGGC	2	0
2458	AAAACTAGCATGACCCCTTGGGGCCTCTAAACGGGTCTTGAGGGGGTTTTTGACGTGT	2	0
2509	AAAACTAGCATTACCCCTTGGGGCCTCTAAACGGGTCTTGAGGGGACTTTTGACGGTA	2	0
2513	AAAACTAGCATTTCCCCTTGGGGCCTCTAAACGGGTCTTGAGGGGCTTTTTGACGTTA	2	0
2546	AAAACTAGCATGACCCCTTGGGGCCTCTAAACGGGTCTTGAGGGGTTTTTTGACGGAC	2	0
2572	AAAACTAGCATCACCCCTTGGGGCCTCTAAACGGGTCTTGAGGGGTTTTTTGACGTGT	2	0
2575	AAAACTAGCATTGCCCCTTGGGGCCTCTAAACGGGTCTTGAGGGGATTTTTGACGGTC	2	0
2579	AAAACTAGCATTACCCCTTGGGGCCTCTAAACGGGTCTTGAGGGGCCTTTTGACGCTC	2	0
2591	AAAACTAGCATGCCCCCTTGGGGCCTCTAAACGGGTCTTGAGGGGTATTTTGACGGCT	2	0
2605	AAAACTAGCATCACCCCTTGGGGCCTCTAAACGGGTCTTGAGGGGAATTTTGACGGCC	2	0
2613	AAAACTAGCATCTCCCCTTGGGGCCTCTAAACGGGTCTTGAGGGGACTTTTGACGGAT	2	0
2632	AAAACTAGCATGACCCCTTGGGGCCTCTAAACGGGTCTTGAGGGGGATTTTGACGGAG	2	0
2633	AAAACTAGCATATCCCCTTGGGGCCTCTAAACGGGTCTTGAGGGGATTTTTGACGGTG	2	0
2635	AAAACTAGCATCACCCCTTGGGGCCTCTAAACGGGTCTTGAGGGGGTTTTTGACGGCC	2	0
2644	AAAACTAGCATTGCCCCTTGGGGCCTCTAAACGGGTCTTGAGGGGTTTTTTGACGGCC	2	0
2650	AAAACTAGCATGCCCCCTTGGGGCCTCTAAACGGGTCTTGAGGGGGGTTTTGACGCTT	2	0
2690	AAAACTAGCATTGCCCCTTGGGGCCTCTAAACGGGTCTTGAGGGGGTTTTTGACGAAT	2	0
2704	AAAACTAGCATTACCCCTTGGGGCCTCTAAACGGGTCTTGAGGGGACTTTTGACGGTG	2	0
2710	AAAACTAGCATCACCCCTTGGGGCCTCTAAACGGGTCTTGAGGGGGTTTTTGACGTGC	2	0
2715	AAAACTAGCATCCCCCCTTGGGGCCTCTAAACGGGTCTTGAGGGGGTTTTTGACGGCG	2	0
2736	AAAACTAGCATATCCCCTTGGGGCCTCTAAACGGGTCTTGAGGGGTTTTTTGACGGTG	2	0
2806	AAAACTAGCATATCCCCTTGGGGCCTCTAAACGGGTCTTGAGGGGGGTTTTGACGGAG	2	0
2846	AAAACTAGCATCACCCCTTGGGGCCTCTAAACGGGTCTTGAGGGGTCTTTTGACGGTT	2	0
2855	AAAACTAGCATTCCCCCTTGGGGCCTCTAAACGGGTCTTGAGGGGATTTTTGACGGTG	2	0
2876	AAAACTAGCATTTCCCCTTGGGGCCTCTAAACGGGTCTTGAGGGGTGTTTTGACGGTC	2	0
2910	AAAACTAGCATGCCCCCTTGGGGCCTCTAAACGGGTCTTGAGGGGTATTTTGACGGGG	2	0
[truncated: 5,639 more rows]

## Sheet: bin3
	seq	DNA	RNA
560	AAAACTAGCATTCCCCCTTGGGGCCTCTAAACGGGTCTTGAGGGGTTTTTTGACGAAC	96	666
125	AAAACTAGCATAGCCCCTTGGGGCCTCTAAACGGGTCTTGAGGGGAATTTTGACGGGC	5	553
2166	AAAACTAGCATTTCCCCTTGGGGCCTCTAAACGGGTCTTGAGGGGCTTTTTGACGTCA	67	493
172	AAAACTAGCATATCCCCTTGGGGCCTCTAAACGGGTCTTGAGGGGTTTTTTGACGGGT	14	400
1084	AAAACTAGCATGGCCCCTTGGGGCCTCTAAACGGGTCTTGAGGGGTTTTTTGACGGTC	9	398
2990	AAAACTAGCATGTCCCCTTGGGGCCTCTAAACGGGTCTTGAGGGGATTTTTGACGTGC	2	60
898	AAAACTAGCATTACCCCTTGGGGCCTCTAAACGGGTCTTGAGGGGGTTTTTGACGATG	40	394
312	AAAACTAGCATTCCCCCTTGGGGCCTCTAAACGGGTCTTGAGGGGGTTTTTGACGCTC	62	314
106	AAAACTAGCATGCCCCCTTGGGGCCTCTAAACGGGTCTTGAGGGGGATTTTGACGGCC	30	313
385	AAAACTAGCATCTCCCCTTGGGGCCTCTAAACGGGTCTTGAGGGGTGTTTTGACGGAG	30	286
363	AAAACTAGCATTTCCCCTTGGGGCCTCTAAACGGGTCTTGAGGGGTTTTTTGACGCGA	92	285
30	AAAACTAGCATTACCCCTTGGGGCCTCTAAACGGGTCTTGAGGGGATTTTTGACGGTT	38	281
2411	AAAACTAGCATATCCCCTTGGGGCCTCTAAACGGGTCTTGAGGGGTGTTTTGACGATC	5	255
186	AAAACTAGCATAACCCCTTGGGGCCTCTAAACGGGTCTTGAGGGGCGTTTTGACGCAT	16	251
2408	AAAACTAGCATTGCCCCTTGGGGCCTCTAAACGGGTCTTGAGGGGGTTTTTGACGATA	12	231
1255	AAAACTAGCATTGCCCCTTGGGGCCTCTAAACGGGTCTTGAGGGGAGTTTTGACGCTA	8	212
29	AAAACTAGCATATCCCCTTGGGGCCTCTAAACGGGTCTTGAGGGGTGTTTTGACGGAT	82	211
2987	AAAACTAGCATGCCCCCTTGGGGCCTCTAAACGGGTCTTGAGGGGGGTTTTGACGTGA	6	202
1099	AAAACTAGCATCCCCCCTTGGGGCCTCTAAACGGGTCTTGAGGGGGATTTTGACGCTT	10	202
2237	AAAACTAGCATGCCCCCTTGGGGCCTCTAAACGGGTCTTGAGGGGTATTTTGACGCTT	8	199
2677	AAAACTAGCATCGCCCCTTGGGGCCTCTAAACGGGTCTTGAGGGGATTTTTGACGGTT	8	196
1537	AAAACTAGCATTTCCCCTTGGGGCCTCTAAACGGGTCTTGAGGGGCTTTTTGACGGGT	26	194
2191	AAAACTAGCATTCCCCCTTGGGGCCTCTAAACGGGTCTTGAGGGGGCTTTTGACGGGC	4	193
374	AAAACTAGCATAACCCCTTGGGGCCTCTAAACGGGTCTTGAGGGGGATTTTGACGTCA	14	193
402	AAAACTAGCATTCCCCCTTGGGGCCTCTAAACGGGTCTTGAGGGGTATTTTGACGTGG	7	187
899	AAAACTAGCATGTCCCCTTGGGGCCTCTAAACGGGTCTTGAGGGGTCTTTTGACGGGA	18	186
268	AAAACTAGCATCACCCCTTGGGGCCTCTAAACGGGTCTTGAGGGGTTTTTTGACGGCC	28	180
382	AAAACTAGCATTGCCCCTTGGGGCCTCTAAACGGGTCTTGAGGGGAATTTTGACGTTT	38	180
131	AAAACTAGCATTTCCCCTTGGGGCCTCTAAACGGGTCTTGAGGGGTCTTTTGACGGCG	32	176
231	AAAACTAGCATTACCCCTTGGGGCCTCTAAACGGGTCTTGAGGGGTTTTTTGACGCCT	7	172
538	AAAACTAGCATCTCCCCTTGGGGCCTCTAAACGGGTCTTGAGGGGGTTTTTGACGTAT	20	172
534	AAAACTAGCATCGCCCCTTGGGGCCTCTAAACGGGTCTTGAGGGGCCTTTTGACGGTT	28	171
1342	AAAACTAGCATTACCCCTTGGGGCCTCTAAACGGGTCTTGAGGGGTCTTTTGACGAAC	10	167
181	AAAACTAGCATAGCCCCTTGGGGCCTCTAAACGGGTCTTGAGGGGTATTTTGACGATA	19	164
2233	AAAACTAGCATTGCCCCTTGGGGCCTCTAAACGGGTCTTGAGGGGAATTTTGACGGTA	3	163
175	AAAACTAGCATATCCCCTTGGGGCCTCTAAACGGGTCTTGAGGGGCTTTTTGACGTTT	36	163
926	AAAACTAGCATATCCCCTTGGGGCCTCTAAACGGGTCTTGAGGGGTTTTTTGACGCTT	42	157
83	AAAACTAGCATTGCCCCTTGGGGCCTCTAAACGGGTCTTGAGGGGGCTTTTGACGTCT	13	147
65	AAAACTAGCATGACCCCTTGGGGCCTCTAAACGGGTCTTGAGGGGATTTTTGACGGTA	9	145
767	AAAACTAGCATTTCCCCTTGGGGCCTCTAAACGGGTCTTGAGGGGATTTTTGACGTCA	7	144
708	AAAACTAGCATGACCCCTTGGGGCCTCTAAACGGGTCTTGAGGGGCTTTTTGACGAGC	13	141
388	AAAACTAGCATTGCCCCTTGGGGCCTCTAAACGGGTCTTGAGGGGTATTTTGACGTTT	28	141
225	AAAACTAGCATTACCCCTTGGGGCCTCTAAACGGGTCTTGAGGGGTATTTTGACGTTA	28	138
2902	AAAACTAGCATTACCCCTTGGGGCCTCTAAACGGGTCTTGAGGGGTCTTTTGACGATT	316	136
2510	AAAACTAGCATGGCCCCTTGGGGCCTCTAAACGGGTCTTGAGGGGGTTTTTGACGTAT	9	132
682	AAAACTAGCATCCCCCCTTGGGGCCTCTAAACGGGTCTTGAGGGGCTTTTTGACGAGG	10	128
498	AAAACTAGCATTGCCCCTTGGGGCCTCTAAACGGGTCTTGAGGGGAATTTTGACGTGT	14	128
1873	AAAACTAGCATTCCCCCTTGGGGCCTCTAAACGGGTCTTGAGGGGTTTTTTGACGGAT	65	128
193	AAAACTAGCATCGCCCCTTGGGGCCTCTAAACGGGTCTTGAGGGGGGTTTTGACGTAG	29	127
495	AAAACTAGCATAACCCCTTGGGGCCTCTAAACGGGTCTTGAGGGGGGTTTTGACGCGA	7	125
2972	AAAACTAGCATTGCCCCTTGGGGCCTCTAAACGGGTCTTGAGGGGACTTTTGACGATG	25	125
838	AAAACTAGCATAGCCCCTTGGGGCCTCTAAACGGGTCTTGAGGGGAATTTTGACGCGG	11	124
1285	AAAACTAGCATTTCCCCTTGGGGCCTCTAAACGGGTCTTGAGGGGGTTTTTGACGTCA	14	123
1580	AAAACTAGCATAACCCCTTGGGGCCTCTAAACGGGTCTTGAGGGGTTTTTTGACGTAT	22	122
514	AAAACTAGCATGCCCCCTTGGGGCCTCTAAACGGGTCTTGAGGGGTTTTTTGACGTGT	8	119
957	AAAACTAGCATTCCCCCTTGGGGCCTCTAAACGGGTCTTGAGGGGGCTTTTGACGTAA	15	118
753	AAAACTAGCATGACCCCTTGGGGCCTCTAAACGGGTCTTGAGGGGGGTTTTGACGGCT	8	116
1227	AAAACTAGCATTGCCCCTTGGGGCCTCTAAACGGGTCTTGAGGGGGTTTTTGACGACT	9	115
384	AAAACTAGCATCACCCCTTGGGGCCTCTAAACGGGTCTTGAGGGGTGTTTTGACGTTC	3	114
1587	AAAACTAGCATTCCCCCTTGGGGCCTCTAAACGGGTCTTGAGGGGCTTTTTGACGGAC	5	114
1645	AAAACTAGCATAGCCCCTTGGGGCCTCTAAACGGGTCTTGAGGGGCTTTTTGACGATT	14	114
584	AAAACTAGCATGTCCCCTTGGGGCCTCTAAACGGGTCTTGAGGGGATTTTTGACGCTC	5	110
234	AAAACTAGCATTCCCCCTTGGGGCCTCTAAACGGGTCTTGAGGGGGTTTTTGACGGGG	7	110
370	AAAACTAGCATTTCCCCTTGGGGCCTCTAAACGGGTCTTGAGGGGGGTTTTGACGCCG	10	109
265	AAAACTAGCATGTCCCCTTGGGGCCTCTAAACGGGTCTTGAGGGGAATTTTGACGCGG	18	109
558	AAAACTAGCATTCCCCCTTGGGGCCTCTAAACGGGTCTTGAGGGGTTTTTTGACGGCG	24	109
1095	AAAACTAGCATTTCCCCTTGGGGCCTCTAAACGGGTCTTGAGGGGCTTTTTGACGTGC	56	109
935	AAAACTAGCATTACCCCTTGGGGCCTCTAAACGGGTCTTGAGGGGCATTTTGACGTGT	2	8
218	AAAACTAGCATCGCCCCTTGGGGCCTCTAAACGGGTCTTGAGGGGTGTTTTGACGGTC	22	106
2800	AAAACTAGCATGGCCCCTTGGGGCCTCTAAACGGGTCTTGAGGGGGCTTTTGACGCCG	8	105
2750	AAAACTAGCATTACCCCTTGGGGCCTCTAAACGGGTCTTGAGGGGGCTTTTGACGTAA	5	104
1138	AAAACTAGCATATCCCCTTGGGGCCTCTAAACGGGTCTTGAGGGGCTTTTTGACGATC	12	104
2442	AAAACTAGCATGTCCCCTTGGGGCCTCTAAACGGGTCTTGAGGGGCTTTTTGACGGGA	4	103
666	AAAACTAGCATGGCCCCTTGGGGCCTCTAAACGGGTCTTGAGGGGGATTTTGACGATC	35	103
1345	AAAACTAGCATTACCCCTTGGGGCCTCTAAACGGGTCTTGAGGGGGTTTTTGACGCCA	11	101
599	AAAACTAGCATGTCCCCTTGGGGCCTCTAAACGGGTCTTGAGGGGTGTTTTGACGCAA	9	99
489	AAAACTAGCATAGCCCCTTGGGGCCTCTAAACGGGTCTTGAGGGGTCTTTTGACGGCT	10	99
979	AAAACTAGCATCCCCCCTTGGGGCCTCTAAACGGGTCTTGAGGGGGATTTTGACGCCG	18	99
248	AAAACTAGCATAGCCCCTTGGGGCCTCTAAACGGGTCTTGAGGGGTTTTTTGACGTTC	19	99
448	AAAACTAGCATAACCCCTTGGGGCCTCTAAACGGGTCTTGAGGGGGTTTTTGACGCTG	10	97
1892	AAAACTAGCATATCCCCTTGGGGCCTCTAAACGGGTCTTGAGGGGGGTTTTGACGGGC	11	97
1997	AAAACTAGCATCTCCCCTTGGGGCCTCTAAACGGGTCTTGAGGGGATTTTTGACGGGA	12	97
149	AAAACTAGCATTGCCCCTTGGGGCCTCTAAACGGGTCTTGAGGGGTCTTTTGACGAAT	15	97
274	AAAACTAGCATTACCCCTTGGGGCCTCTAAACGGGTCTTGAGGGGTGTTTTGACGGGC	17	97
1383	AAAACTAGCATTACCCCTTGGGGCCTCTAAACGGGTCTTGAGGGGCATTTTGACGTTT	2	6
1850	AAAACTAGCATCGCCCCTTGGGGCCTCTAAACGGGTCTTGAGGGGGCTTTTGACGCTG	21	97
2413	AAAACTAGCATGGCCCCTTGGGGCCTCTAAACGGGTCTTGAGGGGTGTTTTGACGTGC	4	96
207	AAAACTAGCATAACCCCTTGGGGCCTCTAAACGGGTCTTGAGGGGGATTTTGACGTGT	6	96
1009	AAAACTAGCATTTCCCCTTGGGGCCTCTAAACGGGTCTTGAGGGGTTTTTTGACGATT	23	96
493	AAAACTAGCATCTCCCCTTGGGGCCTCTAAACGGGTCTTGAGGGGAGTTTTGACGGTG	16	95
614	AAAACTAGCATTGCCCCTTGGGGCCTCTAAACGGGTCTTGAGGGGTATTTTGACGTTA	16	94
1102	AAAACTAGCATTTCCCCTTGGGGCCTCTAAACGGGTCTTGAGGGGAATTTTGACGCTC	3	93
2548	AAAACTAGCATTTCCCCTTGGGGCCTCTAAACGGGTCTTGAGGGGTATTTTGACGGAG	4	92
555	AAAACTAGCATTTCCCCTTGGGGCCTCTAAACGGGTCTTGAGGGGTTTTTTGACGTGC	26	92
1910	AAAACTAGCATGCCCCCTTGGGGCCTCTAAACGGGTCTTGAGGGGGGTTTTGACGGGT	4	91
1052	AAAACTAGCATTGCCCCTTGGGGCCTCTAAACGGGTCTTGAGGGGACTTTTGACGACG	13	91
589	AAAACTAGCATAACCCCTTGGGGCCTCTAAACGGGTCTTGAGGGGTATTTTGACGGAA	14	87
2346	AAAACTAGCATTCCCCCTTGGGGCCTCTAAACGGGTCTTGAGGGGTTTTTTGACGGAG	22	87
1351	AAAACTAGCATAGCCCCTTGGGGCCTCTAAACGGGTCTTGAGGGGTTTTTTGACGGAG	9	86
469	AAAACTAGCATGTCCCCTTGGGGCCTCTAAACGGGTCTTGAGGGGGGTTTTGACGGCA	17	86
1145	AAAACTAGCATCTCCCCTTGGGGCCTCTAAACGGGTCTTGAGGGGGTTTTTGACGTAC	4	84
2362	AAAACTAGCATTCCCCCTTGGGGCCTCTAAACGGGTCTTGAGGGGCATTTTGACGTTA	8	84
334	AAAACTAGCATTACCCCTTGGGGCCTCTAAACGGGTCTTGAGGGGTATTTTGACGCGT	11	84
183	AAAACTAGCATTGCCCCTTGGGGCCTCTAAACGGGTCTTGAGGGGGTTTTTGACGTTG	15	84
184	AAAACTAGCATACCCCCTTGGGGCCTCTAAACGGGTCTTGAGGGGTGTTTTGACGAGC	8	83
211	AAAACTAGCATTACCCCTTGGGGCCTCTAAACGGGTCTTGAGGGGGTTTTTGACGGAC	11	83
206	AAAACTAGCATGGCCCCTTGGGGCCTCTAAACGGGTCTTGAGGGGATTTTTGACGGAG	19	81
1114	AAAACTAGCATAACCCCTTGGGGCCTCTAAACGGGTCTTGAGGGGTTTTTTGACGGTC	21	81
588	AAAACTAGCATCGCCCCTTGGGGCCTCTAAACGGGTCTTGAGGGGATTTTTGACGCGT	5	80
1196	AAAACTAGCATGTCCCCTTGGGGCCTCTAAACGGGTCTTGAGGGGAATTTTGACGAGG	5	79
619	AAAACTAGCATAGCCCCTTGGGGCCTCTAAACGGGTCTTGAGGGGATTTTTGACGTAT	10	78
296	AAAACTAGCATGACCCCTTGGGGCCTCTAAACGGGTCTTGAGGGGTTTTTTGACGCGG	35	78
922	AAAACTAGCATTACCCCTTGGGGCCTCTAAACGGGTCTTGAGGGGTTTTTTGACGCGC	36	77
1296	AAAACTAGCATCTCCCCTTGGGGCCTCTAAACGGGTCTTGAGGGGCGTTTTGACGCTA	5	75
1462	AAAACTAGCATATCCCCTTGGGGCCTCTAAACGGGTCTTGAGGGGATTTTTGACGGGG	2	4
1086	AAAACTAGCATTTCCCCTTGGGGCCTCTAAACGGGTCTTGAGGGGAGTTTTGACGGAT	6	74
1496	AAAACTAGCATGTCCCCTTGGGGCCTCTAAACGGGTCTTGAGGGGTGTTTTGACGGCC	9	74
4697	AAAACTAGCATCACCCCTTGGGGCCTCTAAACGGGTCTTGAGGGGACTTTTGACGATC	0	74
1650	AAAACTAGCATAGCCCCTTGGGGCCTCTAAACGGGTCTTGAGGGGGCTTTTGACGGTA	3	73
653	AAAACTAGCATCACCCCTTGGGGCCTCTAAACGGGTCTTGAGGGGTGTTTTGACGCAC	11	72
530	AAAACTAGCATATCCCCTTGGGGCCTCTAAACGGGTCTTGAGGGGGTTTTTGACGCTT	4	71
1889	AAAACTAGCATCACCCCTTGGGGCCTCTAAACGGGTCTTGAGGGGTATTTTGACGCTT	74	71
250	AAAACTAGCATTCCCCCTTGGGGCCTCTAAACGGGTCTTGAGGGGTATTTTGACGCTT	8	70
785	AAAACTAGCATCACCCCTTGGGGCCTCTAAACGGGTCTTGAGGGGATTTTTGACGAAG	4	69
875	AAAACTAGCATTTCCCCTTGGGGCCTCTAAACGGGTCTTGAGGGGGTTTTTGACGTCT	14	69
254	AAAACTAGCATCCCCCCTTGGGGCCTCTAAACGGGTCTTGAGGGGAATTTTGACGATG	15	69
395	AAAACTAGCATGTCCCCTTGGGGCCTCTAAACGGGTCTTGAGGGGGTTTTTGACGCGG	5	68
1983	AAAACTAGCATGCCCCCTTGGGGCCTCTAAACGGGTCTTGAGGGGTTTTTTGACGAAC	2	3
2179	AAAACTAGCATTACCCCTTGGGGCCTCTAAACGGGTCTTGAGGGGTATTTTGACGTTT	2	3
3286	AAAACTAGCATCGCCCCTTGGGGCCTCTAAACGGGTCTTGAGGGGGATTTTGACGCTT	2	3
869	AAAACTAGCATTCCCCCTTGGGGCCTCTAAACGGGTCTTGAGGGGCTTTTTGACGCAC	5	67
1059	AAAACTAGCATTGCCCCTTGGGGCCTCTAAACGGGTCTTGAGGGGTCTTTTGACGTCA	3	66
220	AAAACTAGCATGACCCCTTGGGGCCTCTAAACGGGTCTTGAGGGGATTTTTGACGGGG	6	66
408	AAAACTAGCATCCCCCCTTGGGGCCTCTAAACGGGTCTTGAGGGGTATTTTGACGATC	6	66
1147	AAAACTAGCATTTCCCCTTGGGGCCTCTAAACGGGTCTTGAGGGGTTTTTTGACGTAT	20	66
1874	AAAACTAGCATTACCCCTTGGGGCCTCTAAACGGGTCTTGAGGGGGTTTTTGACGTTA	16	64
37	AAAACTAGCATTTCCCCTTGGGGCCTCTAAACGGGTCTTGAGGGGTTTTTTGACGAAA	28	64
3240	AAAACTAGCATTACCCCTTGGGGCCTCTAAACGGGTCTTGAGGGGATTTTTGACGAAA	16	61
1531	AAAACTAGCATAACCCCTTGGGGCCTCTAAACGGGTCTTGAGGGGTTTTTTGACGAGC	28	61
1309	AAAACTAGCATCTCCCCTTGGGGCCTCTAAACGGGTCTTGAGGGGAATTTTGACGGAT	3	60
3423	AAAACTAGCATTGCCCCTTGGGGCCTCTAAACGGGTCTTGAGGGGTCTTTTGACGGCC	13	60
913	AAAACTAGCATTCCCCCTTGGGGCCTCTAAACGGGTCTTGAGGGGGTTTTTGACGGGC	23	60
1121	AAAACTAGCATGTCCCCTTGGGGCCTCTAAACGGGTCTTGAGGGGTATTTTGACGCTA	8	59
548	AAAACTAGCATTGCCCCTTGGGGCCTCTAAACGGGTCTTGAGGGGAGTTTTGACGAGC	5	57
723	AAAACTAGCATTTCCCCTTGGGGCCTCTAAACGGGTCTTGAGGGGCTTTTTGACGCTT	17	57
178	AAAACTAGCATGACCCCTTGGGGCCTCTAAACGGGTCTTGAGGGGTTTTTTGACGGCT	5	56
1180	AAAACTAGCATTCCCCCTTGGGGCCTCTAAACGGGTCTTGAGGGGGTTTTTGACGTTA	8	56
906	AAAACTAGCATGGCCCCTTGGGGCCTCTAAACGGGTCTTGAGGGGTTTTTTGACGAAC	2	2
1210	AAAACTAGCATTACCCCTTGGGGCCTCTAAACGGGTCTTGAGGGGGATTTTGACGGGC	2	2
1372	AAAACTAGCATTCCCCCTTGGGGCCTCTAAACGGGTCTTGAGGGGCATTTTGACGAAC	2	2
2668	AAAACTAGCATGTCCCCTTGGGGCCTCTAAACGGGTCTTGAGGGGTTTTTTGACGGTC	2	2
3281	AAAACTAGCATGGCCCCTTGGGGCCTCTAAACGGGTCTTGAGGGGCATTTTGACGTGT	2	2
31	AAAACTAGCATCTCCCCTTGGGGCCTCTAAACGGGTCTTGAGGGGAATTTTGACGTGA	13	55
354	AAAACTAGCATTACCCCTTGGGGCCTCTAAACGGGTCTTGAGGGGTTTTTTGACGCTA	24	55
864	AAAACTAGCATATCCCCTTGGGGCCTCTAAACGGGTCTTGAGGGGGCTTTTGACGGGA	6	54
995	AAAACTAGCATTTCCCCTTGGGGCCTCTAAACGGGTCTTGAGGGGACTTTTGACGAGG	15	54
1101	AAAACTAGCATCACCCCTTGGGGCCTCTAAACGGGTCTTGAGGGGCATTTTGACGGGC	443	53
2016	AAAACTAGCATTTCCCCTTGGGGCCTCTAAACGGGTCTTGAGGGGGTTTTTGACGGGT	24	51
1956	AAAACTAGCATTACCCCTTGGGGCCTCTAAACGGGTCTTGAGGGGTTTTTTGACGGTT	28	51
2434	AAAACTAGCATTTCCCCTTGGGGCCTCTAAACGGGTCTTGAGGGGTTTTTTGACGACC	56	50
246	AAAACTAGCATTCCCCCTTGGGGCCTCTAAACGGGTCTTGAGGGGCATTTTGACGGCC	10	48
1869	AAAACTAGCATATCCCCTTGGGGCCTCTAAACGGGTCTTGAGGGGTTTTTTGACGGTT	12	48
1877	AAAACTAGCATTGCCCCTTGGGGCCTCTAAACGGGTCTTGAGGGGGGTTTTGACGTGT	59	48
115	AAAACTAGCATATCCCCTTGGGGCCTCTAAACGGGTCTTGAGGGGAGTTTTGACGCTC	12	47
457	AAAACTAGCATTCCCCCTTGGGGCCTCTAAACGGGTCTTGAGGGGTTTTTTGACGCAG	46	47
1245	AAAACTAGCATCTCCCCTTGGGGCCTCTAAACGGGTCTTGAGGGGGATTTTGACGGGC	3	46
984	AAAACTAGCATTACCCCTTGGGGCCTCTAAACGGGTCTTGAGGGGATTTTTGACGGGT	17	45
797	AAAACTAGCATAGCCCCTTGGGGCCTCTAAACGGGTCTTGAGGGGCTTTTTGACGGTG	16	44
237	AAAACTAGCATGACCCCTTGGGGCCTCTAAACGGGTCTTGAGGGGACTTTTGACGCTC	3	43
444	AAAACTAGCATAGCCCCTTGGGGCCTCTAAACGGGTCTTGAGGGGCGTTTTGACGTTT	16	42
518	AAAACTAGCATTTCCCCTTGGGGCCTCTAAACGGGTCTTGAGGGGAATTTTGACGTTT	3	2
1100	AAAACTAGCATGGCCCCTTGGGGCCTCTAAACGGGTCTTGAGGGGTCTTTTGACGATT	3	2
2742	AAAACTAGCATTGCCCCTTGGGGCCTCTAAACGGGTCTTGAGGGGTATTTTGACGATG	3	2
2845	AAAACTAGCATCACCCCTTGGGGCCTCTAAACGGGTCTTGAGGGGTTTTTTGACGTTA	3	2
1017	AAAACTAGCATTACCCCTTGGGGCCTCTAAACGGGTCTTGAGGGGATTTTTGACGGTA	18	42
1719	AAAACTAGCATATCCCCTTGGGGCCTCTAAACGGGTCTTGAGGGGACTTTTGACGTCC	6	41
702	AAAACTAGCATCGCCCCTTGGGGCCTCTAAACGGGTCTTGAGGGGTCTTTTGACGGGG	10	41
44	AAAACTAGCATTACCCCTTGGGGCCTCTAAACGGGTCTTGAGGGGCTTTTTGACGACC	14	41
318	AAAACTAGCATGGCCCCTTGGGGCCTCTAAACGGGTCTTGAGGGGAATTTTGACGCAG	33	41
1097	AAAACTAGCATTTCCCCTTGGGGCCTCTAAACGGGTCTTGAGGGGCTTTTTGACGGGG	50	41
544	AAAACTAGCATTCCCCCTTGGGGCCTCTAAACGGGTCTTGAGGGGTTTTTTGACGGTT	6	40
346	AAAACTAGCATCACCCCTTGGGGCCTCTAAACGGGTCTTGAGGGGGTTTTTGACGCCG	14	40
217	AAAACTAGCATTCCCCCTTGGGGCCTCTAAACGGGTCTTGAGGGGACTTTTGACGCGT	32	40
483	AAAACTAGCATCACCCCTTGGGGCCTCTAAACGGGTCTTGAGGGGTTTTTTGACGGAT	10	39
140	AAAACTAGCATACCCCCTTGGGGCCTCTAAACGGGTCTTGAGGGGGGTTTTGACGCGG	11	39
617	AAAACTAGCATAGCCCCTTGGGGCCTCTAAACGGGTCTTGAGGGGGTTTTTGACGGCC	18	39
1378	AAAACTAGCATTTCCCCTTGGGGCCTCTAAACGGGTCTTGAGGGGGTTTTTGACGGGG	4	2
2053	AAAACTAGCATTGCCCCTTGGGGCCTCTAAACGGGTCTTGAGGGGGTTTTTGACGAGG	4	2
2490	AAAACTAGCATAGCCCCTTGGGGCCTCTAAACGGGTCTTGAGGGGATTTTTGACGGGC	4	38
990	AAAACTAGCATTACCCCTTGGGGCCTCTAAACGGGTCTTGAGGGGCTTTTTGACGACA	8	38
154	AAAACTAGCATGTCCCCTTGGGGCCTCTAAACGGGTCTTGAGGGGGATTTTGACGAGA	14	38
14	AAAACTAGCATACCCCCTTGGGGCCTCTAAACGGGTCTTGAGGGGTTTTTTGACGCAT	16	38
1160	AAAACTAGCATTTCCCCTTGGGGCCTCTAAACGGGTCTTGAGGGGTTTTTTGACGAAC	19	38
1360	AAAACTAGCATTGCCCCTTGGGGCCTCTAAACGGGTCTTGAGGGGGATTTTGACGGGA	20	38
4879	AAAACTAGCATAGCCCCTTGGGGCCTCTAAACGGGTCTTGAGGGGGGTTTTGACGGCT	0	38
146	AAAACTAGCATATCCCCTTGGGGCCTCTAAACGGGTCTTGAGGGGGGTTTTGACGCCC	5	36
53	AAAACTAGCATTTCCCCTTGGGGCCTCTAAACGGGTCTTGAGGGGTTTTTTGACGGTT	12	36
24	AAAACTAGCATTGCCCCTTGGGGCCTCTAAACGGGTCTTGAGGGGTCTTTTGACGCTC	16	36
2094	AAAACTAGCATCTCCCCTTGGGGCCTCTAAACGGGTCTTGAGGGGTGTTTTGACGAAC	18	36
263	AAAACTAGCATTCCCCCTTGGGGCCTCTAAACGGGTCTTGAGGGGGTTTTTGACGAAT	11	35
496	AAAACTAGCATATCCCCTTGGGGCCTCTAAACGGGTCTTGAGGGGTTTTTTGACGCAA	19	35
393	AAAACTAGCATTACCCCTTGGGGCCTCTAAACGGGTCTTGAGGGGCTTTTTGACGTGC	5	2
779	AAAACTAGCATTCCCCCTTGGGGCCTCTAAACGGGTCTTGAGGGGATTTTTGACGGGG	5	2
1459	AAAACTAGCATTACCCCTTGGGGCCTCTAAACGGGTCTTGAGGGGTTTTTTGACGTGC	5	2
2262	AAAACTAGCATTACCCCTTGGGGCCTCTAAACGGGTCTTGAGGGGTCTTTTGACGTTT	5	2
2278	AAAACTAGCATTTCCCCTTGGGGCCTCTAAACGGGTCTTGAGGGGGTTTTTGACGGGA	5	2
292	AAAACTAGCATAACCCCTTGGGGCCTCTAAACGGGTCTTGAGGGGTTTTTTGACGGTT	3	34
208	AAAACTAGCATCTCCCCTTGGGGCCTCTAAACGGGTCTTGAGGGGGATTTTGACGATC	8	34
1323	AAAACTAGCATTACCCCTTGGGGCCTCTAAACGGGTCTTGAGGGGTTTTTTGACGGTA	6	2
2180	AAAACTAGCATGACCCCTTGGGGCCTCTAAACGGGTCTTGAGGGGTTTTTTGACGTTC	6	2
2352	AAAACTAGCATATCCCCTTGGGGCCTCTAAACGGGTCTTGAGGGGGGTTTTGACGGGG	6	2
387	AAAACTAGCATTACCCCTTGGGGCCTCTAAACGGGTCTTGAGGGGGTTTTTGACGCTG	13	34
717	AAAACTAGCATTGCCCCTTGGGGCCTCTAAACGGGTCTTGAGGGGATTTTTGACGGTA	7	2
244	AAAACTAGCATTGCCCCTTGGGGCCTCTAAACGGGTCTTGAGGGGGTTTTTGACGGTG	14	34
204	AAAACTAGCATACCCCCTTGGGGCCTCTAAACGGGTCTTGAGGGGGTTTTTGACGAGC	18	34
3206	AAAACTAGCATTGCCCCTTGGGGCCTCTAAACGGGTCTTGAGGGGTCTTTTGACGGGT	10	33
81	AAAACTAGCATAGCCCCTTGGGGCCTCTAAACGGGTCTTGAGGGGTGTTTTGACGTGT	19	33
1106	AAAACTAGCATTTCCCCTTGGGGCCTCTAAACGGGTCTTGAGGGGTCTTTTGACGGTC	59	33
398	AAAACTAGCATGTCCCCTTGGGGCCTCTAAACGGGTCTTGAGGGGATTTTTGACGGGG	5	32
120	AAAACTAGCATCTCCCCTTGGGGCCTCTAAACGGGTCTTGAGGGGTTTTTTGACGGAG	9	2
380	AAAACTAGCATTACCCCTTGGGGCCTCTAAACGGGTCTTGAGGGGTATTTTGACGATG	9	2
78	AAAACTAGCATTCCCCCTTGGGGCCTCTAAACGGGTCTTGAGGGGTGTTTTGACGTGA	5	32
113	AAAACTAGCATTGCCCCTTGGGGCCTCTAAACGGGTCTTGAGGGGTCTTTTGACGTAG	6	32
238	AAAACTAGCATGCCCCCTTGGGGCCTCTAAACGGGTCTTGAGGGGGGTTTTGACGTAT	10	2
438	AAAACTAGCATCCCCCCTTGGGGCCTCTAAACGGGTCTTGAGGGGTTTTTTGACGATA	10	2
477	AAAACTAGCATTGCCCCTTGGGGCCTCTAAACGGGTCTTGAGGGGGATTTTGACGATG	10	2
542	AAAACTAGCATTCCCCCTTGGGGCCTCTAAACGGGTCTTGAGGGGATTTTTGACGTCA	10	2
1455	AAAACTAGCATTACCCCTTGGGGCCTCTAAACGGGTCTTGAGGGGTTTTTTGACGGCC	10	2
93	AAAACTAGCATTACCCCTTGGGGCCTCTAAACGGGTCTTGAGGGGATTTTTGACGGTC	13	32
4029	AAAACTAGCATATCCCCTTGGGGCCTCTAAACGGGTCTTGAGGGGTGTTTTGACGTTC	17	32
1541	AAAACTAGCATCCCCCCTTGGGGCCTCTAAACGGGTCTTGAGGGGATTTTTGACGGCC	9	31
733	AAAACTAGCATTGCCCCTTGGGGCCTCTAAACGGGTCTTGAGGGGCGTTTTGACGTCG	12	2
2322	AAAACTAGCATGACCCCTTGGGGCCTCTAAACGGGTCTTGAGGGGCTTTTTGACGCTT	4	30
77	AAAACTAGCATCGCCCCTTGGGGCCTCTAAACGGGTCTTGAGGGGAGTTTTGACGTGC	4	30
1131	AAAACTAGCATTGCCCCTTGGGGCCTCTAAACGGGTCTTGAGGGGGTTTTTGACGGAA	9	30
888	AAAACTAGCATACCCCCTTGGGGCCTCTAAACGGGTCTTGAGGGGTGTTTTGACGATC	15	2
1007	AAAACTAGCATGACCCCTTGGGGCCTCTAAACGGGTCTTGAGGGGGTTTTTGACGGCC	18	30
581	AAAACTAGCATTACCCCTTGGGGCCTCTAAACGGGTCTTGAGGGGGGTTTTGACGGCC	22	30
191	AAAACTAGCATATCCCCTTGGGGCCTCTAAACGGGTCTTGAGGGGGTTTTTGACGGCG	6	29
35	AAAACTAGCATATCCCCTTGGGGCCTCTAAACGGGTCTTGAGGGGCCTTTTGACGGGA	13	29
378	AAAACTAGCATTACCCCTTGGGGCCTCTAAACGGGTCTTGAGGGGTGTTTTGACGGTT	19	2
1797	AAAACTAGCATCTCCCCTTGGGGCCTCTAAACGGGTCTTGAGGGGGCTTTTGACGCTG	18	29
565	AAAACTAGCATTTCCCCTTGGGGCCTCTAAACGGGTCTTGAGGGGGTTTTTGACGTTA	21	2
1226	AAAACTAGCATATCCCCTTGGGGCCTCTAAACGGGTCTTGAGGGGTTTTTTGACGTGT	32	2
1006	AAAACTAGCATTTCCCCTTGGGGCCTCTAAACGGGTCTTGAGGGGGTTTTTGACGCCC	19	29
1565	AAAACTAGCATCACCCCTTGGGGCCTCTAAACGGGTCTTGAGGGGTTTTTTGACGATA	20	29
549	AAAACTAGCATAACCCCTTGGGGCCTCTAAACGGGTCTTGAGGGGTATTTTGACGTGG	5	28
165	AAAACTAGCATTGCCCCTTGGGGCCTCTAAACGGGTCTTGAGGGGTTTTTTGACGTTC	41	2
11	AAAACTAGCATTTCCCCTTGGGGCCTCTAAACGGGTCTTGAGGGGCTTTTTGACGGCC	52	2
177	AAAACTAGCATTGCCCCTTGGGGCCTCTAAACGGGTCTTGAGGGGCTTTTTGACGGTG	56	2
944	AAAACTAGCATCACCCCTTGGGGCCTCTAAACGGGTCTTGAGGGGTTTTTTGACGGTT	8	28
868	AAAACTAGCATTGCCCCTTGGGGCCTCTAAACGGGTCTTGAGGGGAATTTTGACGTAT	7	26
0	AAAACTAGCATAACCCCTTGGGGCCTCTAAACGGGTCTTGAGGGGTCTTTTGACGGCG	90	2
79	AAAACTAGCATTACCCCTTGGGGCCTCTAAACGGGTCTTGAGGGGGTTTTTGACGGAT	13	26
441	AAAACTAGCATGGCCCCTTGGGGCCTCTAAACGGGTCTTGAGGGGATTTTTGACGCGT	21	26
3364	AAAACTAGCATTGCCCCTTGGGGCCTCTAAACGGGTCTTGAGGGGCTTTTTGACGTCT	2	307
176	AAAACTAGCATTACCCCTTGGGGCCTCTAAACGGGTCTTGAGGGGTGTTTTGACGAGT	7	25
2610	AAAACTAGCATGGCCCCTTGGGGCCTCTAAACGGGTCTTGAGGGGGGTTTTGACGGCA	2	82
902	AAAACTAGCATCGCCCCTTGGGGCCTCTAAACGGGTCTTGAGGGGACTTTTGACGGTT	16	25
2781	AAAACTAGCATCGCCCCTTGGGGCCTCTAAACGGGTCTTGAGGGGGTTTTTGACGGAC	2	73
2293	AAAACTAGCATCGCCCCTTGGGGCCTCTAAACGGGTCTTGAGGGGGTTTTTGACGGCT	20	25
2010	AAAACTAGCATTACCCCTTGGGGCCTCTAAACGGGTCTTGAGGGGGTTTTTGACGGAA	3	24
3890	AAAACTAGCATTTCCCCTTGGGGCCTCTAAACGGGTCTTGAGGGGATTTTTGACGGGG	2	54
829	AAAACTAGCATAGCCCCTTGGGGCCTCTAAACGGGTCTTGAGGGGTATTTTGACGATG	4	24
1387	AAAACTAGCATTCCCCCTTGGGGCCTCTAAACGGGTCTTGAGGGGATTTTTGACGGAC	5	24
3144	AAAACTAGCATTTCCCCTTGGGGCCTCTAAACGGGTCTTGAGGGGCATTTTGACGCGG	7	24
806	AAAACTAGCATTTCCCCTTGGGGCCTCTAAACGGGTCTTGAGGGGTTTTTTGACGTCC	155	24
1008	AAAACTAGCATCCCCCCTTGGGGCCTCTAAACGGGTCTTGAGGGGAATTTTGACGATA	4	23
284	AAAACTAGCATGTCCCCTTGGGGCCTCTAAACGGGTCTTGAGGGGTTTTTTGACGGTT	6	23
70	AAAACTAGCATCGCCCCTTGGGGCCTCTAAACGGGTCTTGAGGGGGGTTTTGACGGGG	9	23
148	AAAACTAGCATCACCCCTTGGGGCCTCTAAACGGGTCTTGAGGGGCATTTTGACGTCT	12	23
500	AAAACTAGCATTACCCCTTGGGGCCTCTAAACGGGTCTTGAGGGGATTTTTGACGGAC	15	23
520	AAAACTAGCATGCCCCCTTGGGGCCTCTAAACGGGTCTTGAGGGGATTTTTGACGTTC	11	22
513	AAAACTAGCATGACCCCTTGGGGCCTCTAAACGGGTCTTGAGGGGATTTTTGACGAAT	14	22
194	AAAACTAGCATCGCCCCTTGGGGCCTCTAAACGGGTCTTGAGGGGTATTTTGACGCTT	14	22
967	AAAACTAGCATGCCCCCTTGGGGCCTCTAAACGGGTCTTGAGGGGTTTTTTGACGTGC	22	22
1430	AAAACTAGCATTGCCCCTTGGGGCCTCTAAACGGGTCTTGAGGGGTTTTTTGACGGTT	6	21
153	AAAACTAGCATATCCCCTTGGGGCCTCTAAACGGGTCTTGAGGGGTCTTTTGACGACT	14	21
310	AAAACTAGCATGTCCCCTTGGGGCCTCTAAACGGGTCTTGAGGGGTATTTTGACGTCT	4	20
1349	AAAACTAGCATCGCCCCTTGGGGCCTCTAAACGGGTCTTGAGGGGTCTTTTGACGTAC	4	20
632	AAAACTAGCATTTCCCCTTGGGGCCTCTAAACGGGTCTTGAGGGGGTTTTTGACGTAA	8	20
1702	AAAACTAGCATATCCCCTTGGGGCCTCTAAACGGGTCTTGAGGGGAGTTTTGACGGTA	10	20
213	AAAACTAGCATCTCCCCTTGGGGCCTCTAAACGGGTCTTGAGGGGGTTTTTGACGCGC	14	20
2559	AAAACTAGCATCACCCCTTGGGGCCTCTAAACGGGTCTTGAGGGGAATTTTGACGGGT	20	20
331	AAAACTAGCATGGCCCCTTGGGGCCTCTAAACGGGTCTTGAGGGGGTTTTTGACGGCC	4	19
1024	AAAACTAGCATTCCCCCTTGGGGCCTCTAAACGGGTCTTGAGGGGAATTTTGACGGAG	14	19
1473	AAAACTAGCATTACCCCTTGGGGCCTCTAAACGGGTCTTGAGGGGGGTTTTGACGCTG	21	19
3288	AAAACTAGCATTACCCCTTGGGGCCTCTAAACGGGTCTTGAGGGGTTTTTTGACGGGC	29	19
4737	AAAACTAGCATCGCCCCTTGGGGCCTCTAAACGGGTCTTGAGGGGTCTTTTGACGTGG	0	19
1310	AAAACTAGCATGGCCCCTTGGGGCCTCTAAACGGGTCTTGAGGGGTTTTTTGACGGTT	3	18
289	AAAACTAGCATTGCCCCTTGGGGCCTCTAAACGGGTCTTGAGGGGTGTTTTGACGGCT	3	18
624	AAAACTAGCATAGCCCCTTGGGGCCTCTAAACGGGTCTTGAGGGGTCTTTTGACGATT	4	18
399	AAAACTAGCATTTCCCCTTGGGGCCTCTAAACGGGTCTTGAGGGGCGTTTTGACGCGG	7	18
3129	AAAACTAGCATTGCCCCTTGGGGCCTCTAAACGGGTCTTGAGGGGAGTTTTGACGGTA	2	21
4614	AAAACTAGCATTCCCCCTTGGGGCCTCTAAACGGGTCTTGAGGGGTCTTTTGACGGCC	2	21
55	AAAACTAGCATTGCCCCTTGGGGCCTCTAAACGGGTCTTGAGGGGCTTTTTGACGTTC	12	18
559	AAAACTAGCATTCCCCCTTGGGGCCTCTAAACGGGTCTTGAGGGGGTTTTTGACGTGA	25	18
5009	AAAACTAGCATGACCCCTTGGGGCCTCTAAACGGGTCTTGAGGGGTTTTTTGACGGTT	0	18
917	AAAACTAGCATGCCCCCTTGGGGCCTCTAAACGGGTCTTGAGGGGTCTTTTGACGGGA	3	17
1674	AAAACTAGCATATCCCCTTGGGGCCTCTAAACGGGTCTTGAGGGGATTTTTGACGGTC	9	17
1257	AAAACTAGCATTACCCCTTGGGGCCTCTAAACGGGTCTTGAGGGGTCTTTTGACGCGG	20	17
1477	AAAACTAGCATTACCCCTTGGGGCCTCTAAACGGGTCTTGAGGGGGGTTTTGACGGGC	27	17
307	AAAACTAGCATAACCCCTTGGGGCCTCTAAACGGGTCTTGAGGGGTTTTTTGACGTGT	29	17
62	AAAACTAGCATTCCCCCTTGGGGCCTCTAAACGGGTCTTGAGGGGTGTTTTGACGATC	7	16
2829	AAAACTAGCATGCCCCCTTGGGGCCTCTAAACGGGTCTTGAGGGGGGTTTTGACGGTC	8	16
978	AAAACTAGCATTACCCCTTGGGGCCTCTAAACGGGTCTTGAGGGGTTTTTTGACGTTA	8	16
1784	AAAACTAGCATGTCCCCTTGGGGCCTCTAAACGGGTCTTGAGGGGCTTTTTGACGCCC	19	16
110	AAAACTAGCATGTCCCCTTGGGGCCTCTAAACGGGTCTTGAGGGGGTTTTTGACGTCT	19	16
169	AAAACTAGCATTCCCCCTTGGGGCCTCTAAACGGGTCTTGAGGGGGTTTTTGACGTGT	22	16
2230	AAAACTAGCATCTCCCCTTGGGGCCTCTAAACGGGTCTTGAGGGGTTTTTTGACGTTC	37	16
4859	AAAACTAGCATTGCCCCTTGGGGCCTCTAAACGGGTCTTGAGGGGAATTTTGACGGGC	0	16
109	AAAACTAGCATTTCCCCTTGGGGCCTCTAAACGGGTCTTGAGGGGAATTTTGACGACC	4	15
528	AAAACTAGCATTCCCCCTTGGGGCCTCTAAACGGGTCTTGAGGGGCATTTTGACGTCT	5	15
941	AAAACTAGCATGGCCCCTTGGGGCCTCTAAACGGGTCTTGAGGGGATTTTTGACGCCC	5	15
260	AAAACTAGCATAGCCCCTTGGGGCCTCTAAACGGGTCTTGAGGGGTTTTTTGACGTTT	6	15
3682	AAAACTAGCATGCCCCCTTGGGGCCTCTAAACGGGTCTTGAGGGGTTTTTTGACGATC	2	14
2303	AAAACTAGCATGTCCCCTTGGGGCCTCTAAACGGGTCTTGAGGGGAATTTTGACGACG	7	15
574	AAAACTAGCATTACCCCTTGGGGCCTCTAAACGGGTCTTGAGGGGCCTTTTGACGATT	11	15
1594	AAAACTAGCATCTCCCCTTGGGGCCTCTAAACGGGTCTTGAGGGGATTTTTGACGGGT	13	15
2279	AAAACTAGCATGACCCCTTGGGGCCTCTAAACGGGTCTTGAGGGGGCTTTTGACGGGA	15	15
259	AAAACTAGCATTCCCCCTTGGGGCCTCTAAACGGGTCTTGAGGGGATTTTTGACGGTT	21	15
1070	AAAACTAGCATTACCCCTTGGGGCCTCTAAACGGGTCTTGAGGGGGATTTTGACGCTA	28	15
883	AAAACTAGCATTACCCCTTGGGGCCTCTAAACGGGTCTTGAGGGGTTTTTTGACGCTT	42	15
637	AAAACTAGCATCGCCCCTTGGGGCCTCTAAACGGGTCTTGAGGGGTATTTTGACGACC	2	12
1014	AAAACTAGCATAACCCCTTGGGGCCTCTAAACGGGTCTTGAGGGGTTTTTTGACGTTA	86	15
4933	AAAACTAGCATGCCCCCTTGGGGCCTCTAAACGGGTCTTGAGGGGTTTTTTGACGGTT	0	15
553	AAAACTAGCATCTCCCCTTGGGGCCTCTAAACGGGTCTTGAGGGGCATTTTGACGTTA	5	14
118	AAAACTAGCATTCCCCCTTGGGGCCTCTAAACGGGTCTTGAGGGGGTTTTTGACGTCC	6	14
2468	AAAACTAGCATATCCCCTTGGGGCCTCTAAACGGGTCTTGAGGGGTATTTTGACGTCT	9	14
57	AAAACTAGCATAACCCCTTGGGGCCTCTAAACGGGTCTTGAGGGGTGTTTTGACGGTA	11	14
578	AAAACTAGCATGACCCCTTGGGGCCTCTAAACGGGTCTTGAGGGGAATTTTGACGGCG	12	14
625	AAAACTAGCATCCCCCCTTGGGGCCTCTAAACGGGTCTTGAGGGGAGTTTTGACGTGT	16	14
2048	AAAACTAGCATCCCCCCTTGGGGCCTCTAAACGGGTCTTGAGGGGAATTTTGACGGGG	18	14
1217	AAAACTAGCATTACCCCTTGGGGCCTCTAAACGGGTCTTGAGGGGTTTTTTGACGGTC	5	13
983	AAAACTAGCATGTCCCCTTGGGGCCTCTAAACGGGTCTTGAGGGGACTTTTGACGGGG	6	13
372	AAAACTAGCATGACCCCTTGGGGCCTCTAAACGGGTCTTGAGGGGTGTTTTGACGTAG	10	13
1091	AAAACTAGCATCACCCCTTGGGGCCTCTAAACGGGTCTTGAGGGGGTTTTTGACGGGG	23	13
1062	AAAACTAGCATGGCCCCTTGGGGCCTCTAAACGGGTCTTGAGGGGCATTTTGACGTTG	24	13
2607	AAAACTAGCATGGCCCCTTGGGGCCTCTAAACGGGTCTTGAGGGGAGTTTTGACGAGG	27	13
1511	AAAACTAGCATTTCCCCTTGGGGCCTCTAAACGGGTCTTGAGGGGCCTTTTGACGCAG	233	13
5208	AAAACTAGCATCGCCCCTTGGGGCCTCTAAACGGGTCTTGAGGGGAATTTTGACGGGC	0	13
5355	AAAACTAGCATCTCCCCTTGGGGCCTCTAAACGGGTCTTGAGGGGTTTTTTGACGGTT	0	13
1240	AAAACTAGCATACCCCCTTGGGGCCTCTAAACGGGTCTTGAGGGGTTTTTTGACGGTT	7	12
2294	AAAACTAGCATAGCCCCTTGGGGCCTCTAAACGGGTCTTGAGGGGAATTTTGACGGGG	2	9
2848	AAAACTAGCATTCCCCCTTGGGGCCTCTAAACGGGTCTTGAGGGGTCTTTTGACGAGC	2	9
1295	AAAACTAGCATGACCCCTTGGGGCCTCTAAACGGGTCTTGAGGGGTGTTTTGACGCGC	11	12
2919	AAAACTAGCATTTCCCCTTGGGGCCTCTAAACGGGTCTTGAGGGGGTTTTTGACGTTG	13	12
1638	AAAACTAGCATCACCCCTTGGGGCCTCTAAACGGGTCTTGAGGGGCATTTTGACGCAG	19	12
2417	AAAACTAGCATTACCCCTTGGGGCCTCTAAACGGGTCTTGAGGGGTATTTTGACGTCA	21	12
2745	AAAACTAGCATCACCCCTTGGGGCCTCTAAACGGGTCTTGAGGGGTTTTTTGACGGTC	26	12
4839	AAAACTAGCATTCCCCCTTGGGGCCTCTAAACGGGTCTTGAGGGGAATTTTGACGAGT	0	12
3928	AAAACTAGCATTACCCCTTGGGGCCTCTAAACGGGTCTTGAGGGGGTTTTTGACGTAT	2	8
5254	AAAACTAGCATTTCCCCTTGGGGCCTCTAAACGGGTCTTGAGGGGTCTTTTGACGAGC	0	12
1634	AAAACTAGCATTGCCCCTTGGGGCCTCTAAACGGGTCTTGAGGGGGTTTTTGACGTCC	3	11
1004	AAAACTAGCATCCCCCCTTGGGGCCTCTAAACGGGTCTTGAGGGGACTTTTGACGCTT	5	11
195	AAAACTAGCATTTCCCCTTGGGGCCTCTAAACGGGTCTTGAGGGGTTTTTTGACGTGT	5	11
1012	AAAACTAGCATTACCCCTTGGGGCCTCTAAACGGGTCTTGAGGGGTTTTTTGACGTAC	16	11
2399	AAAACTAGCATTACCCCTTGGGGCCTCTAAACGGGTCTTGAGGGGGCTTTTGACGTTC	29	11
69	AAAACTAGCATGCCCCCTTGGGGCCTCTAAACGGGTCTTGAGGGGTATTTTGACGACT	425	11
1555	AAAACTAGCATTGCCCCTTGGGGCCTCTAAACGGGTCTTGAGGGGTTTTTTGACGGGT	2	7
2402	AAAACTAGCATTCCCCCTTGGGGCCTCTAAACGGGTCTTGAGGGGTATTTTGACGTTA	2	7
3815	AAAACTAGCATTTCCCCTTGGGGCCTCTAAACGGGTCTTGAGGGGATTTTTGACGGTT	2	7
4755	AAAACTAGCATATCCCCTTGGGGCCTCTAAACGGGTCTTGAGGGGTTTTTTGACGAAC	0	11
657	AAAACTAGCATCACCCCTTGGGGCCTCTAAACGGGTCTTGAGGGGGATTTTGACGGAG	3	10
119	AAAACTAGCATTTCCCCTTGGGGCCTCTAAACGGGTCTTGAGGGGAATTTTGACGAGT	3	10
1098	AAAACTAGCATATCCCCTTGGGGCCTCTAAACGGGTCTTGAGGGGACTTTTGACGTTC	5	10
1756	AAAACTAGCATTACCCCTTGGGGCCTCTAAACGGGTCTTGAGGGGTTTTTTGACGAAC	5	10
2006	AAAACTAGCATTTCCCCTTGGGGCCTCTAAACGGGTCTTGAGGGGGGTTTTGACGCGG	6	10
2778	AAAACTAGCATCGCCCCTTGGGGCCTCTAAACGGGTCTTGAGGGGCTTTTTGACGTGC	22	10
2221	AAAACTAGCATAACCCCTTGGGGCCTCTAAACGGGTCTTGAGGGGAATTTTGACGCTC	23	10
685	AAAACTAGCATTTCCCCTTGGGGCCTCTAAACGGGTCTTGAGGGGGCTTTTGACGGCG	2	6
870	AAAACTAGCATCTCCCCTTGGGGCCTCTAAACGGGTCTTGAGGGGATTTTTGACGGTT	2	6
1125	AAAACTAGCATCACCCCTTGGGGCCTCTAAACGGGTCTTGAGGGGTTTTTTGACGGGT	2	6
1801	AAAACTAGCATTACCCCTTGGGGCCTCTAAACGGGTCTTGAGGGGACTTTTGACGGTC	2	6
1964	AAAACTAGCATTCCCCCTTGGGGCCTCTAAACGGGTCTTGAGGGGGTTTTTGACGATA	2	6
2115	AAAACTAGCATTGCCCCTTGGGGCCTCTAAACGGGTCTTGAGGGGTTTTTTGACGCCT	2	6
5268	AAAACTAGCATTCCCCCTTGGGGCCTCTAAACGGGTCTTGAGGGGCTTTTTGACGTCA	0	10
5438	AAAACTAGCATCGCCCCTTGGGGCCTCTAAACGGGTCTTGAGGGGTCTTTTGACGAGC	0	10
769	AAAACTAGCATGACCCCTTGGGGCCTCTAAACGGGTCTTGAGGGGAATTTTGACGAGT	3	9
763	AAAACTAGCATTTCCCCTTGGGGCCTCTAAACGGGTCTTGAGGGGGTTTTTGACGCGC	3	9
80	AAAACTAGCATTACCCCTTGGGGCCTCTAAACGGGTCTTGAGGGGTTTTTTGACGGGT	4	9
474	AAAACTAGCATTCCCCCTTGGGGCCTCTAAACGGGTCTTGAGGGGTTTTTTGACGCAT	5	9
1660	AAAACTAGCATTTCCCCTTGGGGCCTCTAAACGGGTCTTGAGGGGGTTTTTGACGTCC	9	9
1840	AAAACTAGCATTTCCCCTTGGGGCCTCTAAACGGGTCTTGAGGGGTGTTTTGACGATC	2	5
1913	AAAACTAGCATTCCCCCTTGGGGCCTCTAAACGGGTCTTGAGGGGAATTTTGACGTGT	2	5
2009	AAAACTAGCATTCCCCCTTGGGGCCTCTAAACGGGTCTTGAGGGGTTTTTTGACGCGA	2	5
2617	AAAACTAGCATGCCCCCTTGGGGCCTCTAAACGGGTCTTGAGGGGAATTTTGACGAGT	2	5
261	AAAACTAGCATGTCCCCTTGGGGCCTCTAAACGGGTCTTGAGGGGTTTTTTGACGGCA	16	9
3317	AAAACTAGCATGGCCCCTTGGGGCCTCTAAACGGGTCTTGAGGGGCATTTTGACGGTC	20	9
1685	AAAACTAGCATGTCCCCTTGGGGCCTCTAAACGGGTCTTGAGGGGTCTTTTGACGTTT	33	9
4773	AAAACTAGCATACCCCCTTGGGGCCTCTAAACGGGTCTTGAGGGGTATTTTGACGTAA	0	9
5649	AAAACTAGCATATCCCCTTGGGGCCTCTAAACGGGTCTTGAGGGGTTTTTTGACGGGG	0	9
2155	AAAACTAGCATTCCCCCTTGGGGCCTCTAAACGGGTCTTGAGGGGTTTTTTGACGTTA	3	8
3100	AAAACTAGCATTACCCCTTGGGGCCTCTAAACGGGTCTTGAGGGGGTTTTTGACGCGC	4	8
720	AAAACTAGCATTCCCCCTTGGGGCCTCTAAACGGGTCTTGAGGGGTTTTTTGACGTGT	4	8
526	AAAACTAGCATTCCCCCTTGGGGCCTCTAAACGGGTCTTGAGGGGGTTTTTGACGTTG	4	8
1069	AAAACTAGCATTGCCCCTTGGGGCCTCTAAACGGGTCTTGAGGGGTATTTTGACGTCA	5	8
711	AAAACTAGCATTCCCCCTTGGGGCCTCTAAACGGGTCTTGAGGGGTTTTTTGACGGTC	6	8
721	AAAACTAGCATTACCCCTTGGGGCCTCTAAACGGGTCTTGAGGGGTATTTTGACGGGC	8	8
755	AAAACTAGCATTTCCCCTTGGGGCCTCTAAACGGGTCTTGAGGGGGTTTTTGACGATG	11	8
1589	AAAACTAGCATCCCCCCTTGGGGCCTCTAAACGGGTCTTGAGGGGGGTTTTGACGGGG	13	8
1117	AAAACTAGCATGCCCCCTTGGGGCCTCTAAACGGGTCTTGAGGGGTATTTTGACGTTG	15	8
1089	AAAACTAGCATTACCCCTTGGGGCCTCTAAACGGGTCTTGAGGGGTCTTTTGACGAGC	2	4
1231	AAAACTAGCATTCCCCCTTGGGGCCTCTAAACGGGTCTTGAGGGGCTTTTTGACGATT	2	4
1681	AAAACTAGCATGACCCCTTGGGGCCTCTAAACGGGTCTTGAGGGGAATTTTGACGTGT	2	4
1725	AAAACTAGCATTCCCCCTTGGGGCCTCTAAACGGGTCTTGAGGGGGATTTTGACGGTG	2	4
1795	AAAACTAGCATTACCCCTTGGGGCCTCTAAACGGGTCTTGAGGGGTTTTTTGACGGAT	2	4
1904	AAAACTAGCATGGCCCCTTGGGGCCTCTAAACGGGTCTTGAGGGGTTTTTTGACGTGC	2	4
1936	AAAACTAGCATTACCCCTTGGGGCCTCTAAACGGGTCTTGAGGGGGTTTTTGACGTAC	2	4
1954	AAAACTAGCATTTCCCCTTGGGGCCTCTAAACGGGTCTTGAGGGGTGTTTTGACGTAA	2	4
1987	AAAACTAGCATTGCCCCTTGGGGCCTCTAAACGGGTCTTGAGGGGTTTTTTGACGGGC	2	4
2045	AAAACTAGCATATCCCCTTGGGGCCTCTAAACGGGTCTTGAGGGGGATTTTGACGTCA	2	4
2600	AAAACTAGCATGCCCCCTTGGGGCCTCTAAACGGGTCTTGAGGGGCCTTTTGACGTCC	2	4
2867	AAAACTAGCATAACCCCTTGGGGCCTCTAAACGGGTCTTGAGGGGGTTTTTGACGATG	2	4
2893	AAAACTAGCATTGCCCCTTGGGGCCTCTAAACGGGTCTTGAGGGGAATTTTGACGCAC	2	4
2977	AAAACTAGCATAGCCCCTTGGGGCCTCTAAACGGGTCTTGAGGGGTATTTTGACGTCA	2	4
3438	AAAACTAGCATTTCCCCTTGGGGCCTCTAAACGGGTCTTGAGGGGGGTTTTGACGAAC	2	4
3543	AAAACTAGCATTGCCCCTTGGGGCCTCTAAACGGGTCTTGAGGGGCATTTTGACGTTT	2	4
3988	AAAACTAGCATTCCCCCTTGGGGCCTCTAAACGGGTCTTGAGGGGTTTTTTGACGATT	2	4
3993	AAAACTAGCATGTCCCCTTGGGGCCTCTAAACGGGTCTTGAGGGGTTTTTTGACGAAC	2	4
4203	AAAACTAGCATGCCCCCTTGGGGCCTCTAAACGGGTCTTGAGGGGGGTTTTGACGTGT	2	4
1355	AAAACTAGCATCACCCCTTGGGGCCTCTAAACGGGTCTTGAGGGGCGTTTTGACGGTC	16	8
1142	AAAACTAGCATTTCCCCTTGGGGCCTCTAAACGGGTCTTGAGGGGCTTTTTGACGCGC	16	8
3853	AAAACTAGCATTTCCCCTTGGGGCCTCTAAACGGGTCTTGAGGGGTTTTTTGACGGAG	18	8
794	AAAACTAGCATGCCCCCTTGGGGCCTCTAAACGGGTCTTGAGGGGAGTTTTGACGTTA	19	8
491	AAAACTAGCATATCCCCTTGGGGCCTCTAAACGGGTCTTGAGGGGTTTTTTGACGTTA	22	8
1250	AAAACTAGCATGACCCCTTGGGGCCTCTAAACGGGTCTTGAGGGGGGTTTTGACGGGG	29	8
1015	AAAACTAGCATCACCCCTTGGGGCCTCTAAACGGGTCTTGAGGGGGTTTTTGACGCAG	32	8
748	AAAACTAGCATTACCCCTTGGGGCCTCTAAACGGGTCTTGAGGGGCATTTTGACGCGC	33	8
99	AAAACTAGCATGACCCCTTGGGGCCTCTAAACGGGTCTTGAGGGGGTTTTTGACGCGC	324	8
5118	AAAACTAGCATTTCCCCTTGGGGCCTCTAAACGGGTCTTGAGGGGTTTTTTGACGGGT	0	8
282	AAAACTAGCATTACCCCTTGGGGCCTCTAAACGGGTCTTGAGGGGGTTTTTGACGCTC	5	7
928	AAAACTAGCATTGCCCCTTGGGGCCTCTAAACGGGTCTTGAGGGGGTTTTTGACGCGC	6	7
1707	AAAACTAGCATATCCCCTTGGGGCCTCTAAACGGGTCTTGAGGGGGTTTTTGACGTCC	6	7
185	AAAACTAGCATTACCCCTTGGGGCCTCTAAACGGGTCTTGAGGGGTTTTTTGACGTGG	6	7
1647	AAAACTAGCATAACCCCTTGGGGCCTCTAAACGGGTCTTGAGGGGATTTTTGACGATG	9	7
4811	AAAACTAGCATGGCCCCTTGGGGCCTCTAAACGGGTCTTGAGGGGAATTTTGACGGGC	0	7
4858	AAAACTAGCATCGCCCCTTGGGGCCTCTAAACGGGTCTTGAGGGGTTTTTTGACGACG	0	7
4897	AAAACTAGCATGCCCCCTTGGGGCCTCTAAACGGGTCTTGAGGGGTTTTTTGACGGGT	0	7
5023	AAAACTAGCATCGCCCCTTGGGGCCTCTAAACGGGTCTTGAGGGGAATTTTGACGTTC	0	7
5089	AAAACTAGCATTGCCCCTTGGGGCCTCTAAACGGGTCTTGAGGGGTCTTTTGACGAGC	0	7
5239	AAAACTAGCATTTCCCCTTGGGGCCTCTAAACGGGTCTTGAGGGGCCTTTTGACGTCC	0	7
124	AAAACTAGCATCGCCCCTTGGGGCCTCTAAACGGGTCTTGAGGGGGGTTTTGACGGCA	2	3
151	AAAACTAGCATTTCCCCTTGGGGCCTCTAAACGGGTCTTGAGGGGCTTTTTGACGCTC	2	3
271	AAAACTAGCATGTCCCCTTGGGGCCTCTAAACGGGTCTTGAGGGGTCTTTTGACGGGC	2	3
349	AAAACTAGCATCACCCCTTGGGGCCTCTAAACGGGTCTTGAGGGGCATTTTGACGGTT	2	3
480	AAAACTAGCATTACCCCTTGGGGCCTCTAAACGGGTCTTGAGGGGCATTTTGACGTTA	2	3
604	AAAACTAGCATTTCCCCTTGGGGCCTCTAAACGGGTCTTGAGGGGCTTTTTGACGGGC	2	3
961	AAAACTAGCATGACCCCTTGGGGCCTCTAAACGGGTCTTGAGGGGGTTTTTGACGGAC	2	3
1318	AAAACTAGCATTCCCCCTTGGGGCCTCTAAACGGGTCTTGAGGGGGTTTTTGACGGAG	2	3
1380	AAAACTAGCATTCCCCCTTGGGGCCTCTAAACGGGTCTTGAGGGGCTTTTTGACGGGC	2	3
1558	AAAACTAGCATTACCCCTTGGGGCCTCTAAACGGGTCTTGAGGGGGTTTTTGACGGAG	2	3
1666	AAAACTAGCATTGCCCCTTGGGGCCTCTAAACGGGTCTTGAGGGGGTTTTTGACGCTC	2	3
2008	AAAACTAGCATTTCCCCTTGGGGCCTCTAAACGGGTCTTGAGGGGATTTTTGACGGTC	2	3
2220	AAAACTAGCATTCCCCCTTGGGGCCTCTAAACGGGTCTTGAGGGGAGTTTTGACGGAT	2	3
2395	AAAACTAGCATTACCCCTTGGGGCCTCTAAACGGGTCTTGAGGGGATTTTTGACGTAT	2	3
2571	AAAACTAGCATTACCCCTTGGGGCCTCTAAACGGGTCTTGAGGGGGTTTTTGACGCCG	2	3
2644	AAAACTAGCATTTCCCCTTGGGGCCTCTAAACGGGTCTTGAGGGGTATTTTGACGTAT	2	3
2879	AAAACTAGCATCTCCCCTTGGGGCCTCTAAACGGGTCTTGAGGGGCTTTTTGACGGTT	2	3
2953	AAAACTAGCATTGCCCCTTGGGGCCTCTAAACGGGTCTTGAGGGGAATTTTGACGGTT	2	3
3010	AAAACTAGCATTTCCCCTTGGGGCCTCTAAACGGGTCTTGAGGGGGTTTTTGACGGCG	2	3
3210	AAAACTAGCATCGCCCCTTGGGGCCTCTAAACGGGTCTTGAGGGGAATTTTGACGGTT	2	3
3271	AAAACTAGCATTACCCCTTGGGGCCTCTAAACGGGTCTTGAGGGGTGTTTTGACGATC	2	3
3434	AAAACTAGCATCACCCCTTGGGGCCTCTAAACGGGTCTTGAGGGGGTTTTTGACGCGC	2	3
3688	AAAACTAGCATTCCCCCTTGGGGCCTCTAAACGGGTCTTGAGGGGTTTTTTGACGTCC	2	3
3734	AAAACTAGCATTTCCCCTTGGGGCCTCTAAACGGGTCTTGAGGGGTCTTTTGACGATT	2	3
3798	AAAACTAGCATTTCCCCTTGGGGCCTCTAAACGGGTCTTGAGGGGTTTTTTGACGGGA	2	3
4021	AAAACTAGCATTCCCCCTTGGGGCCTCTAAACGGGTCTTGAGGGGTTTTTTGACGGAA	2	3
2349	AAAACTAGCATTCCCCCTTGGGGCCTCTAAACGGGTCTTGAGGGGTTTTTTGACGTTC	3	6
577	AAAACTAGCATTACCCCTTGGGGCCTCTAAACGGGTCTTGAGGGGAATTTTGACGAGT	3	6
476	AAAACTAGCATGACCCCTTGGGGCCTCTAAACGGGTCTTGAGGGGTTTTTTGACGAAC	4	6
1127	AAAACTAGCATATCCCCTTGGGGCCTCTAAACGGGTCTTGAGGGGCATTTTGACGTGT	4	6
519	AAAACTAGCATTACCCCTTGGGGCCTCTAAACGGGTCTTGAGGGGTATTTTGACGCTT	4	6
1120	AAAACTAGCATTACCCCTTGGGGCCTCTAAACGGGTCTTGAGGGGTCTTTTGACGGCC	4	6
437	AAAACTAGCATTACCCCTTGGGGCCTCTAAACGGGTCTTGAGGGGGTTTTTGACGTCC	5	6
345	AAAACTAGCATTCCCCCTTGGGGCCTCTAAACGGGTCTTGAGGGGGTTTTTGACGTAC	5	6
394	AAAACTAGCATTACCCCTTGGGGCCTCTAAACGGGTCTTGAGGGGGTTTTTGACGGGG	8	6
2476	AAAACTAGCATGTCCCCTTGGGGCCTCTAAACGGGTCTTGAGGGGCTTTTTGACGTTA	9	6
471	AAAACTAGCATGACCCCTTGGGGCCTCTAAACGGGTCTTGAGGGGGTTTTTGACGGTC	11	6
839	AAAACTAGCATCTCCCCTTGGGGCCTCTAAACGGGTCTTGAGGGGGGTTTTGACGCCG	11	6
2064	AAAACTAGCATAACCCCTTGGGGCCTCTAAACGGGTCTTGAGGGGTTTTTTGACGATT	20	6
803	AAAACTAGCATTTCCCCTTGGGGCCTCTAAACGGGTCTTGAGGGGTCTTTTGACGTAC	22	6
4778	AAAACTAGCATTGCCCCTTGGGGCCTCTAAACGGGTCTTGAGGGGATTTTTGACGGTT	0	6
4786	AAAACTAGCATTACCCCTTGGGGCCTCTAAACGGGTCTTGAGGGGCGTTTTGACGGGC	0	6
4794	AAAACTAGCATAGCCCCTTGGGGCCTCTAAACGGGTCTTGAGGGGATTTTTGACGGTT	0	6
4801	AAAACTAGCATCTCCCCTTGGGGCCTCTAAACGGGTCTTGAGGGGTCTTTTGACGAGC	0	6
4926	AAAACTAGCATGTCCCCTTGGGGCCTCTAAACGGGTCTTGAGGGGTGTTTTGACGGAT	0	6
4965	AAAACTAGCATTCCCCCTTGGGGCCTCTAAACGGGTCTTGAGGGGGATTTTGACGTCA	0	6
4997	AAAACTAGCATTGCCCCTTGGGGCCTCTAAACGGGTCTTGAGGGGTCTTTTGACGAAC	0	6
5196	AAAACTAGCATCGCCCCTTGGGGCCTCTAAACGGGTCTTGAGGGGTTTTTTGACGAAC	0	6
5203	AAAACTAGCATGACCCCTTGGGGCCTCTAAACGGGTCTTGAGGGGCCTTTTGACGTCC	0	6
5241	AAAACTAGCATTCCCCCTTGGGGCCTCTAAACGGGTCTTGAGGGGTTTTTTGACGGGT	0	6
5351	AAAACTAGCATTGCCCCTTGGGGCCTCTAAACGGGTCTTGAGGGGAATTTTGACGAGT	0	6
5390	AAAACTAGCATCTCCCCTTGGGGCCTCTAAACGGGTCTTGAGGGGGTTTTTGACGTCC	0	6
5558	AAAACTAGCATTCCCCCTTGGGGCCTCTAAACGGGTCTTGAGGGGATTTTTGACGACA	0	6
5919	AAAACTAGCATGTCCCCTTGGGGCCTCTAAACGGGTCTTGAGGGGGTTTTTGACGTCC	0	6
798	AAAACTAGCATTGCCCCTTGGGGCCTCTAAACGGGTCTTGAGGGGTTTTTTGACGGTC	3	5
1508	AAAACTAGCATTTCCCCTTGGGGCCTCTAAACGGGTCTTGAGGGGCTTTTTGACGAGC	3	5
1061	AAAACTAGCATATCCCCTTGGGGCCTCTAAACGGGTCTTGAGGGGCTTTTTGACGTGC	3	5
663	AAAACTAGCATGACCCCTTGGGGCCTCTAAACGGGTCTTGAGGGGGTTTTTGACGTCC	3	5
2504	AAAACTAGCATTGCCCCTTGGGGCCTCTAAACGGGTCTTGAGGGGTGTTTTGACGTGC	3	5
17	AAAACTAGCATATCCCCTTGGGGCCTCTAAACGGGTCTTGAGGGGTTTTTTGACGGTC	4	5
737	AAAACTAGCATGCCCCCTTGGGGCCTCTAAACGGGTCTTGAGGGGTATTTTGACGAGT	4	5
890	AAAACTAGCATTACCCCTTGGGGCCTCTAAACGGGTCTTGAGGGGGTTTTTGACGTTG	4	5
3963	AAAACTAGCATTTCCCCTTGGGGCCTCTAAACGGGTCTTGAGGGGCCTTTTGACGGGA	5	5
288	AAAACTAGCATTTCCCCTTGGGGCCTCTAAACGGGTCTTGAGGGGTTTTTTGACGCTT	7	5
367	AAAACTAGCATAACCCCTTGGGGCCTCTAAACGGGTCTTGAGGGGAGTTTTGACGTGA	7	5
1132	AAAACTAGCATGACCCCTTGGGGCCTCTAAACGGGTCTTGAGGGGAATTTTGACGTTC	8	5
279	AAAACTAGCATATCCCCTTGGGGCCTCTAAACGGGTCTTGAGGGGAGTTTTGACGGTT	9	5
443	AAAACTAGCATTCCCCCTTGGGGCCTCTAAACGGGTCTTGAGGGGATTTTTGACGTCC	9	5
446	AAAACTAGCATCCCCCCTTGGGGCCTCTAAACGGGTCTTGAGGGGGATTTTGACGGGT	18	5
586	AAAACTAGCATTTCCCCTTGGGGCCTCTAAACGGGTCTTGAGGGGGTTTTTGACGTGG	19	5
1363	AAAACTAGCATTACCCCTTGGGGCCTCTAAACGGGTCTTGAGGGGTGTTTTGACGTGC	22	5
1613	AAAACTAGCATTTCCCCTTGGGGCCTCTAAACGGGTCTTGAGGGGTTTTTTGACGGTC	22	5
190	AAAACTAGCATGCCCCCTTGGGGCCTCTAAACGGGTCTTGAGGGGAATTTTGACGGGA	23	5
606	AAAACTAGCATGTCCCCTTGGGGCCTCTAAACGGGTCTTGAGGGGTTTTTTGACGGGT	46	5
96	AAAACTAGCATTACCCCTTGGGGCCTCTAAACGGGTCTTGAGGGGTCTTTTGACGAAT	2	2
277	AAAACTAGCATGACCCCTTGGGGCCTCTAAACGGGTCTTGAGGGGCGTTTTGACGCCG	2	2
303	AAAACTAGCATTACCCCTTGGGGCCTCTAAACGGGTCTTGAGGGGTTTTTTGACGCCA	2	2
689	AAAACTAGCATGGCCCCTTGGGGCCTCTAAACGGGTCTTGAGGGGGGTTTTGACGGGG	2	2
730	AAAACTAGCATCGCCCCTTGGGGCCTCTAAACGGGTCTTGAGGGGGGTTTTGACGGGT	2	2
824	AAAACTAGCATTTCCCCTTGGGGCCTCTAAACGGGTCTTGAGGGGGGTTTTGACGGGC	2	2
937	AAAACTAGCATTTCCCCTTGGGGCCTCTAAACGGGTCTTGAGGGGATTTTTGACGTGC	2	2
1218	AAAACTAGCATTTCCCCTTGGGGCCTCTAAACGGGTCTTGAGGGGCTTTTTGACGTCC	2	2
1327	AAAACTAGCATAGCCCCTTGGGGCCTCTAAACGGGTCTTGAGGGGAATTTTGACGGTT	2	2
1409	AAAACTAGCATCGCCCCTTGGGGCCTCTAAACGGGTCTTGAGGGGGTTTTTGACGCTC	2	2
1471	AAAACTAGCATCACCCCTTGGGGCCTCTAAACGGGTCTTGAGGGGTCTTTTGACGGCC	2	2
1574	AAAACTAGCATTTCCCCTTGGGGCCTCTAAACGGGTCTTGAGGGGTTTTTTGACGTGA	2	2
1586	AAAACTAGCATTGCCCCTTGGGGCCTCTAAACGGGTCTTGAGGGGTCTTTTGACGTTT	2	2
1667	AAAACTAGCATAGCCCCTTGGGGCCTCTAAACGGGTCTTGAGGGGGTTTTTGACGATG	2	2
1671	AAAACTAGCATTTCCCCTTGGGGCCTCTAAACGGGTCTTGAGGGGTTTTTTGACGGGC	2	2
1699	AAAACTAGCATTTCCCCTTGGGGCCTCTAAACGGGTCTTGAGGGGTATTTTGACGCGT	2	2
1781	AAAACTAGCATTACCCCTTGGGGCCTCTAAACGGGTCTTGAGGGGGGTTTTGACGAGT	2	2
1885	AAAACTAGCATATCCCCTTGGGGCCTCTAAACGGGTCTTGAGGGGTTTTTTGACGGCC	2	2
1918	AAAACTAGCATTCCCCCTTGGGGCCTCTAAACGGGTCTTGAGGGGCTTTTTGACGCTT	2	2
2057	AAAACTAGCATTCCCCCTTGGGGCCTCTAAACGGGTCTTGAGGGGGTTTTTGACGGCC	2	2
2113	AAAACTAGCATTTCCCCTTGGGGCCTCTAAACGGGTCTTGAGGGGCTTTTTGACGGTG	2	2
2158	AAAACTAGCATCCCCCCTTGGGGCCTCTAAACGGGTCTTGAGGGGCGTTTTGACGCGG	2	2
2203	AAAACTAGCATTGCCCCTTGGGGCCTCTAAACGGGTCTTGAGGGGCTTTTTGACGATC	2	2
2223	AAAACTAGCATTCCCCCTTGGGGCCTCTAAACGGGTCTTGAGGGGTCTTTTGACGATT	2	2
2257	AAAACTAGCATGGCCCCTTGGGGCCTCTAAACGGGTCTTGAGGGGTTTTTTGACGCCT	2	2
2272	AAAACTAGCATGACCCCTTGGGGCCTCTAAACGGGTCTTGAGGGGGTTTTTGACGCGG	2	2
2375	AAAACTAGCATTGCCCCTTGGGGCCTCTAAACGGGTCTTGAGGGGCATTTTGACGGGC	2	2
2381	AAAACTAGCATTACCCCTTGGGGCCTCTAAACGGGTCTTGAGGGGTGTTTTGACGTAA	2	2
2385	AAAACTAGCATCACCCCTTGGGGCCTCTAAACGGGTCTTGAGGGGGCTTTTGACGCTG	2	2
2446	AAAACTAGCATCACCCCTTGGGGCCTCTAAACGGGTCTTGAGGGGTTTTTTGACGCGC	2	2
2453	AAAACTAGCATTCCCCCTTGGGGCCTCTAAACGGGTCTTGAGGGGGATTTTGACGCGC	2	2
2463	AAAACTAGCATTCCCCCTTGGGGCCTCTAAACGGGTCTTGAGGGGAGTTTTGACGGGA	2	2
2614	AAAACTAGCATGTCCCCTTGGGGCCTCTAAACGGGTCTTGAGGGGCTTTTTGACGAGC	2	2
2663	AAAACTAGCATTACCCCTTGGGGCCTCTAAACGGGTCTTGAGGGGATTTTTGACGACA	2	2
2689	AAAACTAGCATTTCCCCTTGGGGCCTCTAAACGGGTCTTGAGGGGTTTTTTGACGCTA	2	2
2744	AAAACTAGCATATCCCCTTGGGGCCTCTAAACGGGTCTTGAGGGGGTTTTTGACGAAT	2	2
2765	AAAACTAGCATGACCCCTTGGGGCCTCTAAACGGGTCTTGAGGGGGGTTTTGACGGTC	2	2
2827	AAAACTAGCATATCCCCTTGGGGCCTCTAAACGGGTCTTGAGGGGAATTTTGACGTTT	2	2
2865	AAAACTAGCATCTCCCCTTGGGGCCTCTAAACGGGTCTTGAGGGGGTTTTTGACGTTG	2	2
2930	AAAACTAGCATTACCCCTTGGGGCCTCTAAACGGGTCTTGAGGGGGATTTTGACGATC	2	2
2974	AAAACTAGCATTGCCCCTTGGGGCCTCTAAACGGGTCTTGAGGGGGATTTTGACGCCG	2	2
2975	AAAACTAGCATGCCCCCTTGGGGCCTCTAAACGGGTCTTGAGGGGTTTTTTGACGCGA	2	2
2982	AAAACTAGCATAGCCCCTTGGGGCCTCTAAACGGGTCTTGAGGGGTTTTTTGACGCCT	2	2
3015	AAAACTAGCATTACCCCTTGGGGCCTCTAAACGGGTCTTGAGGGGGTTTTTGACGTGC	2	2
3055	AAAACTAGCATCTCCCCTTGGGGCCTCTAAACGGGTCTTGAGGGGGTTTTTGACGCTC	2	2
3080	AAAACTAGCATGACCCCTTGGGGCCTCTAAACGGGTCTTGAGGGGTTTTTTGACGCGA	2	2
3175	AAAACTAGCATAGCCCCTTGGGGCCTCTAAACGGGTCTTGAGGGGGTTTTTGACGTAC	2	2
3181	AAAACTAGCATGACCCCTTGGGGCCTCTAAACGGGTCTTGAGGGGGCTTTTGACGGTT	2	2
3185	AAAACTAGCATATCCCCTTGGGGCCTCTAAACGGGTCTTGAGGGGGGTTTTGACGGCC	2	2
3229	AAAACTAGCATCGCCCCTTGGGGCCTCTAAACGGGTCTTGAGGGGCATTTTGACGGGC	2	2
3285	AAAACTAGCATTCCCCCTTGGGGCCTCTAAACGGGTCTTGAGGGGCTTTTTGACGGGT	2	2
3290	AAAACTAGCATTCCCCCTTGGGGCCTCTAAACGGGTCTTGAGGGGTTTTTTGACGTTT	2	2
3355	AAAACTAGCATGACCCCTTGGGGCCTCTAAACGGGTCTTGAGGGGGTTTTTGACGGGG	2	2
3439	AAAACTAGCATTTCCCCTTGGGGCCTCTAAACGGGTCTTGAGGGGCTTTTTGACGACC	2	2
3450	AAAACTAGCATTGCCCCTTGGGGCCTCTAAACGGGTCTTGAGGGGAGTTTTGACGGTT	2	2
3568	AAAACTAGCATTTCCCCTTGGGGCCTCTAAACGGGTCTTGAGGGGTTTTTTGACGTTT	2	2
3692	AAAACTAGCATTTCCCCTTGGGGCCTCTAAACGGGTCTTGAGGGGCTTTTTGACGTGT	2	2
3727	AAAACTAGCATATCCCCTTGGGGCCTCTAAACGGGTCTTGAGGGGATTTTTGACGGGT	2	2
3737	AAAACTAGCATGACCCCTTGGGGCCTCTAAACGGGTCTTGAGGGGTATTTTGACGTTT	2	2
3844	AAAACTAGCATGACCCCTTGGGGCCTCTAAACGGGTCTTGAGGGGCTTTTTGACGCGT	2	2
3931	AAAACTAGCATTACCCCTTGGGGCCTCTAAACGGGTCTTGAGGGGGTTTTTGACGTCT	2	2
3954	AAAACTAGCATTCCCCCTTGGGGCCTCTAAACGGGTCTTGAGGGGTTTTTTGACGACC	2	2
4028	AAAACTAGCATAACCCCTTGGGGCCTCTAAACGGGTCTTGAGGGGTTTTTTGACGGAG	2	2
4060	AAAACTAGCATAACCCCTTGGGGCCTCTAAACGGGTCTTGAGGGGCCTTTTGACGATT	2	2
4113	AAAACTAGCATATCCCCTTGGGGCCTCTAAACGGGTCTTGAGGGGAATTTTGACGAGT	2	2
4131	AAAACTAGCATTTCCCCTTGGGGCCTCTAAACGGGTCTTGAGGGGACTTTTGACGATG	2	2
4207	AAAACTAGCATTACCCCTTGGGGCCTCTAAACGGGTCTTGAGGGGTTTTTTGACGCAT	2	2
4509	AAAACTAGCATTTCCCCTTGGGGCCTCTAAACGGGTCTTGAGGGGGTTTTTGACGGAT	2	2
1003	AAAACTAGCATTACCCCTTGGGGCCTCTAAACGGGTCTTGAGGGGCTTTTTGACGTGT	48	5
4716	AAAACTAGCATTACCCCTTGGGGCCTCTAAACGGGTCTTGAGGGGATTTTTGACGGAG	0	5
4720	AAAACTAGCATATCCCCTTGGGGCCTCTAAACGGGTCTTGAGGGGTATTTTGACGGAA	0	5
4727	AAAACTAGCATAGCCCCTTGGGGCCTCTAAACGGGTCTTGAGGGGAATTTTGACGATA	0	5
4730	AAAACTAGCATTACCCCTTGGGGCCTCTAAACGGGTCTTGAGGGGTGTTTTGACGGAG	0	5
4891	AAAACTAGCATTCCCCCTTGGGGCCTCTAAACGGGTCTTGAGGGGTTTTTTGACGCCT	0	5
4893	AAAACTAGCATAACCCCTTGGGGCCTCTAAACGGGTCTTGAGGGGTCTTTTGACGAGC	0	5
4937	AAAACTAGCATTGCCCCTTGGGGCCTCTAAACGGGTCTTGAGGGGTGTTTTGACGTAA	0	5
4941	AAAACTAGCATTTCCCCTTGGGGCCTCTAAACGGGTCTTGAGGGGAGTTTTGACGCTA	0	5
5054	AAAACTAGCATATCCCCTTGGGGCCTCTAAACGGGTCTTGAGGGGTTTTTTGACGGAT	0	5
5116	AAAACTAGCATAGCCCCTTGGGGCCTCTAAACGGGTCTTGAGGGGTTTTTTGACGTTA	0	5
5159	AAAACTAGCATTACCCCTTGGGGCCTCTAAACGGGTCTTGAGGGGCGTTTTGACGCAT	0	5
129	AAAACTAGCATTGCCCCTTGGGGCCTCTAAACGGGTCTTGAGGGGCATTTTGACGCGC	2	1
144	AAAACTAGCATTCCCCCTTGGGGCCTCTAAACGGGTCTTGAGGGGGTTTTTGACGCCA	2	1
214	AAAACTAGCATCCCCCCTTGGGGCCTCTAAACGGGTCTTGAGGGGGATTTTGACGGCC	2	1
247	AAAACTAGCATGCCCCCTTGGGGCCTCTAAACGGGTCTTGAGGGGTTTTTTGACGGAG	2	1
472	AAAACTAGCATAACCCCTTGGGGCCTCTAAACGGGTCTTGAGGGGTTTTTTGACGGAC	2	1
583	AAAACTAGCATCCCCCCTTGGGGCCTCTAAACGGGTCTTGAGGGGGTTTTTGACGGTA	2	1
629	AAAACTAGCATAACCCCTTGGGGCCTCTAAACGGGTCTTGAGGGGGTTTTTGACGCGC	2	1
631	AAAACTAGCATCCCCCCTTGGGGCCTCTAAACGGGTCTTGAGGGGTGTTTTGACGTTC	2	1
646	AAAACTAGCATCCCCCCTTGGGGCCTCTAAACGGGTCTTGAGGGGTTTTTTGACGTGT	2	1
735	AAAACTAGCATTACCCCTTGGGGCCTCTAAACGGGTCTTGAGGGGGGTTTTGACGCTT	2	1
789	AAAACTAGCATTACCCCTTGGGGCCTCTAAACGGGTCTTGAGGGGAATTTTGACGTTT	2	1
849	AAAACTAGCATTTCCCCTTGGGGCCTCTAAACGGGTCTTGAGGGGGCTTTTGACGGTC	2	1
860	AAAACTAGCATTTCCCCTTGGGGCCTCTAAACGGGTCTTGAGGGGTTTTTTGACGCGG	2	1
916	AAAACTAGCATTTCCCCTTGGGGCCTCTAAACGGGTCTTGAGGGGGTTTTTGACGAAT	2	1
987	AAAACTAGCATCGCCCCTTGGGGCCTCTAAACGGGTCTTGAGGGGGTTTTTGACGGAT	2	1
1018	AAAACTAGCATTGCCCCTTGGGGCCTCTAAACGGGTCTTGAGGGGAATTTTGACGGGA	2	1
1056	AAAACTAGCATTTCCCCTTGGGGCCTCTAAACGGGTCTTGAGGGGTTTTTTGACGTGG	2	1
1072	AAAACTAGCATTTCCCCTTGGGGCCTCTAAACGGGTCTTGAGGGGTATTTTGACGATA	2	1
1128	AAAACTAGCATTCCCCCTTGGGGCCTCTAAACGGGTCTTGAGGGGGTTTTTGACGCAA	2	1
1201	AAAACTAGCATTTCCCCTTGGGGCCTCTAAACGGGTCTTGAGGGGTGTTTTGACGGTC	2	1
1228	AAAACTAGCATGCCCCCTTGGGGCCTCTAAACGGGTCTTGAGGGGTTTTTTGACGTCC	2	1
1291	AAAACTAGCATCGCCCCTTGGGGCCTCTAAACGGGTCTTGAGGGGCTTTTTGACGGGG	2	1
1365	AAAACTAGCATGCCCCCTTGGGGCCTCTAAACGGGTCTTGAGGGGTTTTTTGACGTTC	2	1
1405	AAAACTAGCATATCCCCTTGGGGCCTCTAAACGGGTCTTGAGGGGTTTTTTGACGGTA	2	1
1414	AAAACTAGCATTCCCCCTTGGGGCCTCTAAACGGGTCTTGAGGGGTATTTTGACGGGC	2	1
1437	AAAACTAGCATAGCCCCTTGGGGCCTCTAAACGGGTCTTGAGGGGTTTTTTGACGTGT	2	1
1451	AAAACTAGCATTCCCCCTTGGGGCCTCTAAACGGGTCTTGAGGGGTATTTTGACGGGG	2	1
1482	AAAACTAGCATCCCCCCTTGGGGCCTCTAAACGGGTCTTGAGGGGGTTTTTGACGCCT	2	1
1514	AAAACTAGCATCTCCCCTTGGGGCCTCTAAACGGGTCTTGAGGGGATTTTTGACGCGT	2	1
1534	AAAACTAGCATTGCCCCTTGGGGCCTCTAAACGGGTCTTGAGGGGATTTTTGACGGAG	2	1
1545	AAAACTAGCATGCCCCCTTGGGGCCTCTAAACGGGTCTTGAGGGGGTTTTTGACGATA	2	1
1552	AAAACTAGCATTGCCCCTTGGGGCCTCTAAACGGGTCTTGAGGGGCTTTTTGACGCAG	2	1
1575	AAAACTAGCATTACCCCTTGGGGCCTCTAAACGGGTCTTGAGGGGACTTTTGACGTCC	2	1
1593	AAAACTAGCATTGCCCCTTGGGGCCTCTAAACGGGTCTTGAGGGGAATTTTGACGATC	2	1
1649	AAAACTAGCATCACCCCTTGGGGCCTCTAAACGGGTCTTGAGGGGTGTTTTGACGCGC	2	1
1673	AAAACTAGCATTCCCCCTTGGGGCCTCTAAACGGGTCTTGAGGGGTATTTTGACGCTA	2	1
1675	AAAACTAGCATTCCCCCTTGGGGCCTCTAAACGGGTCTTGAGGGGTGTTTTGACGGGC	2	1
1691	AAAACTAGCATGACCCCTTGGGGCCTCTAAACGGGTCTTGAGGGGGTTTTTGACGTCA	2	1
1713	AAAACTAGCATAGCCCCTTGGGGCCTCTAAACGGGTCTTGAGGGGTATTTTGACGCTA	2	1
1724	AAAACTAGCATCGCCCCTTGGGGCCTCTAAACGGGTCTTGAGGGGATTTTTGACGTCT	2	1
1804	AAAACTAGCATAACCCCTTGGGGCCTCTAAACGGGTCTTGAGGGGGGTTTTGACGTGT	2	1
1807	AAAACTAGCATTGCCCCTTGGGGCCTCTAAACGGGTCTTGAGGGGTCTTTTGACGGTC	2	1
1823	AAAACTAGCATTCCCCCTTGGGGCCTCTAAACGGGTCTTGAGGGGTATTTTGACGCGC	2	1
1827	AAAACTAGCATTACCCCTTGGGGCCTCTAAACGGGTCTTGAGGGGATTTTTGACGATA	2	1
1864	AAAACTAGCATTCCCCCTTGGGGCCTCTAAACGGGTCTTGAGGGGTTTTTTGACGTGC	2	1
1908	AAAACTAGCATTTCCCCTTGGGGCCTCTAAACGGGTCTTGAGGGGGCTTTTGACGCTG	2	1
1940	AAAACTAGCATCGCCCCTTGGGGCCTCTAAACGGGTCTTGAGGGGGATTTTGACGCTG	2	1
1953	AAAACTAGCATCACCCCTTGGGGCCTCTAAACGGGTCTTGAGGGGGCTTTTGACGCCT	2	1
1990	AAAACTAGCATGACCCCTTGGGGCCTCTAAACGGGTCTTGAGGGGGATTTTGACGTTA	2	1
2002	AAAACTAGCATATCCCCTTGGGGCCTCTAAACGGGTCTTGAGGGGTGTTTTGACGGGA	2	1
2005	AAAACTAGCATTTCCCCTTGGGGCCTCTAAACGGGTCTTGAGGGGCTTTTTGACGCGT	2	1
2039	AAAACTAGCATCGCCCCTTGGGGCCTCTAAACGGGTCTTGAGGGGGATTTTGACGGAC	2	1
2146	AAAACTAGCATCACCCCTTGGGGCCTCTAAACGGGTCTTGAGGGGGTTTTTGACGGCT	2	1
2175	AAAACTAGCATATCCCCTTGGGGCCTCTAAACGGGTCTTGAGGGGCTTTTTGACGGGG	2	1
2252	AAAACTAGCATTGCCCCTTGGGGCCTCTAAACGGGTCTTGAGGGGGGTTTTGACGTGC	2	1
2313	AAAACTAGCATAGCCCCTTGGGGCCTCTAAACGGGTCTTGAGGGGATTTTTGACGCGT	2	1
2347	AAAACTAGCATATCCCCTTGGGGCCTCTAAACGGGTCTTGAGGGGTCTTTTGACGCTC	2	1
2361	AAAACTAGCATGACCCCTTGGGGCCTCTAAACGGGTCTTGAGGGGGATTTTGACGTGC	2	1
2393	AAAACTAGCATGTCCCCTTGGGGCCTCTAAACGGGTCTTGAGGGGATTTTTGACGGTC	2	1
2448	AAAACTAGCATGTCCCCTTGGGGCCTCTAAACGGGTCTTGAGGGGTTTTTTGACGGCT	2	1
2605	AAAACTAGCATCGCCCCTTGGGGCCTCTAAACGGGTCTTGAGGGGATTTTTGACGCGG	2	1
2618	AAAACTAGCATGTCCCCTTGGGGCCTCTAAACGGGTCTTGAGGGGCTTTTTGACGTCA	2	1
2625	AAAACTAGCATAACCCCTTGGGGCCTCTAAACGGGTCTTGAGGGGGCTTTTGACGGTT	2	1
2654	AAAACTAGCATGGCCCCTTGGGGCCTCTAAACGGGTCTTGAGGGGGGTTTTGACGGGC	2	1
2664	AAAACTAGCATTCCCCCTTGGGGCCTCTAAACGGGTCTTGAGGGGAATTTTGACGGCG	2	1
2673	AAAACTAGCATTGCCCCTTGGGGCCTCTAAACGGGTCTTGAGGGGTTTTTTGACGTGT	2	1
2688	AAAACTAGCATGACCCCTTGGGGCCTCTAAACGGGTCTTGAGGGGTATTTTGACGCGT	2	1
2722	AAAACTAGCATCACCCCTTGGGGCCTCTAAACGGGTCTTGAGGGGGTTTTTGACGGTT	2	1
2726	AAAACTAGCATGGCCCCTTGGGGCCTCTAAACGGGTCTTGAGGGGTTTTTTGACGCGG	2	1
2753	AAAACTAGCATTCCCCCTTGGGGCCTCTAAACGGGTCTTGAGGGGACTTTTGACGGTC	2	1
2836	AAAACTAGCATTACCCCTTGGGGCCTCTAAACGGGTCTTGAGGGGACTTTTGACGGTT	2	1
2857	AAAACTAGCATTTCCCCTTGGGGCCTCTAAACGGGTCTTGAGGGGCATTTTGACGCGC	2	1
2869	AAAACTAGCATTTCCCCTTGGGGCCTCTAAACGGGTCTTGAGGGGTGTTTTGACGGGC	2	1
2901	AAAACTAGCATCACCCCTTGGGGCCTCTAAACGGGTCTTGAGGGGTTTTTTGACGGGC	2	1
2940	AAAACTAGCATCCCCCCTTGGGGCCTCTAAACGGGTCTTGAGGGGTTTTTTGACGGGT	2	1
2955	AAAACTAGCATCCCCCCTTGGGGCCTCTAAACGGGTCTTGAGGGGTATTTTGACGCGA	2	1
3006	AAAACTAGCATGACCCCTTGGGGCCTCTAAACGGGTCTTGAGGGGGCTTTTGACGGTG	2	1
3162	AAAACTAGCATTCCCCCTTGGGGCCTCTAAACGGGTCTTGAGGGGGTTTTTGACGACT	2	1
3205	AAAACTAGCATCCCCCCTTGGGGCCTCTAAACGGGTCTTGAGGGGTTTTTTGACGGAG	2	1
3209	AAAACTAGCATTTCCCCTTGGGGCCTCTAAACGGGTCTTGAGGGGCATTTTGACGTCT	2	1
3216	AAAACTAGCATAGCCCCTTGGGGCCTCTAAACGGGTCTTGAGGGGCTTTTTGACGATG	2	1
3234	AAAACTAGCATCACCCCTTGGGGCCTCTAAACGGGTCTTGAGGGGTTTTTTGACGGTA	2	1
3238	AAAACTAGCATTGCCCCTTGGGGCCTCTAAACGGGTCTTGAGGGGGTTTTTGACGGGT	2	1
3297	AAAACTAGCATCACCCCTTGGGGCCTCTAAACGGGTCTTGAGGGGCTTTTTGACGACC	2	1
3310	AAAACTAGCATAACCCCTTGGGGCCTCTAAACGGGTCTTGAGGGGGATTTTGACGGGA	2	1
3325	AAAACTAGCATGGCCCCTTGGGGCCTCTAAACGGGTCTTGAGGGGTTTTTTGACGATT	2	1
3335	AAAACTAGCATCACCCCTTGGGGCCTCTAAACGGGTCTTGAGGGGTTTTTTGACGCAG	2	1
3352	AAAACTAGCATGACCCCTTGGGGCCTCTAAACGGGTCTTGAGGGGGTTTTTGACGGGT	2	1
3392	AAAACTAGCATCGCCCCTTGGGGCCTCTAAACGGGTCTTGAGGGGTTTTTTGACGGGC	2	1
3486	AAAACTAGCATATCCCCTTGGGGCCTCTAAACGGGTCTTGAGGGGGCTTTTGACGCCT	2	1
3489	AAAACTAGCATTCCCCCTTGGGGCCTCTAAACGGGTCTTGAGGGGTCTTTTGACGTTT	2	1
3514	AAAACTAGCATATCCCCTTGGGGCCTCTAAACGGGTCTTGAGGGGGATTTTGACGGTG	2	1
3563	AAAACTAGCATACCCCCTTGGGGCCTCTAAACGGGTCTTGAGGGGAATTTTGACGTGT	2	1
3587	AAAACTAGCATGTCCCCTTGGGGCCTCTAAACGGGTCTTGAGGGGGTTTTTGACGTGA	2	1
3599	AAAACTAGCATCGCCCCTTGGGGCCTCTAAACGGGTCTTGAGGGGATTTTTGACGGGT	2	1
3600	AAAACTAGCATTACCCCTTGGGGCCTCTAAACGGGTCTTGAGGGGGATTTTGACGCAC	2	1
3607	AAAACTAGCATTTCCCCTTGGGGCCTCTAAACGGGTCTTGAGGGGACTTTTGACGCTC	2	1
3673	AAAACTAGCATGGCCCCTTGGGGCCTCTAAACGGGTCTTGAGGGGGCTTTTGACGCCT	2	1
3708	AAAACTAGCATCACCCCTTGGGGCCTCTAAACGGGTCTTGAGGGGGATTTTGACGATC	2	1
3711	AAAACTAGCATTCCCCCTTGGGGCCTCTAAACGGGTCTTGAGGGGTATTTTGACGGTT	2	1
3845	AAAACTAGCATTACCCCTTGGGGCCTCTAAACGGGTCTTGAGGGGATTTTTGACGTCC	2	1
3895	AAAACTAGCATGACCCCTTGGGGCCTCTAAACGGGTCTTGAGGGGGTTTTTGACGATG	2	1
3899	AAAACTAGCATTTCCCCTTGGGGCCTCTAAACGGGTCTTGAGGGGGTTTTTGACGTGA	2	1
3904	AAAACTAGCATCCCCCCTTGGGGCCTCTAAACGGGTCTTGAGGGGGTTTTTGACGCGC	2	1
3909	AAAACTAGCATCACCCCTTGGGGCCTCTAAACGGGTCTTGAGGGGTATTTTGACGTCA	2	1
3949	AAAACTAGCATGCCCCCTTGGGGCCTCTAAACGGGTCTTGAGGGGGCTTTTGACGCCT	2	1
4083	AAAACTAGCATCACCCCTTGGGGCCTCTAAACGGGTCTTGAGGGGTTTTTTGACGGAG	2	1
4123	AAAACTAGCATTCCCCCTTGGGGCCTCTAAACGGGTCTTGAGGGGATTTTTGACGCTC	2	1
4152	AAAACTAGCATTCCCCCTTGGGGCCTCTAAACGGGTCTTGAGGGGGCTTTTGACGGCC	2	1
4177	AAAACTAGCATTGCCCCTTGGGGCCTCTAAACGGGTCTTGAGGGGCCTTTTGACGTTC	2	1
4284	AAAACTAGCATTTCCCCTTGGGGCCTCTAAACGGGTCTTGAGGGGGTTTTTGACGATC	2	1
4401	AAAACTAGCATTGCCCCTTGGGGCCTCTAAACGGGTCTTGAGGGGTTTTTTGACGTGC	2	1
4541	AAAACTAGCATAACCCCTTGGGGCCTCTAAACGGGTCTTGAGGGGAATTTTGACGCGG	2	1
5257	AAAACTAGCATATCCCCTTGGGGCCTCTAAACGGGTCTTGAGGGGCTTTTTGACGTCA	0	5
5315	AAAACTAGCATATCCCCTTGGGGCCTCTAAACGGGTCTTGAGGGGATTTTTGACGACA	0	5
5370	AAAACTAGCATAGCCCCTTGGGGCCTCTAAACGGGTCTTGAGGGGGTTTTTGACGATA	0	5
5414	AAAACTAGCATTACCCCTTGGGGCCTCTAAACGGGTCTTGAGGGGATTTTTGACGGGC	0	5
5461	AAAACTAGCATGACCCCTTGGGGCCTCTAAACGGGTCTTGAGGGGATTTTTGACGGTT	0	5
5533	AAAACTAGCATCTCCCCTTGGGGCCTCTAAACGGGTCTTGAGGGGCTTTTTGACGTCA	0	5
5561	AAAACTAGCATGCCCCCTTGGGGCCTCTAAACGGGTCTTGAGGGGATTTTTGACGTCC	0	5
51	AAAACTAGCATCCCCCCTTGGGGCCTCTAAACGGGTCTTGAGGGGGTTTTTGACGCTC	3	2
105	AAAACTAGCATGCCCCCTTGGGGCCTCTAAACGGGTCTTGAGGGGTATTTTGACGCTC	3	2
157	AAAACTAGCATTGCCCCTTGGGGCCTCTAAACGGGTCTTGAGGGGCTTTTTGACGATT	3	2
468	AAAACTAGCATTACCCCTTGGGGCCTCTAAACGGGTCTTGAGGGGGATTTTGACGGCC	3	2
654	AAAACTAGCATCACCCCTTGGGGCCTCTAAACGGGTCTTGAGGGGGTTTTTGACGGCC	3	2
655	AAAACTAGCATCGCCCCTTGGGGCCTCTAAACGGGTCTTGAGGGGGTTTTTGACGGGC	3	2
852	AAAACTAGCATTTCCCCTTGGGGCCTCTAAACGGGTCTTGAGGGGTTTTTTGACGCTC	3	2
1076	AAAACTAGCATGTCCCCTTGGGGCCTCTAAACGGGTCTTGAGGGGGTTTTTGACGATA	3	2
1159	AAAACTAGCATCGCCCCTTGGGGCCTCTAAACGGGTCTTGAGGGGTATTTTGACGTCA	3	2
1637	AAAACTAGCATCACCCCTTGGGGCCTCTAAACGGGTCTTGAGGGGGTTTTTGACGTAT	3	2
1646	AAAACTAGCATGCCCCCTTGGGGCCTCTAAACGGGTCTTGAGGGGCTTTTTGACGGGA	3	2
1733	AAAACTAGCATTTCCCCTTGGGGCCTCTAAACGGGTCTTGAGGGGTCTTTTGACGGGG	3	2
1851	AAAACTAGCATATCCCCTTGGGGCCTCTAAACGGGTCTTGAGGGGTTTTTTGACGTAT	3	2
2004	AAAACTAGCATGTCCCCTTGGGGCCTCTAAACGGGTCTTGAGGGGGTTTTTGACGTTA	3	2
2125	AAAACTAGCATTTCCCCTTGGGGCCTCTAAACGGGTCTTGAGGGGAATTTTGACGGCG	3	2
2162	AAAACTAGCATATCCCCTTGGGGCCTCTAAACGGGTCTTGAGGGGGTTTTTGACGGGT	3	2
2188	AAAACTAGCATCGCCCCTTGGGGCCTCTAAACGGGTCTTGAGGGGAGTTTTGACGGTA	3	2
2407	AAAACTAGCATAGCCCCTTGGGGCCTCTAAACGGGTCTTGAGGGGGGTTTTGACGGGC	3	2
2599	AAAACTAGCATTACCCCTTGGGGCCTCTAAACGGGTCTTGAGGGGTTTTTTGACGATG	3	2
2692	AAAACTAGCATGACCCCTTGGGGCCTCTAAACGGGTCTTGAGGGGTTTTTTGACGAAA	3	2
2945	AAAACTAGCATTACCCCTTGGGGCCTCTAAACGGGTCTTGAGGGGTTTTTTGACGCGT	3	2
3163	AAAACTAGCATATCCCCTTGGGGCCTCTAAACGGGTCTTGAGGGGTTTTTTGACGCGA	3	2
3380	AAAACTAGCATTGCCCCTTGGGGCCTCTAAACGGGTCTTGAGGGGGATTTTGACGGGG	3	2
3515	AAAACTAGCATTTCCCCTTGGGGCCTCTAAACGGGTCTTGAGGGGGTTTTTGACGCCG	3	2
3613	AAAACTAGCATGGCCCCTTGGGGCCTCTAAACGGGTCTTGAGGGGCTTTTTGACGTGC	3	2
3810	AAAACTAGCATAACCCCTTGGGGCCTCTAAACGGGTCTTGAGGGGTTTTTTGACGGGG	3	2
4157	AAAACTAGCATTCCCCCTTGGGGCCTCTAAACGGGTCTTGAGGGGGTTTTTGACGGTA	3	2
5626	AAAACTAGCATTTCCCCTTGGGGCCTCTAAACGGGTCTTGAGGGGTATTTTGACGTTA	0	5
5908	AAAACTAGCATTACCCCTTGGGGCCTCTAAACGGGTCTTGAGGGGAATTTTGACGGGC	0	5
5910	AAAACTAGCATGGCCCCTTGGGGCCTCTAAACGGGTCTTGAGGGGGTTTTTGACGCGC	0	5
5954	AAAACTAGCATTTCCCCTTGGGGCCTCTAAACGGGTCTTGAGGGGTATTTTGACGACG	0	5
1016	AAAACTAGCATGACCCCTTGGGGCCTCTAAACGGGTCTTGAGGGGGTTTTTGACGGTA	3	4
1424	AAAACTAGCATTACCCCTTGGGGCCTCTAAACGGGTCTTGAGGGGAATTTTGACGTGT	3	4
1085	AAAACTAGCATCACCCCTTGGGGCCTCTAAACGGGTCTTGAGGGGCTTTTTGACGTCA	3	4
1165	AAAACTAGCATTTCCCCTTGGGGCCTCTAAACGGGTCTTGAGGGGCTTTTTGACGTTC	3	4
1205	AAAACTAGCATTCCCCCTTGGGGCCTCTAAACGGGTCTTGAGGGGCTTTTTGACGTGC	3	4
826	AAAACTAGCATTCCCCCTTGGGGCCTCTAAACGGGTCTTGAGGGGGTTTTTGACGCGC	3	4
159	AAAACTAGCATTACCCCTTGGGGCCTCTAAACGGGTCTTGAGGGGGGTTTTGACGCCC	3	1
229	AAAACTAGCATCTCCCCTTGGGGCCTCTAAACGGGTCTTGAGGGGAATTTTGACGGAC	3	1
258	AAAACTAGCATATCCCCTTGGGGCCTCTAAACGGGTCTTGAGGGGTATTTTGACGTCC	3	1
325	AAAACTAGCATACCCCCTTGGGGCCTCTAAACGGGTCTTGAGGGGGCTTTTGACGGCA	3	1
756	AAAACTAGCATAGCCCCTTGGGGCCTCTAAACGGGTCTTGAGGGGAGTTTTGACGGTA	3	1
793	AAAACTAGCATTACCCCTTGGGGCCTCTAAACGGGTCTTGAGGGGTCTTTTGACGTCA	3	1
843	AAAACTAGCATTGCCCCTTGGGGCCTCTAAACGGGTCTTGAGGGGTATTTTGACGCGC	3	1
897	AAAACTAGCATAACCCCTTGGGGCCTCTAAACGGGTCTTGAGGGGGCTTTTGACGTTC	3	1
923	AAAACTAGCATTTCCCCTTGGGGCCTCTAAACGGGTCTTGAGGGGGATTTTGACGGGG	3	1
1038	AAAACTAGCATTTCCCCTTGGGGCCTCTAAACGGGTCTTGAGGGGGCTTTTGACGGGG	3	1
1067	AAAACTAGCATTACCCCTTGGGGCCTCTAAACGGGTCTTGAGGGGTCTTTTGACGGTT	3	1
1082	AAAACTAGCATCACCCCTTGGGGCCTCTAAACGGGTCTTGAGGGGTGTTTTGACGGGC	3	1
1143	AAAACTAGCATTCCCCCTTGGGGCCTCTAAACGGGTCTTGAGGGGGTTTTTGACGGTG	3	1
1158	AAAACTAGCATGTCCCCTTGGGGCCTCTAAACGGGTCTTGAGGGGTGTTTTGACGAGC	3	1
1211	AAAACTAGCATGACCCCTTGGGGCCTCTAAACGGGTCTTGAGGGGTTTTTTGACGGGC	3	1
1278	AAAACTAGCATGACCCCTTGGGGCCTCTAAACGGGTCTTGAGGGGACTTTTGACGATG	3	1
1300	AAAACTAGCATTACCCCTTGGGGCCTCTAAACGGGTCTTGAGGGGTTTTTTGACGATA	3	1
1428	AAAACTAGCATGCCCCCTTGGGGCCTCTAAACGGGTCTTGAGGGGGTTTTTGACGTTA	3	1
1472	AAAACTAGCATTCCCCCTTGGGGCCTCTAAACGGGTCTTGAGGGGGCTTTTGACGCTG	3	1
1524	AAAACTAGCATTCCCCCTTGGGGCCTCTAAACGGGTCTTGAGGGGTTTTTTGACGCTC	3	1
1553	AAAACTAGCATTACCCCTTGGGGCCTCTAAACGGGTCTTGAGGGGAATTTTGACGGGT	3	1
1592	AAAACTAGCATCGCCCCTTGGGGCCTCTAAACGGGTCTTGAGGGGAGTTTTGACGCTA	3	1
1626	AAAACTAGCATATCCCCTTGGGGCCTCTAAACGGGTCTTGAGGGGCTTTTTGACGCTT	3	1
1662	AAAACTAGCATTCCCCCTTGGGGCCTCTAAACGGGTCTTGAGGGGGGTTTTGACGGTC	3	1
1728	AAAACTAGCATCCCCCCTTGGGGCCTCTAAACGGGTCTTGAGGGGGATTTTGACGGGC	3	1
1744	AAAACTAGCATTCCCCCTTGGGGCCTCTAAACGGGTCTTGAGGGGGTTTTTGACGCTT	3	1
1768	AAAACTAGCATGCCCCCTTGGGGCCTCTAAACGGGTCTTGAGGGGTTTTTTGACGGAT	3	1
1802	AAAACTAGCATGACCCCTTGGGGCCTCTAAACGGGTCTTGAGGGGGTTTTTGACGTAC	3	1
1994	AAAACTAGCATTCCCCCTTGGGGCCTCTAAACGGGTCTTGAGGGGTATTTTGACGAGC	3	1
2013	AAAACTAGCATAACCCCTTGGGGCCTCTAAACGGGTCTTGAGGGGCATTTTGACGGGC	3	1
2097	AAAACTAGCATTCCCCCTTGGGGCCTCTAAACGGGTCTTGAGGGGATTTTTGACGGGC	3	1
2120	AAAACTAGCATTACCCCTTGGGGCCTCTAAACGGGTCTTGAGGGGTCTTTTGACGCTG	3	1
2235	AAAACTAGCATCACCCCTTGGGGCCTCTAAACGGGTCTTGAGGGGCATTTTGACGGTG	3	1
2286	AAAACTAGCATGACCCCTTGGGGCCTCTAAACGGGTCTTGAGGGGAATTTTGACGGAC	3	1
2308	AAAACTAGCATTCCCCCTTGGGGCCTCTAAACGGGTCTTGAGGGGGTTTTTGACGTGC	3	1
2338	AAAACTAGCATCACCCCTTGGGGCCTCTAAACGGGTCTTGAGGGGCTTTTTGACGTGC	3	1
2378	AAAACTAGCATCACCCCTTGGGGCCTCTAAACGGGTCTTGAGGGGGCTTTTGACGGGA	3	1
2380	AAAACTAGCATATCCCCTTGGGGCCTCTAAACGGGTCTTGAGGGGATTTTTGACGGAG	3	1
2397	AAAACTAGCATTTCCCCTTGGGGCCTCTAAACGGGTCTTGAGGGGTTTTTTGACGCAA	3	1
2430	AAAACTAGCATTGCCCCTTGGGGCCTCTAAACGGGTCTTGAGGGGTCTTTTGACGGCG	3	1
2486	AAAACTAGCATTTCCCCTTGGGGCCTCTAAACGGGTCTTGAGGGGTTTTTTGACGTAC	3	1
2648	AAAACTAGCATTACCCCTTGGGGCCTCTAAACGGGTCTTGAGGGGGTTTTTGACGTGA	3	1
2749	AAAACTAGCATAACCCCTTGGGGCCTCTAAACGGGTCTTGAGGGGCGTTTTGACGGTC	3	1
2796	AAAACTAGCATATCCCCTTGGGGCCTCTAAACGGGTCTTGAGGGGTTTTTTGACGTCC	3	1
2810	AAAACTAGCATATCCCCTTGGGGCCTCTAAACGGGTCTTGAGGGGGTTTTTGACGTCA	3	1
2830	AAAACTAGCATTTCCCCTTGGGGCCTCTAAACGGGTCTTGAGGGGCATTTTGACGTTG	3	1
2833	AAAACTAGCATCACCCCTTGGGGCCTCTAAACGGGTCTTGAGGGGCCTTTTGACGGTT	3	1
2944	AAAACTAGCATTACCCCTTGGGGCCTCTAAACGGGTCTTGAGGGGGTTTTTGACGAAG	3	1
3053	AAAACTAGCATTTCCCCTTGGGGCCTCTAAACGGGTCTTGAGGGGCCTTTTGACGTTC	3	1
3105	AAAACTAGCATTTCCCCTTGGGGCCTCTAAACGGGTCTTGAGGGGAATTTTGACGGAG	3	1
3120	AAAACTAGCATTTCCCCTTGGGGCCTCTAAACGGGTCTTGAGGGGGCTTTTGACGTTT	3	1
3251	AAAACTAGCATTCCCCCTTGGGGCCTCTAAACGGGTCTTGAGGGGCTTTTTGACGGTT	3	1
3319	AAAACTAGCATAGCCCCTTGGGGCCTCTAAACGGGTCTTGAGGGGAATTTTGACGGTC	3	1
3534	AAAACTAGCATGTCCCCTTGGGGCCTCTAAACGGGTCTTGAGGGGTCTTTTGACGGCC	3	1
3630	AAAACTAGCATCACCCCTTGGGGCCTCTAAACGGGTCTTGAGGGGGTTTTTGACGGAT	3	1
3651	AAAACTAGCATCGCCCCTTGGGGCCTCTAAACGGGTCTTGAGGGGTATTTTGACGGAC	3	1
3719	AAAACTAGCATCGCCCCTTGGGGCCTCTAAACGGGTCTTGAGGGGGATTTTGACGGGG	3	1
3790	AAAACTAGCATATCCCCTTGGGGCCTCTAAACGGGTCTTGAGGGGGTTTTTGACGCGA	3	1
3939	AAAACTAGCATTCCCCCTTGGGGCCTCTAAACGGGTCTTGAGGGGGCTTTTGACGCCT	3	1
4149	AAAACTAGCATGACCCCTTGGGGCCTCTAAACGGGTCTTGAGGGGTTTTTTGACGCTC	3	1
4162	AAAACTAGCATATCCCCTTGGGGCCTCTAAACGGGTCTTGAGGGGTGTTTTGACGGTA	3	1
242	AAAACTAGCATTCCCCCTTGGGGCCTCTAAACGGGTCTTGAGGGGGTTTTTGACGTCA	3	4
1623	AAAACTAGCATTCCCCCTTGGGGCCTCTAAACGGGTCTTGAGGGGTTTTTTGACGGGC	3	4
1860	AAAACTAGCATTTCCCCTTGGGGCCTCTAAACGGGTCTTGAGGGGTATTTTGACGTCA	3	4
1362	AAAACTAGCATTGCCCCTTGGGGCCTCTAAACGGGTCTTGAGGGGAGTTTTGACGGAT	4	4
844	AAAACTAGCATGGCCCCTTGGGGCCTCTAAACGGGTCTTGAGGGGTTTTTTGACGTTA	4	4
168	AAAACTAGCATGTCCCCTTGGGGCCTCTAAACGGGTCTTGAGGGGTTTTTTGACGCTT	4	4
1284	AAAACTAGCATTCCCCCTTGGGGCCTCTAAACGGGTCTTGAGGGGGTTTTTGACGGTT	4	4
89	AAAACTAGCATCACCCCTTGGGGCCTCTAAACGGGTCTTGAGGGGGTTTTTGACGTCC	4	4
517	AAAACTAGCATATCCCCTTGGGGCCTCTAAACGGGTCTTGAGGGGCTTTTTGACGGTC	4	2
658	AAAACTAGCATGACCCCTTGGGGCCTCTAAACGGGTCTTGAGGGGGTTTTTGACGTTG	4	2
713	AAAACTAGCATTTCCCCTTGGGGCCTCTAAACGGGTCTTGAGGGGCTTTTTGACGATT	4	2
725	AAAACTAGCATTGCCCCTTGGGGCCTCTAAACGGGTCTTGAGGGGCTTTTTGACGAGC	4	2
814	AAAACTAGCATTTCCCCTTGGGGCCTCTAAACGGGTCTTGAGGGGGGTTTTGACGGGG	4	2
959	AAAACTAGCATGTCCCCTTGGGGCCTCTAAACGGGTCTTGAGGGGGTTTTTGACGGGG	4	2
1269	AAAACTAGCATCTCCCCTTGGGGCCTCTAAACGGGTCTTGAGGGGTGTTTTGACGAGC	4	2
1385	AAAACTAGCATGCCCCCTTGGGGCCTCTAAACGGGTCTTGAGGGGGTTTTTGACGTCC	4	2
1476	AAAACTAGCATTCCCCCTTGGGGCCTCTAAACGGGTCTTGAGGGGGTTTTTGACGGTC	4	2
1771	AAAACTAGCATTTCCCCTTGGGGCCTCTAAACGGGTCTTGAGGGGCATTTTGACGGGC	4	2
155	AAAACTAGCATTCCCCCTTGGGGCCTCTAAACGGGTCTTGAGGGGGTTTTTGACGATT	4	1
475	AAAACTAGCATTACCCCTTGGGGCCTCTAAACGGGTCTTGAGGGGTTTTTTGACGCTC	4	1
634	AAAACTAGCATATCCCCTTGGGGCCTCTAAACGGGTCTTGAGGGGTTTTTTGACGGAG	4	1
662	AAAACTAGCATCACCCCTTGGGGCCTCTAAACGGGTCTTGAGGGGGTTTTTGACGGGC	4	1
668	AAAACTAGCATTACCCCTTGGGGCCTCTAAACGGGTCTTGAGGGGTCTTTTGACGCTC	4	1
884	AAAACTAGCATGGCCCCTTGGGGCCTCTAAACGGGTCTTGAGGGGTATTTTGACGCGT	4	1
925	AAAACTAGCATTGCCCCTTGGGGCCTCTAAACGGGTCTTGAGGGGGATTTTGACGGTT	4	1
930	AAAACTAGCATAACCCCTTGGGGCCTCTAAACGGGTCTTGAGGGGCGTTTTGACGTTA	4	1
1151	AAAACTAGCATAACCCCTTGGGGCCTCTAAACGGGTCTTGAGGGGCGTTTTGACGCAC	4	1
1287	AAAACTAGCATTGCCCCTTGGGGCCTCTAAACGGGTCTTGAGGGGCTTTTTGACGTTT	4	1
1326	AAAACTAGCATCACCCCTTGGGGCCTCTAAACGGGTCTTGAGGGGTCTTTTGACGATT	4	1
1377	AAAACTAGCATATCCCCTTGGGGCCTCTAAACGGGTCTTGAGGGGGATTTTGACGTTA	4	1
1411	AAAACTAGCATTACCCCTTGGGGCCTCTAAACGGGTCTTGAGGGGTCTTTTGACGCGC	4	1
1528	AAAACTAGCATCCCCCCTTGGGGCCTCTAAACGGGTCTTGAGGGGCTTTTTGACGATA	4	1
1722	AAAACTAGCATGACCCCTTGGGGCCTCTAAACGGGTCTTGAGGGGGTTTTTGACGGGC	4	1
1727	AAAACTAGCATATCCCCTTGGGGCCTCTAAACGGGTCTTGAGGGGATTTTTGACGCTC	4	1
1808	AAAACTAGCATATCCCCTTGGGGCCTCTAAACGGGTCTTGAGGGGGTTTTTGACGTCT	4	1
1929	AAAACTAGCATCGCCCCTTGGGGCCTCTAAACGGGTCTTGAGGGGTGTTTTGACGCGG	4	1
1998	AAAACTAGCATGCCCCCTTGGGGCCTCTAAACGGGTCTTGAGGGGTTTTTTGACGCTG	4	1
2107	AAAACTAGCATCGCCCCTTGGGGCCTCTAAACGGGTCTTGAGGGGTATTTTGACGCCA	4	1
2185	AAAACTAGCATGGCCCCTTGGGGCCTCTAAACGGGTCTTGAGGGGTTTTTTGACGTGT	4	1
2240	AAAACTAGCATTTCCCCTTGGGGCCTCTAAACGGGTCTTGAGGGGGTTTTTGACGCGA	4	1
2589	AAAACTAGCATGGCCCCTTGGGGCCTCTAAACGGGTCTTGAGGGGTGTTTTGACGGGC	4	1
2666	AAAACTAGCATTGCCCCTTGGGGCCTCTAAACGGGTCTTGAGGGGATTTTTGACGCTC	4	1
2777	AAAACTAGCATTTCCCCTTGGGGCCTCTAAACGGGTCTTGAGGGGATTTTTGACGTTC	4	1
2968	AAAACTAGCATTCCCCCTTGGGGCCTCTAAACGGGTCTTGAGGGGTCTTTTGACGGTC	4	1
2970	AAAACTAGCATTCCCCCTTGGGGCCTCTAAACGGGTCTTGAGGGGTCTTTTGACGCTC	4	1
3045	AAAACTAGCATAGCCCCTTGGGGCCTCTAAACGGGTCTTGAGGGGAATTTTGACGGTG	4	1
3212	AAAACTAGCATCACCCCTTGGGGCCTCTAAACGGGTCTTGAGGGGTTTTTTGACGTGT	4	1
3276	AAAACTAGCATGTCCCCTTGGGGCCTCTAAACGGGTCTTGAGGGGGTTTTTGACGCTC	4	1
3381	AAAACTAGCATGTCCCCTTGGGGCCTCTAAACGGGTCTTGAGGGGTCTTTTGACGGTC	4	1
3400	AAAACTAGCATTACCCCTTGGGGCCTCTAAACGGGTCTTGAGGGGTTTTTTGACGGTG	4	1
3671	AAAACTAGCATCCCCCCTTGGGGCCTCTAAACGGGTCTTGAGGGGGCTTTTGACGCTG	4	1
3796	AAAACTAGCATCTCCCCTTGGGGCCTCTAAACGGGTCTTGAGGGGTTTTTTGACGGGC	4	1
3848	AAAACTAGCATTGCCCCTTGGGGCCTCTAAACGGGTCTTGAGGGGCTTTTTGACGTGC	4	1
3921	AAAACTAGCATTTCCCCTTGGGGCCTCTAAACGGGTCTTGAGGGGCGTTTTGACGCGC	4	1
1839	AAAACTAGCATTGCCCCTTGGGGCCTCTAAACGGGTCTTGAGGGGTCTTTTGACGGGA	4	2
2455	AAAACTAGCATATCCCCTTGGGGCCTCTAAACGGGTCTTGAGGGGGTTTTTGACGGGC	4	2
2690	AAAACTAGCATAGCCCCTTGGGGCCTCTAAACGGGTCTTGAGGGGTATTTTGACGCGT	4	2
3608	AAAACTAGCATGACCCCTTGGGGCCTCTAAACGGGTCTTGAGGGGTTTTTTGACGCTT	4	2
3979	AAAACTAGCATATCCCCTTGGGGCCTCTAAACGGGTCTTGAGGGGGTTTTTGACGGGG	4	2
1891	AAAACTAGCATACCCCCTTGGGGCCTCTAAACGGGTCTTGAGGGGTGTTTTGACGGAT	4	4
272	AAAACTAGCATTTCCCCTTGGGGCCTCTAAACGGGTCTTGAGGGGGTTTTTGACGCTG	4	4
3024	AAAACTAGCATGCCCCCTTGGGGCCTCTAAACGGGTCTTGAGGGGTATTTTGACGTTT	4	4
45	AAAACTAGCATTACCCCTTGGGGCCTCTAAACGGGTCTTGAGGGGATTTTTGACGTTT	5	2
418	AAAACTAGCATAACCCCTTGGGGCCTCTAAACGGGTCTTGAGGGGTTTTTTGACGTTC	5	2
827	AAAACTAGCATTACCCCTTGGGGCCTCTAAACGGGTCTTGAGGGGTTTTTTGACGGGG	5	2
1236	AAAACTAGCATTACCCCTTGGGGCCTCTAAACGGGTCTTGAGGGGTCTTTTGACGGTC	5	2
1653	AAAACTAGCATCGCCCCTTGGGGCCTCTAAACGGGTCTTGAGGGGAATTTTGACGTGC	5	2
2683	AAAACTAGCATCACCCCTTGGGGCCTCTAAACGGGTCTTGAGGGGTTTTTTGACGAAC	5	2
1789	AAAACTAGCATTCCCCCTTGGGGCCTCTAAACGGGTCTTGAGGGGGTTTTTGACGGAT	4	4
1272	AAAACTAGCATTACCCCTTGGGGCCTCTAAACGGGTCTTGAGGGGGATTTTGACGGTA	4	4
1039	AAAACTAGCATCACCCCTTGGGGCCTCTAAACGGGTCTTGAGGGGCATTTTGACGTGT	5	4
1468	AAAACTAGCATTACCCCTTGGGGCCTCTAAACGGGTCTTGAGGGGGTTTTTGACGGGC	5	4
2438	AAAACTAGCATTCCCCCTTGGGGCCTCTAAACGGGTCTTGAGGGGGTTTTTGACGTAT	5	4
3580	AAAACTAGCATTTCCCCTTGGGGCCTCTAAACGGGTCTTGAGGGGGTTTTTGACGGTT	5	4
5	AAAACTAGCATAGCCCCTTGGGGCCTCTAAACGGGTCTTGAGGGGGATTTTGACGATA	5	1
240	AAAACTAGCATTACCCCTTGGGGCCTCTAAACGGGTCTTGAGGGGCATTTTGACGGGC	5	1
283	AAAACTAGCATCGCCCCTTGGGGCCTCTAAACGGGTCTTGAGGGGAATTTTGACGAGG	5	1
524	AAAACTAGCATTGCCCCTTGGGGCCTCTAAACGGGTCTTGAGGGGGTTTTTGACGCCT	5	1
596	AAAACTAGCATTTCCCCTTGGGGCCTCTAAACGGGTCTTGAGGGGGTTTTTGACGAGC	5	1
738	AAAACTAGCATATCCCCTTGGGGCCTCTAAACGGGTCTTGAGGGGTTTTTTGACGCAG	5	1
1119	AAAACTAGCATATCCCCTTGGGGCCTCTAAACGGGTCTTGAGGGGACTTTTGACGCTG	5	1
1168	AAAACTAGCATTACCCCTTGGGGCCTCTAAACGGGTCTTGAGGGGTTTTTTGACGTTT	5	1
1197	AAAACTAGCATAACCCCTTGGGGCCTCTAAACGGGTCTTGAGGGGCTTTTTGACGTGC	5	1
1274	AAAACTAGCATTACCCCTTGGGGCCTCTAAACGGGTCTTGAGGGGATTTTTGACGTTC	5	1
1302	AAAACTAGCATTACCCCTTGGGGCCTCTAAACGGGTCTTGAGGGGGTTTTTGACGGGT	5	1
1315	AAAACTAGCATTTCCCCTTGGGGCCTCTAAACGGGTCTTGAGGGGAGTTTTGACGTAT	5	1
1447	AAAACTAGCATCACCCCTTGGGGCCTCTAAACGGGTCTTGAGGGGTATTTTGACGGGT	5	1
1676	AAAACTAGCATGCCCCCTTGGGGCCTCTAAACGGGTCTTGAGGGGTCTTTTGACGGTA	5	1
1752	AAAACTAGCATTTCCCCTTGGGGCCTCTAAACGGGTCTTGAGGGGATTTTTGACGCTT	5	1
1861	AAAACTAGCATGGCCCCTTGGGGCCTCTAAACGGGTCTTGAGGGGGCTTTTGACGAGG	5	1
1948	AAAACTAGCATCACCCCTTGGGGCCTCTAAACGGGTCTTGAGGGGTTTTTTGACGGAC	5	1
2216	AAAACTAGCATTCCCCCTTGGGGCCTCTAAACGGGTCTTGAGGGGCATTTTGACGGGC	5	1
2239	AAAACTAGCATTTCCCCTTGGGGCCTCTAAACGGGTCTTGAGGGGAATTTTGACGATA	5	1
2828	AAAACTAGCATTTCCCCTTGGGGCCTCTAAACGGGTCTTGAGGGGTTTTTTGACGAGC	5	1
2886	AAAACTAGCATTTCCCCTTGGGGCCTCTAAACGGGTCTTGAGGGGGCTTTTGACGGTA	5	1
3294	AAAACTAGCATGCCCCCTTGGGGCCTCTAAACGGGTCTTGAGGGGTATTTTGACGTCA	5	1
3535	AAAACTAGCATTACCCCTTGGGGCCTCTAAACGGGTCTTGAGGGGTTTTTTGACGAGG	5	1
249	AAAACTAGCATTACCCCTTGGGGCCTCTAAACGGGTCTTGAGGGGTTTTTTGACGTGT	5	4
3179	AAAACTAGCATAACCCCTTGGGGCCTCTAAACGGGTCTTGAGGGGTTTTTTGACGCTT	5	4
64	AAAACTAGCATCTCCCCTTGGGGCCTCTAAACGGGTCTTGAGGGGGTTTTTGACGATG	6	2
828	AAAACTAGCATTACCCCTTGGGGCCTCTAAACGGGTCTTGAGGGGGTTTTTGACGCGG	6	2
880	AAAACTAGCATATCCCCTTGGGGCCTCTAAACGGGTCTTGAGGGGGGTTTTGACGGTG	6	2
1164	AAAACTAGCATTTCCCCTTGGGGCCTCTAAACGGGTCTTGAGGGGTCTTTTGACGTTT	6	2
1348	AAAACTAGCATTTCCCCTTGGGGCCTCTAAACGGGTCTTGAGGGGGCTTTTGACGTAA	6	4
262	AAAACTAGCATGTCCCCTTGGGGCCTCTAAACGGGTCTTGAGGGGGTTTTTGACGCTG	6	1
592	AAAACTAGCATTTCCCCTTGGGGCCTCTAAACGGGTCTTGAGGGGTTTTTTGACGGAT	6	1
1330	AAAACTAGCATCACCCCTTGGGGCCTCTAAACGGGTCTTGAGGGGTTTTTTGACGCTT	6	1
1798	AAAACTAGCATCACCCCTTGGGGCCTCTAAACGGGTCTTGAGGGGGGTTTTGACGCCG	6	1
2149	AAAACTAGCATCCCCCCTTGGGGCCTCTAAACGGGTCTTGAGGGGTTTTTTGACGCAG	6	1
2276	AAAACTAGCATTCCCCCTTGGGGCCTCTAAACGGGTCTTGAGGGGTTTTTTGACGCTT	6	4
287	AAAACTAGCATGACCCCTTGGGGCCTCTAAACGGGTCTTGAGGGGTGTTTTGACGGCC	7	2
416	AAAACTAGCATTTCCCCTTGGGGCCTCTAAACGGGTCTTGAGGGGTTTTTTGACGCAG	7	2
645	AAAACTAGCATGGCCCCTTGGGGCCTCTAAACGGGTCTTGAGGGGATTTTTGACGCTC	7	2
3273	AAAACTAGCATTACCCCTTGGGGCCTCTAAACGGGTCTTGAGGGGGTTTTTGACGGTG	6	4
1277	AAAACTAGCATTACCCCTTGGGGCCTCTAAACGGGTCTTGAGGGGGTTTTTGACGGTT	8	4
1354	AAAACTAGCATCGCCCCTTGGGGCCTCTAAACGGGTCTTGAGGGGGTTTTTGACGCAG	8	4
167	AAAACTAGCATTTCCCCTTGGGGCCTCTAAACGGGTCTTGAGGGGGATTTTGACGATC	7	1
309	AAAACTAGCATATCCCCTTGGGGCCTCTAAACGGGTCTTGAGGGGGTTTTTGACGTTG	7	1
503	AAAACTAGCATGACCCCTTGGGGCCTCTAAACGGGTCTTGAGGGGATTTTTGACGTCC	7	1
817	AAAACTAGCATCACCCCTTGGGGCCTCTAAACGGGTCTTGAGGGGTATTTTGACGGCC	7	1
945	AAAACTAGCATTACCCCTTGGGGCCTCTAAACGGGTCTTGAGGGGGGTTTTGACGCGA	7	1
1814	AAAACTAGCATCGCCCCTTGGGGCCTCTAAACGGGTCTTGAGGGGTTTTTTGACGGAT	7	1
1854	AAAACTAGCATGACCCCTTGGGGCCTCTAAACGGGTCTTGAGGGGTTTTTTGACGTGT	7	1
2582	AAAACTAGCATCCCCCCTTGGGGCCTCTAAACGGGTCTTGAGGGGGATTTTGACGGTA	7	1
135	AAAACTAGCATTCCCCCTTGGGGCCTCTAAACGGGTCTTGAGGGGTGTTTTGACGCAT	9	4
1452	AAAACTAGCATCTCCCCTTGGGGCCTCTAAACGGGTCTTGAGGGGTTTTTTGACGCTT	9	4
253	AAAACTAGCATGACCCCTTGGGGCCTCTAAACGGGTCTTGAGGGGGGTTTTGACGTGG	8	1
462	AAAACTAGCATCTCCCCTTGGGGCCTCTAAACGGGTCTTGAGGGGGTTTTTGACGATC	8	1
504	AAAACTAGCATTGCCCCTTGGGGCCTCTAAACGGGTCTTGAGGGGGTTTTTGACGCTA	8	1
853	AAAACTAGCATAACCCCTTGGGGCCTCTAAACGGGTCTTGAGGGGGTTTTTGACGCCA	8	1
940	AAAACTAGCATTGCCCCTTGGGGCCTCTAAACGGGTCTTGAGGGGAATTTTGACGTTG	8	1
1152	AAAACTAGCATGACCCCTTGGGGCCTCTAAACGGGTCTTGAGGGGTGTTTTGACGAGT	8	1
1298	AAAACTAGCATATCCCCTTGGGGCCTCTAAACGGGTCTTGAGGGGTATTTTGACGTTT	8	1
1775	AAAACTAGCATTACCCCTTGGGGCCTCTAAACGGGTCTTGAGGGGTTTTTTGACGGAG	8	1
2320	AAAACTAGCATTGCCCCTTGGGGCCTCTAAACGGGTCTTGAGGGGGTTTTTGACGTGC	8	1
568	AAAACTAGCATAGCCCCTTGGGGCCTCTAAACGGGTCTTGAGGGGATTTTTGACGAAG	8	2
2038	AAAACTAGCATGACCCCTTGGGGCCTCTAAACGGGTCTTGAGGGGCCTTTTGACGTAG	8	2
1093	AAAACTAGCATGGCCCCTTGGGGCCTCTAAACGGGTCTTGAGGGGATTTTTGACGGTT	9	4
1393	AAAACTAGCATTACCCCTTGGGGCCTCTAAACGGGTCTTGAGGGGAGTTTTGACGTTC	10	4
936	AAAACTAGCATTTCCCCTTGGGGCCTCTAAACGGGTCTTGAGGGGTTTTTTGACGGCC	12	4
397	AAAACTAGCATTACCCCTTGGGGCCTCTAAACGGGTCTTGAGGGGGTTTTTGACGAGC	9	2
1906	AAAACTAGCATATCCCCTTGGGGCCTCTAAACGGGTCTTGAGGGGTGTTTTGACGGTC	9	2
1867	AAAACTAGCATCCCCCCTTGGGGCCTCTAAACGGGTCTTGAGGGGCCTTTTGACGTCC	13	4
60	AAAACTAGCATAGCCCCTTGGGGCCTCTAAACGGGTCTTGAGGGGGCTTTTGACGTTG	9	1
552	AAAACTAGCATCTCCCCTTGGGGCCTCTAAACGGGTCTTGAGGGGCTTTTTGACGGGA	9	1
652	AAAACTAGCATAACCCCTTGGGGCCTCTAAACGGGTCTTGAGGGGTATTTTGACGTGC	9	1
943	AAAACTAGCATTACCCCTTGGGGCCTCTAAACGGGTCTTGAGGGGGCTTTTGACGAAA	9	1
1273	AAAACTAGCATGCCCCCTTGGGGCCTCTAAACGGGTCTTGAGGGGTTTTTTGACGTTT	9	1
1585	AAAACTAGCATTCCCCCTTGGGGCCTCTAAACGGGTCTTGAGGGGGTTTTTGACGACA	9	1
1826	AAAACTAGCATGTCCCCTTGGGGCCTCTAAACGGGTCTTGAGGGGTGTTTTGACGTGC	9	1
1893	AAAACTAGCATGACCCCTTGGGGCCTCTAAACGGGTCTTGAGGGGTTTTTTGACGTGG	9	1
2449	AAAACTAGCATGACCCCTTGGGGCCTCTAAACGGGTCTTGAGGGGATTTTTGACGATT	9	1
74	AAAACTAGCATTTCCCCTTGGGGCCTCTAAACGGGTCTTGAGGGGGATTTTGACGCTT	10	2
556	AAAACTAGCATTCCCCCTTGGGGCCTCTAAACGGGTCTTGAGGGGGGTTTTGACGTGT	10	2
585	AAAACTAGCATTTCCCCTTGGGGCCTCTAAACGGGTCTTGAGGGGATTTTTGACGCTC	10	2
46	AAAACTAGCATTGCCCCTTGGGGCCTCTAAACGGGTCTTGAGGGGGTTTTTGACGCAC	10	1
317	AAAACTAGCATTCCCCCTTGGGGCCTCTAAACGGGTCTTGAGGGGGGTTTTGACGGGG	10	1
661	AAAACTAGCATATCCCCTTGGGGCCTCTAAACGGGTCTTGAGGGGTTTTTTGACGTGG	10	1
724	AAAACTAGCATTTCCCCTTGGGGCCTCTAAACGGGTCTTGAGGGGAATTTTGACGTGA	10	1
1167	AAAACTAGCATGGCCCCTTGGGGCCTCTAAACGGGTCTTGAGGGGCATTTTGACGTCC	10	1
13	AAAACTAGCATCTCCCCTTGGGGCCTCTAAACGGGTCTTGAGGGGTGTTTTGACGTAC	15	4
1065	AAAACTAGCATCGCCCCTTGGGGCCTCTAAACGGGTCTTGAGGGGGTTTTTGACGTCC	17	4
7	AAAACTAGCATAGCCCCTTGGGGCCTCTAAACGGGTCTTGAGGGGTTTTTTGACGTCT	11	1
42	AAAACTAGCATAGCCCCTTGGGGCCTCTAAACGGGTCTTGAGGGGATTTTTGACGGTC	11	1
1292	AAAACTAGCATTACCCCTTGGGGCCTCTAAACGGGTCTTGAGGGGCTTTTTGACGTTT	11	1
2531	AAAACTAGCATTTCCCCTTGGGGCCTCTAAACGGGTCTTGAGGGGTTTTTTGACGTTG	11	1
608	AAAACTAGCATTGCCCCTTGGGGCCTCTAAACGGGTCTTGAGGGGGTTTTTGACGGCG	12	1
780	AAAACTAGCATCGCCCCTTGGGGCCTCTAAACGGGTCTTGAGGGGACTTTTGACGGTC	12	1
855	AAAACTAGCATTCCCCCTTGGGGCCTCTAAACGGGTCTTGAGGGGCTTTTTGACGGTC	12	1
1415	AAAACTAGCATAACCCCTTGGGGCCTCTAAACGGGTCTTGAGGGGCTTTTTGACGCGT	12	2
201	AAAACTAGCATGCCCCCTTGGGGCCTCTAAACGGGTCTTGAGGGGTATTTTGACGGGC	13	2
492	AAAACTAGCATTGCCCCTTGGGGCCTCTAAACGGGTCTTGAGGGGGTTTTTGACGTTT	13	1
993	AAAACTAGCATCCCCCCTTGGGGCCTCTAAACGGGTCTTGAGGGGGTTTTTGACGTGT	13	1
116	AAAACTAGCATTTCCCCTTGGGGCCTCTAAACGGGTCTTGAGGGGCTTTTTGACGATC	14	1
600	AAAACTAGCATATCCCCTTGGGGCCTCTAAACGGGTCTTGAGGGGCGTTTTGACGGGT	14	1
1021	AAAACTAGCATTTCCCCTTGGGGCCTCTAAACGGGTCTTGAGGGGGTTTTTGACGGGC	14	1
1141	AAAACTAGCATTGCCCCTTGGGGCCTCTAAACGGGTCTTGAGGGGTGTTTTGACGGGC	14	1
515	AAAACTAGCATTGCCCCTTGGGGCCTCTAAACGGGTCTTGAGGGGGGTTTTGACGGCG	15	1
761	AAAACTAGCATAACCCCTTGGGGCCTCTAAACGGGTCTTGAGGGGTTTTTTGACGAAA	15	1
845	AAAACTAGCATAACCCCTTGGGGCCTCTAAACGGGTCTTGAGGGGCTTTTTGACGGTC	15	1
473	AAAACTAGCATTGCCCCTTGGGGCCTCTAAACGGGTCTTGAGGGGATTTTTGACGTCA	13	2
861	AAAACTAGCATGACCCCTTGGGGCCTCTAAACGGGTCTTGAGGGGGTTTTTGACGGCG	16	1
893	AAAACTAGCATCTCCCCTTGGGGCCTCTAAACGGGTCTTGAGGGGGTTTTTGACGTGT	16	1
968	AAAACTAGCATGACCCCTTGGGGCCTCTAAACGGGTCTTGAGGGGTGTTTTGACGGTA	16	1
1463	AAAACTAGCATATCCCCTTGGGGCCTCTAAACGGGTCTTGAGGGGTCTTTTGACGTTT	16	1
415	AAAACTAGCATGCCCCCTTGGGGCCTCTAAACGGGTCTTGAGGGGTTTTTTGACGTTA	17	1
760	AAAACTAGCATTTCCCCTTGGGGCCTCTAAACGGGTCTTGAGGGGCCTTTTGACGACA	17	1
610	AAAACTAGCATTGCCCCTTGGGGCCTCTAAACGGGTCTTGAGGGGTTTTTTGACGCTT	14	2
1223	AAAACTAGCATCTCCCCTTGGGGCCTCTAAACGGGTCTTGAGGGGTTTTTTGACGTCT	14	2
48	AAAACTAGCATTCCCCCTTGGGGCCTCTAAACGGGTCTTGAGGGGTTTTTTGACGTTG	18	1
607	AAAACTAGCATTACCCCTTGGGGCCTCTAAACGGGTCTTGAGGGGGTTTTTGACGTTC	18	1
683	AAAACTAGCATGGCCCCTTGGGGCCTCTAAACGGGTCTTGAGGGGTATTTTGACGCTT	18	1
758	AAAACTAGCATGGCCCCTTGGGGCCTCTAAACGGGTCTTGAGGGGCCTTTTGACGCAA	18	1
321	AAAACTAGCATTGCCCCTTGGGGCCTCTAAACGGGTCTTGAGGGGATTTTTGACGTGT	18	4
822	AAAACTAGCATTCCCCCTTGGGGCCTCTAAACGGGTCTTGAGGGGGTTTTTGACGCTG	19	1
1071	AAAACTAGCATTACCCCTTGGGGCCTCTAAACGGGTCTTGAGGGGTTTTTTGACGTTC	20	1
1200	AAAACTAGCATTGCCCCTTGGGGCCTCTAAACGGGTCTTGAGGGGGCTTTTGACGGTG	20	1
594	AAAACTAGCATTTCCCCTTGGGGCCTCTAAACGGGTCTTGAGGGGGTTTTTGACGCTC	24	4
424	AAAACTAGCATCTCCCCTTGGGGCCTCTAAACGGGTCTTGAGGGGAGTTTTGACGGTA	18	2
160	AAAACTAGCATTGCCCCTTGGGGCCTCTAAACGGGTCTTGAGGGGCTTTTTGACGCTT	21	1
696	AAAACTAGCATATCCCCTTGGGGCCTCTAAACGGGTCTTGAGGGGATTTTTGACGTCA	21	1
67	AAAACTAGCATTTCCCCTTGGGGCCTCTAAACGGGTCTTGAGGGGTTTTTTGACGTTC	22	1
94	AAAACTAGCATCTCCCCTTGGGGCCTCTAAACGGGTCTTGAGGGGGTTTTTGACGGGG	22	1
126	AAAACTAGCATTGCCCCTTGGGGCCTCTAAACGGGTCTTGAGGGGTTTTTTGACGCTC	22	1
236	AAAACTAGCATGACCCCTTGGGGCCTCTAAACGGGTCTTGAGGGGCGTTTTGACGTAC	23	1
463	AAAACTAGCATATCCCCTTGGGGCCTCTAAACGGGTCTTGAGGGGTTTTTTGACGATC	18	2
972	AAAACTAGCATCGCCCCTTGGGGCCTCTAAACGGGTCTTGAGGGGCTTTTTGACGGCA	18	2
75	AAAACTAGCATCGCCCCTTGGGGCCTCTAAACGGGTCTTGAGGGGTGTTTTGACGCGA	26	1
302	AAAACTAGCATTTCCCCTTGGGGCCTCTAAACGGGTCTTGAGGGGAATTTTGACGGTC	26	1
499	AAAACTAGCATTCCCCCTTGGGGCCTCTAAACGGGTCTTGAGGGGGTTTTTGACGTGG	26	1
212	AAAACTAGCATTTCCCCTTGGGGCCTCTAAACGGGTCTTGAGGGGTTTTTTGACGCCA	27	1
350	AAAACTAGCATTTCCCCTTGGGGCCTCTAAACGGGTCTTGAGGGGTTTTTTGACGCGT	28	4
595	AAAACTAGCATCTCCCCTTGGGGCCTCTAAACGGGTCTTGAGGGGGTTTTTGACGGGA	21	2
719	AAAACTAGCATATCCCCTTGGGGCCTCTAAACGGGTCTTGAGGGGGTTTTTGACGTTA	32	1
523	AAAACTAGCATTACCCCTTGGGGCCTCTAAACGGGTCTTGAGGGGATTTTTGACGCTC	35	1
88	AAAACTAGCATTGCCCCTTGGGGCCTCTAAACGGGTCTTGAGGGGCATTTTGACGTGT	35	4
587	AAAACTAGCATAACCCCTTGGGGCCTCTAAACGGGTCTTGAGGGGTTTTTTGACGAAT	26	2
295	AAAACTAGCATCCCCCCTTGGGGCCTCTAAACGGGTCTTGAGGGGTTTTTTGACGTTC	42	1
501	AAAACTAGCATATCCCCTTGGGGCCTCTAAACGGGTCTTGAGGGGTATTTTGACGGTG	42	1
582	AAAACTAGCATCTCCCCTTGGGGCCTCTAAACGGGTCTTGAGGGGTTTTTTGACGGTC	43	1
142	AAAACTAGCATGCCCCCTTGGGGCCTCTAAACGGGTCTTGAGGGGGTTTTTGACGTTC	41	2
320	AAAACTAGCATTACCCCTTGGGGCCTCTAAACGGGTCTTGAGGGGTTTTTTGACGTTG	49	4
84	AAAACTAGCATTACCCCTTGGGGCCTCTAAACGGGTCTTGAGGGGTTTTTTGACGCGG	196	4
2597	AAAACTAGCATTTCCCCTTGGGGCCTCTAAACGGGTCTTGAGGGGTCTTTTGACGGTG	52	1
199	AAAACTAGCATGGCCCCTTGGGGCCTCTAAACGGGTCTTGAGGGGATTTTTGACGTTC	92	1
1	AAAACTAGCATGTCCCCTTGGGGCCTCTAAACGGGTCTTGAGGGGTCTTTTGACGCTC	126	1
121	AAAACTAGCATTGCCCCTTGGGGCCTCTAAACGGGTCTTGAGGGGGTTTTTGACGCCG	275	1
21	AAAACTAGCATTCCCCCTTGGGGCCTCTAAACGGGTCTTGAGGGGGTTTTTGACGTTT	284	1
20	AAAACTAGCATATCCCCTTGGGGCCTCTAAACGGGTCTTGAGGGGGTTTTTGACGGTT	249	0
38	AAAACTAGCATTGCCCCTTGGGGCCTCTAAACGGGTCTTGAGGGGCTTTTTGACGTAG	222	0
61	AAAACTAGCATCACCCCTTGGGGCCTCTAAACGGGTCTTGAGGGGGTTTTTGACGGAG	222	0
41	AAAACTAGCATATCCCCTTGGGGCCTCTAAACGGGTCTTGAGGGGACTTTTGACGCGT	185	0
10	AAAACTAGCATGACCCCTTGGGGCCTCTAAACGGGTCTTGAGGGGGATTTTGACGTTG	165	0
56	AAAACTAGCATATCCCCTTGGGGCCTCTAAACGGGTCTTGAGGGGGATTTTGACGGTC	159	0
27	AAAACTAGCATCACCCCTTGGGGCCTCTAAACGGGTCTTGAGGGGCATTTTGACGGGA	148	0
28	AAAACTAGCATTACCCCTTGGGGCCTCTAAACGGGTCTTGAGGGGAATTTTGACGGTG	116	0
114	AAAACTAGCATCCCCCCTTGGGGCCTCTAAACGGGTCTTGAGGGGGTTTTTGACGCTG	76	0
224	AAAACTAGCATATCCCCTTGGGGCCTCTAAACGGGTCTTGAGGGGTATTTTGACGCTA	63	0
4685	AAAACTAGCATAGCCCCTTGGGGCCTCTAAACGGGTCTTGAGGGGTTTTTTGACGGGT	0	4
428	AAAACTAGCATGACCCCTTGGGGCCTCTAAACGGGTCTTGAGGGGGCTTTTGACGATC	55	0
333	AAAACTAGCATTGCCCCTTGGGGCCTCTAAACGGGTCTTGAGGGGATTTTTGACGTCG	53	0
4709	AAAACTAGCATTCCCCCTTGGGGCCTCTAAACGGGTCTTGAGGGGTTTTTTGACGAAA	0	4
4735	AAAACTAGCATAGCCCCTTGGGGCCTCTAAACGGGTCTTGAGGGGCGTTTTGACGCAT	0	4
327	AAAACTAGCATAGCCCCTTGGGGCCTCTAAACGGGTCTTGAGGGGACTTTTGACGGCA	51	0
4763	AAAACTAGCATTGCCCCTTGGGGCCTCTAAACGGGTCTTGAGGGGGGTTTTGACGGGC	0	4
4782	AAAACTAGCATTCCCCCTTGGGGCCTCTAAACGGGTCTTGAGGGGAATTTTGACGAGG	0	4
4802	AAAACTAGCATGTCCCCTTGGGGCCTCTAAACGGGTCTTGAGGGGAATTTTGACGGAT	0	4
4817	AAAACTAGCATTTCCCCTTGGGGCCTCTAAACGGGTCTTGAGGGGGTTTTTGACGAAC	0	4
4852	AAAACTAGCATTCCCCCTTGGGGCCTCTAAACGGGTCTTGAGGGGAATTTTGACGCGG	0	4
576	AAAACTAGCATGTCCCCTTGGGGCCTCTAAACGGGTCTTGAGGGGTCTTTTGACGCAC	34	0
615	AAAACTAGCATTTCCCCTTGGGGCCTCTAAACGGGTCTTGAGGGGTTTTTTGACGGAC	34	0
4854	AAAACTAGCATGTCCCCTTGGGGCCTCTAAACGGGTCTTGAGGGGAATTTTGACGAGT	0	4
4855	AAAACTAGCATTACCCCTTGGGGCCTCTAAACGGGTCTTGAGGGGCCTTTTGACGTCC	0	4
4860	AAAACTAGCATGCCCCCTTGGGGCCTCTAAACGGGTCTTGAGGGGATTTTTGACGGTT	0	4
4864	AAAACTAGCATATCCCCTTGGGGCCTCTAAACGGGTCTTGAGGGGGATTTTGACGCTT	0	4
200	AAAACTAGCATATCCCCTTGGGGCCTCTAAACGGGTCTTGAGGGGCTTTTTGACGCTG	31	0
228	AAAACTAGCATGCCCCCTTGGGGCCTCTAAACGGGTCTTGAGGGGGATTTTGACGTAC	31	0
315	AAAACTAGCATTGCCCCTTGGGGCCTCTAAACGGGTCTTGAGGGGGTTTTTGACGGTC	31	0
4878	AAAACTAGCATTTCCCCTTGGGGCCTCTAAACGGGTCTTGAGGGGCTTTTTGACGAAC	0	4
4902	AAAACTAGCATCTCCCCTTGGGGCCTCTAAACGGGTCTTGAGGGGTATTTTGACGTTA	0	4
4927	AAAACTAGCATTACCCCTTGGGGCCTCTAAACGGGTCTTGAGGGGAATTTTGACGCGG	0	4
4952	AAAACTAGCATTCCCCCTTGGGGCCTCTAAACGGGTCTTGAGGGGCTTTTTGACGTCT	0	4
4959	AAAACTAGCATTGCCCCTTGGGGCCTCTAAACGGGTCTTGAGGGGGTTTTTGACGTAT	0	4
4961	AAAACTAGCATAACCCCTTGGGGCCTCTAAACGGGTCTTGAGGGGATTTTTGACGGTT	0	4
4964	AAAACTAGCATCTCCCCTTGGGGCCTCTAAACGGGTCTTGAGGGGGGTTTTGACGTGA	0	4
5041	AAAACTAGCATCTCCCCTTGGGGCCTCTAAACGGGTCTTGAGGGGAATTTTGACGCGG	0	4
5057	AAAACTAGCATTGCCCCTTGGGGCCTCTAAACGGGTCTTGAGGGGTGTTTTGACGTAG	0	4
5086	AAAACTAGCATCTCCCCTTGGGGCCTCTAAACGGGTCTTGAGGGGGTTTTTGACGACT	0	4
5106	AAAACTAGCATTACCCCTTGGGGCCTCTAAACGGGTCTTGAGGGGAGTTTTGACGCTA	0	4
5121	AAAACTAGCATTGCCCCTTGGGGCCTCTAAACGGGTCTTGAGGGGAATTTTGACGTCA	0	4
5128	AAAACTAGCATTTCCCCTTGGGGCCTCTAAACGGGTCTTGAGGGGGGTTTTGACGTAG	0	4
5152	AAAACTAGCATTGCCCCTTGGGGCCTCTAAACGGGTCTTGAGGGGAATTTTGACGCGG	0	4
5181	AAAACTAGCATAGCCCCTTGGGGCCTCTAAACGGGTCTTGAGGGGGTTTTTGACGTAT	0	4
5226	AAAACTAGCATGGCCCCTTGGGGCCTCTAAACGGGTCTTGAGGGGTATTTTGACGATA	0	4
5250	AAAACTAGCATCTCCCCTTGGGGCCTCTAAACGGGTCTTGAGGGGTTTTTTGACGTTA	0	4
5316	AAAACTAGCATTACCCCTTGGGGCCTCTAAACGGGTCTTGAGGGGATTTTTGACGGGG	0	4
5384	AAAACTAGCATCGCCCCTTGGGGCCTCTAAACGGGTCTTGAGGGGGTTTTTGACGATA	0	4
5415	AAAACTAGCATAGCCCCTTGGGGCCTCTAAACGGGTCTTGAGGGGTCTTTTGACGGCC	0	4
5538	AAAACTAGCATAACCCCTTGGGGCCTCTAAACGGGTCTTGAGGGGGTTTTTGACGTAT	0	4
5551	AAAACTAGCATTCCCCCTTGGGGCCTCTAAACGGGTCTTGAGGGGCCTTTTGACGTCC	0	4
5553	AAAACTAGCATGTCCCCTTGGGGCCTCTAAACGGGTCTTGAGGGGCATTTTGACGTGT	0	4
5576	AAAACTAGCATTACCCCTTGGGGCCTCTAAACGGGTCTTGAGGGGGGTTTTGACGTGA	0	4
5598	AAAACTAGCATTGCCCCTTGGGGCCTCTAAACGGGTCTTGAGGGGTTTTTTGACGGAT	0	4
5604	AAAACTAGCATCACCCCTTGGGGCCTCTAAACGGGTCTTGAGGGGAATTTTGACGTGT	0	4
5606	AAAACTAGCATCGCCCCTTGGGGCCTCTAAACGGGTCTTGAGGGGATTTTTGACGAAG	0	4
5692	AAAACTAGCATTTCCCCTTGGGGCCTCTAAACGGGTCTTGAGGGGCGTTTTGACGTTT	0	4
5695	AAAACTAGCATTGCCCCTTGGGGCCTCTAAACGGGTCTTGAGGGGGATTTTGACGTTA	0	4
5711	AAAACTAGCATCTCCCCTTGGGGCCTCTAAACGGGTCTTGAGGGGAATTTTGACGAGT	0	4
5727	AAAACTAGCATAGCCCCTTGGGGCCTCTAAACGGGTCTTGAGGGGTATTTTGACGGGC	0	4
5783	AAAACTAGCATCTCCCCTTGGGGCCTCTAAACGGGTCTTGAGGGGGTTTTTGACGTTA	0	4
5807	AAAACTAGCATCGCCCCTTGGGGCCTCTAAACGGGTCTTGAGGGGCCTTTTGACGTCC	0	4
5849	AAAACTAGCATGTCCCCTTGGGGCCTCTAAACGGGTCTTGAGGGGTCTTTTGACGAGC	0	4
5921	AAAACTAGCATATCCCCTTGGGGCCTCTAAACGGGTCTTGAGGGGTGTTTTGACGGAG	0	4
5932	AAAACTAGCATCCCCCCTTGGGGCCTCTAAACGGGTCTTGAGGGGAATTTTGACGGGC	0	4
6040	AAAACTAGCATATCCCCTTGGGGCCTCTAAACGGGTCTTGAGGGGATTTTTGACGGTA	0	4
786	AAAACTAGCATAACCCCTTGGGGCCTCTAAACGGGTCTTGAGGGGTTTTTTGACGCAT	3	3
675	AAAACTAGCATTCCCCCTTGGGGCCTCTAAACGGGTCTTGAGGGGGTTTTTGACGGCG	3	3
182	AAAACTAGCATGTCCCCTTGGGGCCTCTAAACGGGTCTTGAGGGGTCTTTTGACGGTA	3	3
1207	AAAACTAGCATGCCCCCTTGGGGCCTCTAAACGGGTCTTGAGGGGGTTTTTGACGGCC	3	3
1435	AAAACTAGCATTACCCCTTGGGGCCTCTAAACGGGTCTTGAGGGGTTTTTTGACGTAT	3	3
603	AAAACTAGCATAACCCCTTGGGGCCTCTAAACGGGTCTTGAGGGGGATTTTGACGCAC	3	3
611	AAAACTAGCATTCCCCCTTGGGGCCTCTAAACGGGTCTTGAGGGGTTTTTTGACGGAC	3	3
458	AAAACTAGCATGGCCCCTTGGGGCCTCTAAACGGGTCTTGAGGGGCTTTTTGACGCGG	3	3
1270	AAAACTAGCATAACCCCTTGGGGCCTCTAAACGGGTCTTGAGGGGTCTTTTGACGGCC	3	3
139	AAAACTAGCATTCCCCCTTGGGGCCTCTAAACGGGTCTTGAGGGGGTTTTTGACGTCT	3	3
316	AAAACTAGCATAACCCCTTGGGGCCTCTAAACGGGTCTTGAGGGGTGTTTTGACGGAT	3	3
1208	AAAACTAGCATTGCCCCTTGGGGCCTCTAAACGGGTCTTGAGGGGGTTTTTGACGGGG	3	3
1328	AAAACTAGCATTGCCCCTTGGGGCCTCTAAACGGGTCTTGAGGGGATTTTTGACGTCC	3	3
1858	AAAACTAGCATTTCCCCTTGGGGCCTCTAAACGGGTCTTGAGGGGTTTTTTGACGTCA	3	3
1183	AAAACTAGCATTACCCCTTGGGGCCTCTAAACGGGTCTTGAGGGGGTTTTTGACGGTA	3	3
239	AAAACTAGCATTACCCCTTGGGGCCTCTAAACGGGTCTTGAGGGGGTTTTTGACGACA	4	3
59	AAAACTAGCATCACCCCTTGGGGCCTCTAAACGGGTCTTGAGGGGAATTTTGACGTGC	4	3
1704	AAAACTAGCATATCCCCTTGGGGCCTCTAAACGGGTCTTGAGGGGTATTTTGACGCTT	4	3
1708	AAAACTAGCATTACCCCTTGGGGCCTCTAAACGGGTCTTGAGGGGCTTTTTGACGCTT	4	3
1949	AAAACTAGCATATCCCCTTGGGGCCTCTAAACGGGTCTTGAGGGGTTTTTTGACGCGG	4	3
665	AAAACTAGCATTTCCCCTTGGGGCCTCTAAACGGGTCTTGAGGGGCCTTTTGACGGTT	4	3
2794	AAAACTAGCATTACCCCTTGGGGCCTCTAAACGGGTCTTGAGGGGTATTTTGACGGAA	4	3
2108	AAAACTAGCATTACCCCTTGGGGCCTCTAAACGGGTCTTGAGGGGCTTTTTGACGATT	5	3
3068	AAAACTAGCATGGCCCCTTGGGGCCTCTAAACGGGTCTTGAGGGGTTTTTTGACGGGC	5	3
15	AAAACTAGCATTCCCCCTTGGGGCCTCTAAACGGGTCTTGAGGGGTATTTTGACGTCA	5	3
2518	AAAACTAGCATTTCCCCTTGGGGCCTCTAAACGGGTCTTGAGGGGTTTTTTGACGTTA	6	3
991	AAAACTAGCATTCCCCCTTGGGGCCTCTAAACGGGTCTTGAGGGGGATTTTGACGGCC	6	3
1499	AAAACTAGCATTCCCCCTTGGGGCCTCTAAACGGGTCTTGAGGGGGTTTTTGACGGGT	6	3
1746	AAAACTAGCATTACCCCTTGGGGCCTCTAAACGGGTCTTGAGGGGTTTTTTGACGGGA	6	3
2001	AAAACTAGCATTGCCCCTTGGGGCCTCTAAACGGGTCTTGAGGGGTGTTTTGACGATC	6	3
2111	AAAACTAGCATGGCCCCTTGGGGCCTCTAAACGGGTCTTGAGGGGTTTTTTGACGCTT	6	3
3016	AAAACTAGCATGACCCCTTGGGGCCTCTAAACGGGTCTTGAGGGGTCTTTTGACGGCC	7	3
958	AAAACTAGCATAGCCCCTTGGGGCCTCTAAACGGGTCTTGAGGGGAATTTTGACGGGT	7	3
712	AAAACTAGCATCTCCCCTTGGGGCCTCTAAACGGGTCTTGAGGGGAATTTTGACGCGT	7	3
3170	AAAACTAGCATATCCCCTTGGGGCCTCTAAACGGGTCTTGAGGGGTTTTTTGACGTTC	8	3
681	AAAACTAGCATTCCCCCTTGGGGCCTCTAAACGGGTCTTGAGGGGTGTTTTGACGGTC	8	3
1096	AAAACTAGCATCACCCCTTGGGGCCTCTAAACGGGTCTTGAGGGGATTTTTGACGGTT	9	3
389	AAAACTAGCATAGCCCCTTGGGGCCTCTAAACGGGTCTTGAGGGGTATTTTGACGCGA	9	3
964	AAAACTAGCATCCCCCCTTGGGGCCTCTAAACGGGTCTTGAGGGGTTTTTTGACGTGC	9	3
376	AAAACTAGCATTACCCCTTGGGGCCTCTAAACGGGTCTTGAGGGGGCTTTTGACGCTG	9	3
593	AAAACTAGCATTCCCCCTTGGGGCCTCTAAACGGGTCTTGAGGGGTTTTTTGACGAGG	10	3
1794	AAAACTAGCATTTCCCCTTGGGGCCTCTAAACGGGTCTTGAGGGGGTTTTTGACGGTG	12	3
1710	AAAACTAGCATTACCCCTTGGGGCCTCTAAACGGGTCTTGAGGGGATTTTTGACGTGT	12	3
19	AAAACTAGCATCGCCCCTTGGGGCCTCTAAACGGGTCTTGAGGGGAATTTTGACGGTA	14	3
305	AAAACTAGCATTCCCCCTTGGGGCCTCTAAACGGGTCTTGAGGGGATTTTTGACGGGT	14	3
994	AAAACTAGCATTGCCCCTTGGGGCCTCTAAACGGGTCTTGAGGGGTTTTTTGACGTTA	16	3
227	AAAACTAGCATTACCCCTTGGGGCCTCTAAACGGGTCTTGAGGGGTTTTTTGACGATT	18	3
659	AAAACTAGCATATCCCCTTGGGGCCTCTAAACGGGTCTTGAGGGGGTTTTTGACGCGC	18	3
1104	AAAACTAGCATTCCCCCTTGGGGCCTCTAAACGGGTCTTGAGGGGGATTTTGACGGGG	20	3
911	AAAACTAGCATTACCCCTTGGGGCCTCTAAACGGGTCTTGAGGGGACTTTTGACGGGG	24	3
210	AAAACTAGCATTTCCCCTTGGGGCCTCTAAACGGGTCTTGAGGGGATTTTTGACGGGC	25	3
572	AAAACTAGCATTTCCCCTTGGGGCCTCTAAACGGGTCTTGAGGGGATTTTTGACGCGC	26	3
920	AAAACTAGCATGGCCCCTTGGGGCCTCTAAACGGGTCTTGAGGGGGGTTTTGACGCCG	27	3
545	AAAACTAGCATTCCCCCTTGGGGCCTCTAAACGGGTCTTGAGGGGTATTTTGACGTTT	52	3
487	AAAACTAGCATGTCCCCTTGGGGCCTCTAAACGGGTCTTGAGGGGGTTTTTGACGCGC	56	3
379	AAAACTAGCATGCCCCCTTGGGGCCTCTAAACGGGTCTTGAGGGGTTTTTTGACGGCC	70	3
328	AAAACTAGCATTTCCCCTTGGGGCCTCTAAACGGGTCTTGAGGGGTCTTTTGACGCGC	95	3
209	AAAACTAGCATTTCCCCTTGGGGCCTCTAAACGGGTCTTGAGGGGTTTTTTGACGGCG	151	3
4689	AAAACTAGCATTACCCCTTGGGGCCTCTAAACGGGTCTTGAGGGGATTTTTGACGCGT	0	3
4694	AAAACTAGCATTACCCCTTGGGGCCTCTAAACGGGTCTTGAGGGGCTTTTTGACGTCT	0	3
4700	AAAACTAGCATGCCCCCTTGGGGCCTCTAAACGGGTCTTGAGGGGCTTTTTGACGTCT	0	3
4704	AAAACTAGCATATCCCCTTGGGGCCTCTAAACGGGTCTTGAGGGGATTTTTGACGTAT	0	3
4706	AAAACTAGCATAGCCCCTTGGGGCCTCTAAACGGGTCTTGAGGGGGTTTTTGACGTTA	0	3
4718	AAAACTAGCATTACCCCTTGGGGCCTCTAAACGGGTCTTGAGGGGGGTTTTGACGGGT	0	3
4734	AAAACTAGCATAGCCCCTTGGGGCCTCTAAACGGGTCTTGAGGGGTGTTTTGACGTTC	0	3
4750	AAAACTAGCATTCCCCCTTGGGGCCTCTAAACGGGTCTTGAGGGGTATTTTGACGGAG	0	3
4762	AAAACTAGCATAGCCCCTTGGGGCCTCTAAACGGGTCTTGAGGGGAATTTTGACGAAC	0	3
4765	AAAACTAGCATCGCCCCTTGGGGCCTCTAAACGGGTCTTGAGGGGATTTTTGACGGGA	0	3
4766	AAAACTAGCATTCCCCCTTGGGGCCTCTAAACGGGTCTTGAGGGGTCTTTTGACGGGA	0	3
4771	AAAACTAGCATCCCCCCTTGGGGCCTCTAAACGGGTCTTGAGGGGGTTTTTGACGATG	0	3
4796	AAAACTAGCATGTCCCCTTGGGGCCTCTAAACGGGTCTTGAGGGGGTTTTTGACGTAT	0	3
4823	AAAACTAGCATGGCCCCTTGGGGCCTCTAAACGGGTCTTGAGGGGGCTTTTGACGTAA	0	3
4828	AAAACTAGCATGGCCCCTTGGGGCCTCTAAACGGGTCTTGAGGGGAATTTTGACGTGT	0	3
4835	AAAACTAGCATTCCCCCTTGGGGCCTCTAAACGGGTCTTGAGGGGAATTTTGACGGAC	0	3
4851	AAAACTAGCATCACCCCTTGGGGCCTCTAAACGGGTCTTGAGGGGGATTTTGACGCTT	0	3
4856	AAAACTAGCATTGCCCCTTGGGGCCTCTAAACGGGTCTTGAGGGGTCTTTTGACGGTA	0	3
4857	AAAACTAGCATAGCCCCTTGGGGCCTCTAAACGGGTCTTGAGGGGTGTTTTGACGATC	0	3
4866	AAAACTAGCATTTCCCCTTGGGGCCTCTAAACGGGTCTTGAGGGGCCTTTTGACGTCA	0	3
4867	AAAACTAGCATAGCCCCTTGGGGCCTCTAAACGGGTCTTGAGGGGCTTTTTGACGTCA	0	3
4872	AAAACTAGCATTGCCCCTTGGGGCCTCTAAACGGGTCTTGAGGGGGCTTTTGACGGCG	0	3
4876	AAAACTAGCATAACCCCTTGGGGCCTCTAAACGGGTCTTGAGGGGCTTTTTGACGATC	0	3
4882	AAAACTAGCATCTCCCCTTGGGGCCTCTAAACGGGTCTTGAGGGGATTTTTGACGTGA	0	3
4885	AAAACTAGCATGCCCCCTTGGGGCCTCTAAACGGGTCTTGAGGGGGATTTTGACGCTT	0	3
4892	AAAACTAGCATAGCCCCTTGGGGCCTCTAAACGGGTCTTGAGGGGGTTTTTGACGCGC	0	3
4906	AAAACTAGCATATCCCCTTGGGGCCTCTAAACGGGTCTTGAGGGGGGTTTTGACGGCA	0	3
4914	AAAACTAGCATAGCCCCTTGGGGCCTCTAAACGGGTCTTGAGGGGGATTTTGACGGCC	0	3
4920	AAAACTAGCATGTCCCCTTGGGGCCTCTAAACGGGTCTTGAGGGGTGTTTTGACGGGC	0	3
4921	AAAACTAGCATTTCCCCTTGGGGCCTCTAAACGGGTCTTGAGGGGGCTTTTGACGTCT	0	3
4932	AAAACTAGCATCGCCCCTTGGGGCCTCTAAACGGGTCTTGAGGGGGCTTTTGACGCCG	0	3
4938	AAAACTAGCATTGCCCCTTGGGGCCTCTAAACGGGTCTTGAGGGGTTTTTTGACGATA	0	3
4956	AAAACTAGCATCGCCCCTTGGGGCCTCTAAACGGGTCTTGAGGGGCGTTTTGACGTTG	0	3
4971	AAAACTAGCATCGCCCCTTGGGGCCTCTAAACGGGTCTTGAGGGGTCTTTTGACGAAC	0	3
4986	AAAACTAGCATAACCCCTTGGGGCCTCTAAACGGGTCTTGAGGGGTATTTTGACGTAT	0	3
4988	AAAACTAGCATTCCCCCTTGGGGCCTCTAAACGGGTCTTGAGGGGAGTTTTGACGCTA	0	3
4996	AAAACTAGCATAGCCCCTTGGGGCCTCTAAACGGGTCTTGAGGGGTTTTTTGACGGTC	0	3
5010	AAAACTAGCATTACCCCTTGGGGCCTCTAAACGGGTCTTGAGGGGTATTTTGACGCGG	0	3
5011	AAAACTAGCATGTCCCCTTGGGGCCTCTAAACGGGTCTTGAGGGGGTTTTTGACGATG	0	3
5019	AAAACTAGCATTCCCCCTTGGGGCCTCTAAACGGGTCTTGAGGGGGCTTTTGACGGCG	0	3
5024	AAAACTAGCATGCCCCCTTGGGGCCTCTAAACGGGTCTTGAGGGGCTTTTTGACGTCA	0	3
5028	AAAACTAGCATTTCCCCTTGGGGCCTCTAAACGGGTCTTGAGGGGCTTTTTGACGCGA	0	3
5042	AAAACTAGCATATCCCCTTGGGGCCTCTAAACGGGTCTTGAGGGGGGTTTTGACGAAC	0	3
5067	AAAACTAGCATGGCCCCTTGGGGCCTCTAAACGGGTCTTGAGGGGTGTTTTGACGATC	0	3
5070	AAAACTAGCATTCCCCCTTGGGGCCTCTAAACGGGTCTTGAGGGGTCTTTTGACGGCG	0	3
5085	AAAACTAGCATTACCCCTTGGGGCCTCTAAACGGGTCTTGAGGGGCTTTTTGACGCGT	0	3
5095	AAAACTAGCATTCCCCCTTGGGGCCTCTAAACGGGTCTTGAGGGGCTTTTTGACGAGC	0	3
5098	AAAACTAGCATGGCCCCTTGGGGCCTCTAAACGGGTCTTGAGGGGTTTTTTGACGTTC	0	3
5099	AAAACTAGCATGGCCCCTTGGGGCCTCTAAACGGGTCTTGAGGGGGTTTTTGACGTCC	0	3
5100	AAAACTAGCATATCCCCTTGGGGCCTCTAAACGGGTCTTGAGGGGTTTTTTGACGCCT	0	3
5114	AAAACTAGCATTACCCCTTGGGGCCTCTAAACGGGTCTTGAGGGGGGTTTTGACGGCT	0	3
5119	AAAACTAGCATCGCCCCTTGGGGCCTCTAAACGGGTCTTGAGGGGTGTTTTGACGACG	0	3
5123	AAAACTAGCATTCCCCCTTGGGGCCTCTAAACGGGTCTTGAGGGGCTTTTTGACGAGG	0	3
5139	AAAACTAGCATTTCCCCTTGGGGCCTCTAAACGGGTCTTGAGGGGGGTTTTGACGTCC	0	3
5141	AAAACTAGCATAACCCCTTGGGGCCTCTAAACGGGTCTTGAGGGGTGTTTTGACGATC	0	3
5143	AAAACTAGCATGCCCCCTTGGGGCCTCTAAACGGGTCTTGAGGGGGGTTTTGACGATG	0	3
5154	AAAACTAGCATTTCCCCTTGGGGCCTCTAAACGGGTCTTGAGGGGAATTTTGACGGTA	0	3
5160	AAAACTAGCATGCCCCCTTGGGGCCTCTAAACGGGTCTTGAGGGGGGTTTTGACGGAT	0	3
5162	AAAACTAGCATATCCCCTTGGGGCCTCTAAACGGGTCTTGAGGGGACTTTTGACGCCA	0	3
5166	AAAACTAGCATTTCCCCTTGGGGCCTCTAAACGGGTCTTGAGGGGTATTTTGACGTTT	0	3
5168	AAAACTAGCATCCCCCCTTGGGGCCTCTAAACGGGTCTTGAGGGGAATTTTGACGCTC	0	3
5177	AAAACTAGCATTGCCCCTTGGGGCCTCTAAACGGGTCTTGAGGGGATTTTTGACGGGG	0	3
5178	AAAACTAGCATAGCCCCTTGGGGCCTCTAAACGGGTCTTGAGGGGGTTTTTGACGGGC	0	3
5187	AAAACTAGCATAGCCCCTTGGGGCCTCTAAACGGGTCTTGAGGGGTTTTTTGACGGCG	0	3
5189	AAAACTAGCATCGCCCCTTGGGGCCTCTAAACGGGTCTTGAGGGGTATTTTGACGACG	0	3
5198	AAAACTAGCATCGCCCCTTGGGGCCTCTAAACGGGTCTTGAGGGGCTTTTTGACGTTT	0	3
5199	AAAACTAGCATAGCCCCTTGGGGCCTCTAAACGGGTCTTGAGGGGGCTTTTGACGTCT	0	3
5205	AAAACTAGCATCACCCCTTGGGGCCTCTAAACGGGTCTTGAGGGGTTTTTTGACGTGC	0	3
5210	AAAACTAGCATCTCCCCTTGGGGCCTCTAAACGGGTCTTGAGGGGCGTTTTGACGCAT	0	3
5227	AAAACTAGCATTACCCCTTGGGGCCTCTAAACGGGTCTTGAGGGGACTTTTGACGACA	0	3
5244	AAAACTAGCATAGCCCCTTGGGGCCTCTAAACGGGTCTTGAGGGGAATTTTGACGTGT	0	3
5266	AAAACTAGCATTACCCCTTGGGGCCTCTAAACGGGTCTTGAGGGGGATTTTGACGCCG	0	3
5269	AAAACTAGCATCGCCCCTTGGGGCCTCTAAACGGGTCTTGAGGGGTTTTTTGACGGGT	0	3
5284	AAAACTAGCATGACCCCTTGGGGCCTCTAAACGGGTCTTGAGGGGTTTTTTGACGGGT	0	3
5321	AAAACTAGCATCTCCCCTTGGGGCCTCTAAACGGGTCTTGAGGGGAATTTTGACGTTT	0	3
5326	AAAACTAGCATAACCCCTTGGGGCCTCTAAACGGGTCTTGAGGGGAATTTTGACGGGC	0	3
5329	AAAACTAGCATCTCCCCTTGGGGCCTCTAAACGGGTCTTGAGGGGGATTTTGACGGAT	0	3
5331	AAAACTAGCATCTCCCCTTGGGGCCTCTAAACGGGTCTTGAGGGGTGTTTTGACGATC	0	3
5337	AAAACTAGCATATCCCCTTGGGGCCTCTAAACGGGTCTTGAGGGGCCTTTTGACGGTT	0	3
5346	AAAACTAGCATTTCCCCTTGGGGCCTCTAAACGGGTCTTGAGGGGCTTTTTGACGTAT	0	3
5358	AAAACTAGCATCGCCCCTTGGGGCCTCTAAACGGGTCTTGAGGGGGATTTTGACGCAG	0	3
5374	AAAACTAGCATTGCCCCTTGGGGCCTCTAAACGGGTCTTGAGGGGCTTTTTGACGCGG	0	3
5383	AAAACTAGCATTTCCCCTTGGGGCCTCTAAACGGGTCTTGAGGGGTGTTTTGACGCAC	0	3
5389	AAAACTAGCATTCCCCCTTGGGGCCTCTAAACGGGTCTTGAGGGGGCTTTTGACGGGA	0	3
5396	AAAACTAGCATGACCCCTTGGGGCCTCTAAACGGGTCTTGAGGGGTCTTTTGACGGGA	0	3
5408	AAAACTAGCATGACCCCTTGGGGCCTCTAAACGGGTCTTGAGGGGCTTTTTGACGGGA	0	3
5410	AAAACTAGCATTCCCCCTTGGGGCCTCTAAACGGGTCTTGAGGGGCATTTTGACGGAC	0	3
5420	AAAACTAGCATTTCCCCTTGGGGCCTCTAAACGGGTCTTGAGGGGCTTTTTGACGAGG	0	3
5425	AAAACTAGCATTCCCCCTTGGGGCCTCTAAACGGGTCTTGAGGGGTATTTTGACGGAA	0	3
5435	AAAACTAGCATTACCCCTTGGGGCCTCTAAACGGGTCTTGAGGGGCTTTTTGACGATC	0	3
5444	AAAACTAGCATAGCCCCTTGGGGCCTCTAAACGGGTCTTGAGGGGTATTTTGACGCGG	0	3
5448	AAAACTAGCATGACCCCTTGGGGCCTCTAAACGGGTCTTGAGGGGCGTTTTGACGCAT	0	3
5468	AAAACTAGCATTCCCCCTTGGGGCCTCTAAACGGGTCTTGAGGGGTATTTTGACGCGG	0	3
5474	AAAACTAGCATAGCCCCTTGGGGCCTCTAAACGGGTCTTGAGGGGTTTTTTGACGGCT	0	3
5482	AAAACTAGCATTGCCCCTTGGGGCCTCTAAACGGGTCTTGAGGGGCTTTTTGACGAGG	0	3
5497	AAAACTAGCATTGCCCCTTGGGGCCTCTAAACGGGTCTTGAGGGGGGTTTTGACGTCT	0	3
5505	AAAACTAGCATAGCCCCTTGGGGCCTCTAAACGGGTCTTGAGGGGCTTTTTGACGTGC	0	3
5509	AAAACTAGCATCGCCCCTTGGGGCCTCTAAACGGGTCTTGAGGGGAATTTTGACGCAC	0	3
5536	AAAACTAGCATGGCCCCTTGGGGCCTCTAAACGGGTCTTGAGGGGCGTTTTGACGCAT	0	3
5545	AAAACTAGCATCTCCCCTTGGGGCCTCTAAACGGGTCTTGAGGGGTATTTTGACGCTT	0	3
5570	AAAACTAGCATGTCCCCTTGGGGCCTCTAAACGGGTCTTGAGGGGACTTTTGACGCTA	0	3
5579	AAAACTAGCATGACCCCTTGGGGCCTCTAAACGGGTCTTGAGGGGAATTTTGACGCGG	0	3
5591	AAAACTAGCATTTCCCCTTGGGGCCTCTAAACGGGTCTTGAGGGGACTTTTGACGACA	0	3
5607	AAAACTAGCATCGCCCCTTGGGGCCTCTAAACGGGTCTTGAGGGGGTTTTTGACGATG	0	3
5638	AAAACTAGCATGTCCCCTTGGGGCCTCTAAACGGGTCTTGAGGGGTCTTTTGACGGCG	0	3
5643	AAAACTAGCATGTCCCCTTGGGGCCTCTAAACGGGTCTTGAGGGGTTTTTTGACGGCC	0	3
5657	AAAACTAGCATCGCCCCTTGGGGCCTCTAAACGGGTCTTGAGGGGGGTTTTGACGGGC	0	3
5660	AAAACTAGCATGGCCCCTTGGGGCCTCTAAACGGGTCTTGAGGGGTCTTTTGACGAGC	0	3
5671	AAAACTAGCATTGCCCCTTGGGGCCTCTAAACGGGTCTTGAGGGGGGTTTTGACGCGA	0	3
5676	AAAACTAGCATCTCCCCTTGGGGCCTCTAAACGGGTCTTGAGGGGGGTTTTGACGGTG	0	3
5678	AAAACTAGCATAGCCCCTTGGGGCCTCTAAACGGGTCTTGAGGGGTCTTTTGACGGCG	0	3
5685	AAAACTAGCATCGCCCCTTGGGGCCTCTAAACGGGTCTTGAGGGGACTTTTGACGACA	0	3
5700	AAAACTAGCATGCCCCCTTGGGGCCTCTAAACGGGTCTTGAGGGGCATTTTGACGTGT	0	3
5713	AAAACTAGCATGGCCCCTTGGGGCCTCTAAACGGGTCTTGAGGGGTGTTTTGACGCAA	0	3
5720	AAAACTAGCATACCCCCTTGGGGCCTCTAAACGGGTCTTGAGGGGAATTTTGACGAGT	0	3
5747	AAAACTAGCATTTCCCCTTGGGGCCTCTAAACGGGTCTTGAGGGGGATTTTGACGTGT	0	3
5750	AAAACTAGCATTGCCCCTTGGGGCCTCTAAACGGGTCTTGAGGGGTTTTTTGACGCGA	0	3
5756	AAAACTAGCATATCCCCTTGGGGCCTCTAAACGGGTCTTGAGGGGGCTTTTGACGTAA	0	3
5778	AAAACTAGCATATCCCCTTGGGGCCTCTAAACGGGTCTTGAGGGGTGTTTTGACGCAC	0	3
5789	AAAACTAGCATAGCCCCTTGGGGCCTCTAAACGGGTCTTGAGGGGGTTTTTGACGTCC	0	3
5843	AAAACTAGCATCGCCCCTTGGGGCCTCTAAACGGGTCTTGAGGGGCATTTTGACGGTG	0	3
5857	AAAACTAGCATTCCCCCTTGGGGCCTCTAAACGGGTCTTGAGGGGAATTTTGACGTTT	0	3
5875	AAAACTAGCATGACCCCTTGGGGCCTCTAAACGGGTCTTGAGGGGAATTTTGACGCAC	0	3
5884	AAAACTAGCATAACCCCTTGGGGCCTCTAAACGGGTCTTGAGGGGGGTTTTGACGGGC	0	3
5891	AAAACTAGCATCTCCCCTTGGGGCCTCTAAACGGGTCTTGAGGGGTGTTTTGACGTTC	0	3
5925	AAAACTAGCATGTCCCCTTGGGGCCTCTAAACGGGTCTTGAGGGGCTTTTTGACGATC	0	3
5959	AAAACTAGCATTGCCCCTTGGGGCCTCTAAACGGGTCTTGAGGGGTATTTTGACGCGG	0	3
5978	AAAACTAGCATTTCCCCTTGGGGCCTCTAAACGGGTCTTGAGGGGAATTTTGACGCGG	0	3
5986	AAAACTAGCATAGCCCCTTGGGGCCTCTAAACGGGTCTTGAGGGGAATTTTGACGCAC	0	3
6024	AAAACTAGCATTGCCCCTTGGGGCCTCTAAACGGGTCTTGAGGGGCATTTTGACGGTG	0	3
6034	AAAACTAGCATTTCCCCTTGGGGCCTCTAAACGGGTCTTGAGGGGGGTTTTGACGCGA	0	3
6036	AAAACTAGCATCGCCCCTTGGGGCCTCTAAACGGGTCTTGAGGGGTATTTTGACGCGG	0	3
6045	AAAACTAGCATGCCCCCTTGGGGCCTCTAAACGGGTCTTGAGGGGGATTTTGACGGGC	0	3
6063	AAAACTAGCATTACCCCTTGGGGCCTCTAAACGGGTCTTGAGGGGCCTTTTGACGGTT	0	3
6217	AAAACTAGCATGACCCCTTGGGGCCTCTAAACGGGTCTTGAGGGGTGTTTTGACGGGC	0	3
97	AAAACTAGCATCGCCCCTTGGGGCCTCTAAACGGGTCTTGAGGGGAGTTTTGACGTTA	56	0
221	AAAACTAGCATTCCCCCTTGGGGCCTCTAAACGGGTCTTGAGGGGTTTTTTGACGTCG	52	0
366	AAAACTAGCATTTCCCCTTGGGGCCTCTAAACGGGTCTTGAGGGGCGTTTTGACGTCT	52	0
43	AAAACTAGCATTACCCCTTGGGGCCTCTAAACGGGTCTTGAGGGGACTTTTGACGTAC	46	0
561	AAAACTAGCATCGCCCCTTGGGGCCTCTAAACGGGTCTTGAGGGGCATTTTGACGAAG	46	0
497	AAAACTAGCATTACCCCTTGGGGCCTCTAAACGGGTCTTGAGGGGTTTTTTGACGCTG	38	0
299	AAAACTAGCATCCCCCCTTGGGGCCTCTAAACGGGTCTTGAGGGGGCTTTTGACGCTC	36	0
137	AAAACTAGCATCACCCCTTGGGGCCTCTAAACGGGTCTTGAGGGGCTTTTTGACGATT	35	0
164	AAAACTAGCATCACCCCTTGGGGCCTCTAAACGGGTCTTGAGGGGTTTTTTGACGCAA	33	0
335	AAAACTAGCATATCCCCTTGGGGCCTCTAAACGGGTCTTGAGGGGACTTTTGACGGGT	32	0
569	AAAACTAGCATGCCCCCTTGGGGCCTCTAAACGGGTCTTGAGGGGGTTTTTGACGGAT	32	0
575	AAAACTAGCATTTCCCCTTGGGGCCTCTAAACGGGTCTTGAGGGGATTTTTGACGATA	32	0
63	AAAACTAGCATCACCCCTTGGGGCCTCTAAACGGGTCTTGAGGGGTTTTTTGACGCTC	30	0
205	AAAACTAGCATTCCCCCTTGGGGCCTCTAAACGGGTCTTGAGGGGTATTTTGACGCTC	30	0
104	AAAACTAGCATCACCCCTTGGGGCCTCTAAACGGGTCTTGAGGGGTTTTTTGACGAAG	28	0
440	AAAACTAGCATCTCCCCTTGGGGCCTCTAAACGGGTCTTGAGGGGCCTTTTGACGCGT	27	0
688	AAAACTAGCATATCCCCTTGGGGCCTCTAAACGGGTCTTGAGGGGGTTTTTGACGCTC	27	0
948	AAAACTAGCATTCCCCCTTGGGGCCTCTAAACGGGTCTTGAGGGGAGTTTTGACGGGG	27	0
952	AAAACTAGCATATCCCCTTGGGGCCTCTAAACGGGTCTTGAGGGGTATTTTGACGAGG	27	0
1040	AAAACTAGCATCACCCCTTGGGGCCTCTAAACGGGTCTTGAGGGGTTTTTTGACGCTG	27	0
39	AAAACTAGCATTACCCCTTGGGGCCTCTAAACGGGTCTTGAGGGGTATTTTGACGAGC	26	0
123	AAAACTAGCATATCCCCTTGGGGCCTCTAAACGGGTCTTGAGGGGAATTTTGACGGTG	26	0
812	AAAACTAGCATCGCCCCTTGGGGCCTCTAAACGGGTCTTGAGGGGGTTTTTGACGTCG	26	0
304	AAAACTAGCATGTCCCCTTGGGGCCTCTAAACGGGTCTTGAGGGGCATTTTGACGCTC	25	0
25	AAAACTAGCATTTCCCCTTGGGGCCTCTAAACGGGTCTTGAGGGGTATTTTGACGCTC	24	0
95	AAAACTAGCATAGCCCCTTGGGGCCTCTAAACGGGTCTTGAGGGGCCTTTTGACGCCT	24	0
222	AAAACTAGCATGGCCCCTTGGGGCCTCTAAACGGGTCTTGAGGGGTTTTTTGACGAGC	24	0
854	AAAACTAGCATATCCCCTTGGGGCCTCTAAACGGGTCTTGAGGGGATTTTTGACGCTT	24	0
377	AAAACTAGCATCACCCCTTGGGGCCTCTAAACGGGTCTTGAGGGGAATTTTGACGTCC	23	0
298	AAAACTAGCATATCCCCTTGGGGCCTCTAAACGGGTCTTGAGGGGTGTTTTGACGTCC	22	0
371	AAAACTAGCATGTCCCCTTGGGGCCTCTAAACGGGTCTTGAGGGGATTTTTGACGTTG	22	0
421	AAAACTAGCATGGCCCCTTGGGGCCTCTAAACGGGTCTTGAGGGGGTTTTTGACGGTG	22	0
108	AAAACTAGCATGACCCCTTGGGGCCTCTAAACGGGTCTTGAGGGGAGTTTTGACGTGA	21	0
145	AAAACTAGCATACCCCCTTGGGGCCTCTAAACGGGTCTTGAGGGGGTTTTTGACGGTA	21	0
192	AAAACTAGCATAGCCCCTTGGGGCCTCTAAACGGGTCTTGAGGGGTCTTTTGACGGTG	21	0
466	AAAACTAGCATTGCCCCTTGGGGCCTCTAAACGGGTCTTGAGGGGGGTTTTGACGCCG	21	0
564	AAAACTAGCATCACCCCTTGGGGCCTCTAAACGGGTCTTGAGGGGTTTTTTGACGTCC	21	0
727	AAAACTAGCATGCCCCCTTGGGGCCTCTAAACGGGTCTTGAGGGGCTTTTTGACGTTC	21	0
746	AAAACTAGCATCTCCCCTTGGGGCCTCTAAACGGGTCTTGAGGGGTTTTTTGACGAGT	21	0
1161	AAAACTAGCATGCCCCCTTGGGGCCTCTAAACGGGTCTTGAGGGGTTTTTTGACGATA	21	0
130	AAAACTAGCATTCCCCCTTGGGGCCTCTAAACGGGTCTTGAGGGGTGTTTTGACGCGC	20	0
174	AAAACTAGCATTACCCCTTGGGGCCTCTAAACGGGTCTTGAGGGGATTTTTGACGGGA	20	0
439	AAAACTAGCATTTCCCCTTGGGGCCTCTAAACGGGTCTTGAGGGGGCTTTTGACGCCT	20	0
716	AAAACTAGCATGTCCCCTTGGGGCCTCTAAACGGGTCTTGAGGGGCATTTTGACGATA	20	0
754	AAAACTAGCATTACCCCTTGGGGCCTCTAAACGGGTCTTGAGGGGGATTTTGACGTGC	20	0
765	AAAACTAGCATAACCCCTTGGGGCCTCTAAACGGGTCTTGAGGGGGGTTTTGACGGTC	20	0
156	AAAACTAGCATATCCCCTTGGGGCCTCTAAACGGGTCTTGAGGGGAATTTTGACGGCC	19	0
432	AAAACTAGCATCGCCCCTTGGGGCCTCTAAACGGGTCTTGAGGGGGCTTTTGACGGTG	19	0
956	AAAACTAGCATTACCCCTTGGGGCCTCTAAACGGGTCTTGAGGGGCTTTTTGACGCTC	19	0
1400	AAAACTAGCATGTCCCCTTGGGGCCTCTAAACGGGTCTTGAGGGGAGTTTTGACGGTC	19	0
138	AAAACTAGCATTGCCCCTTGGGGCCTCTAAACGGGTCTTGAGGGGTATTTTGACGTGC	18	0
291	AAAACTAGCATCACCCCTTGGGGCCTCTAAACGGGTCTTGAGGGGCTTTTTGACGGTC	18	0
341	AAAACTAGCATTACCCCTTGGGGCCTCTAAACGGGTCTTGAGGGGAATTTTGACGTTC	18	0
347	AAAACTAGCATTCCCCCTTGGGGCCTCTAAACGGGTCTTGAGGGGCGTTTTGACGGGC	18	0
447	AAAACTAGCATCGCCCCTTGGGGCCTCTAAACGGGTCTTGAGGGGGTTTTTGACGCCG	18	0
533	AAAACTAGCATCACCCCTTGGGGCCTCTAAACGGGTCTTGAGGGGGATTTTGACGCAC	18	0
605	AAAACTAGCATTGCCCCTTGGGGCCTCTAAACGGGTCTTGAGGGGCTTTTTGACGGTT	18	0
1054	AAAACTAGCATAGCCCCTTGGGGCCTCTAAACGGGTCTTGAGGGGTTTTTTGACGGGC	18	0
90	AAAACTAGCATTTCCCCTTGGGGCCTCTAAACGGGTCTTGAGGGGATTTTTGACGTGG	17	0
141	AAAACTAGCATGACCCCTTGGGGCCTCTAAACGGGTCTTGAGGGGATTTTTGACGCGA	17	0
270	AAAACTAGCATTTCCCCTTGGGGCCTCTAAACGGGTCTTGAGGGGCGTTTTGACGATC	17	0
690	AAAACTAGCATACCCCCTTGGGGCCTCTAAACGGGTCTTGAGGGGATTTTTGACGAAT	17	0
892	AAAACTAGCATAACCCCTTGGGGCCTCTAAACGGGTCTTGAGGGGCATTTTGACGCCG	17	0
226	AAAACTAGCATAACCCCTTGGGGCCTCTAAACGGGTCTTGAGGGGTTTTTTGACGAGA	16	0
352	AAAACTAGCATCCCCCCTTGGGGCCTCTAAACGGGTCTTGAGGGGATTTTTGACGTTC	16	0
392	AAAACTAGCATTTCCCCTTGGGGCCTCTAAACGGGTCTTGAGGGGACTTTTGACGTGC	16	0
640	AAAACTAGCATCTCCCCTTGGGGCCTCTAAACGGGTCTTGAGGGGCGTTTTGACGGAG	16	0
1737	AAAACTAGCATTTCCCCTTGGGGCCTCTAAACGGGTCTTGAGGGGGCTTTTGACGGTG	16	0
3	AAAACTAGCATATCCCCTTGGGGCCTCTAAACGGGTCTTGAGGGGTATTTTGACGCTC	15	0
8	AAAACTAGCATGTCCCCTTGGGGCCTCTAAACGGGTCTTGAGGGGTGTTTTGACGTGG	15	0
12	AAAACTAGCATATCCCCTTGGGGCCTCTAAACGGGTCTTGAGGGGAATTTTGACGGTT	15	0
49	AAAACTAGCATAGCCCCTTGGGGCCTCTAAACGGGTCTTGAGGGGTTTTTTGACGATT	15	0
189	AAAACTAGCATATCCCCTTGGGGCCTCTAAACGGGTCTTGAGGGGAATTTTGACGAGC	15	0
202	AAAACTAGCATTTCCCCTTGGGGCCTCTAAACGGGTCTTGAGGGGTCTTTTGACGCAT	15	0
449	AAAACTAGCATTACCCCTTGGGGCCTCTAAACGGGTCTTGAGGGGCATTTTGACGGAC	15	0
482	AAAACTAGCATGGCCCCTTGGGGCCTCTAAACGGGTCTTGAGGGGGATTTTGACGCGG	15	0
573	AAAACTAGCATGGCCCCTTGGGGCCTCTAAACGGGTCTTGAGGGGGGTTTTGACGAAC	15	0
709	AAAACTAGCATAACCCCTTGGGGCCTCTAAACGGGTCTTGAGGGGAATTTTGACGTTG	15	0
820	AAAACTAGCATTACCCCTTGGGGCCTCTAAACGGGTCTTGAGGGGCTTTTTGACGGTA	15	0
909	AAAACTAGCATCACCCCTTGGGGCCTCTAAACGGGTCTTGAGGGGGATTTTGACGATA	15	0
1000	AAAACTAGCATTTCCCCTTGGGGCCTCTAAACGGGTCTTGAGGGGGATTTTGACGTAT	15	0
1181	AAAACTAGCATAGCCCCTTGGGGCCTCTAAACGGGTCTTGAGGGGTATTTTGACGGGG	15	0
1299	AAAACTAGCATATCCCCTTGGGGCCTCTAAACGGGTCTTGAGGGGTATTTTGACGTGA	15	0
1598	AAAACTAGCATTACCCCTTGGGGCCTCTAAACGGGTCTTGAGGGGCATTTTGACGGTG	15	0
1981	AAAACTAGCATTTCCCCTTGGGGCCTCTAAACGGGTCTTGAGGGGTTTTTTGACGCTG	15	0
2234	AAAACTAGCATAGCCCCTTGGGGCCTCTAAACGGGTCTTGAGGGGTCTTTTGACGCGC	15	0
9	AAAACTAGCATAGCCCCTTGGGGCCTCTAAACGGGTCTTGAGGGGTTTTTTGACGGTG	14	0
196	AAAACTAGCATATCCCCTTGGGGCCTCTAAACGGGTCTTGAGGGGTTTTTTGACGCAC	14	0
197	AAAACTAGCATAACCCCTTGGGGCCTCTAAACGGGTCTTGAGGGGGTTTTTGACGGTT	14	0
215	AAAACTAGCATAACCCCTTGGGGCCTCTAAACGGGTCTTGAGGGGTATTTTGACGCAC	14	0
223	AAAACTAGCATCACCCCTTGGGGCCTCTAAACGGGTCTTGAGGGGTCTTTTGACGATG	14	0
324	AAAACTAGCATCCCCCCTTGGGGCCTCTAAACGGGTCTTGAGGGGGATTTTGACGGAT	14	0
502	AAAACTAGCATTTCCCCTTGGGGCCTCTAAACGGGTCTTGAGGGGCATTTTGACGGTC	14	0
529	AAAACTAGCATTCCCCCTTGGGGCCTCTAAACGGGTCTTGAGGGGACTTTTGACGGGG	14	0
557	AAAACTAGCATTGCCCCTTGGGGCCTCTAAACGGGTCTTGAGGGGTATTTTGACGTAC	14	0
633	AAAACTAGCATGACCCCTTGGGGCCTCTAAACGGGTCTTGAGGGGTGTTTTGACGATG	14	0
684	AAAACTAGCATGGCCCCTTGGGGCCTCTAAACGGGTCTTGAGGGGGCTTTTGACGAGC	14	0
741	AAAACTAGCATTTCCCCTTGGGGCCTCTAAACGGGTCTTGAGGGGATTTTTGACGACC	14	0
749	AAAACTAGCATTCCCCCTTGGGGCCTCTAAACGGGTCTTGAGGGGGGTTTTGACGTTC	14	0
1973	AAAACTAGCATCCCCCCTTGGGGCCTCTAAACGGGTCTTGAGGGGCGTTTTGACGCGT	14	0
1996	AAAACTAGCATACCCCCTTGGGGCCTCTAAACGGGTCTTGAGGGGGTTTTTGACGTCC	14	0
2131	AAAACTAGCATTTCCCCTTGGGGCCTCTAAACGGGTCTTGAGGGGTATTTTGACGCGC	14	0
2315	AAAACTAGCATTCCCCCTTGGGGCCTCTAAACGGGTCTTGAGGGGGCTTTTGACGAGG	14	0
18	AAAACTAGCATACCCCCTTGGGGCCTCTAAACGGGTCTTGAGGGGCTTTTTGACGTGA	13	0
101	AAAACTAGCATCTCCCCTTGGGGCCTCTAAACGGGTCTTGAGGGGAGTTTTGACGCAG	13	0
136	AAAACTAGCATATCCCCTTGGGGCCTCTAAACGGGTCTTGAGGGGTTTTTTGACGTGC	13	0
251	AAAACTAGCATAACCCCTTGGGGCCTCTAAACGGGTCTTGAGGGGTTTTTTGACGCTC	13	0
508	AAAACTAGCATTGCCCCTTGGGGCCTCTAAACGGGTCTTGAGGGGTATTTTGACGGTA	13	0
887	AAAACTAGCATGTCCCCTTGGGGCCTCTAAACGGGTCTTGAGGGGTTTTTTGACGCTG	13	0
896	AAAACTAGCATCACCCCTTGGGGCCTCTAAACGGGTCTTGAGGGGAATTTTGACGGTG	13	0
1134	AAAACTAGCATCACCCCTTGGGGCCTCTAAACGGGTCTTGAGGGGGCTTTTGACGGTA	13	0
1166	AAAACTAGCATACCCCCTTGGGGCCTCTAAACGGGTCTTGAGGGGGCTTTTGACGGGG	13	0
1335	AAAACTAGCATCGCCCCTTGGGGCCTCTAAACGGGTCTTGAGGGGGATTTTGACGCGT	13	0
1526	AAAACTAGCATTTCCCCTTGGGGCCTCTAAACGGGTCTTGAGGGGTATTTTGACGTGC	13	0
1630	AAAACTAGCATAACCCCTTGGGGCCTCTAAACGGGTCTTGAGGGGAATTTTGACGGAG	13	0
1912	AAAACTAGCATTGCCCCTTGGGGCCTCTAAACGGGTCTTGAGGGGCTTTTTGACGGTC	13	0
147	AAAACTAGCATGCCCCCTTGGGGCCTCTAAACGGGTCTTGAGGGGGGTTTTGACGGAG	12	0
180	AAAACTAGCATGTCCCCTTGGGGCCTCTAAACGGGTCTTGAGGGGGCTTTTGACGATC	12	0
323	AAAACTAGCATCTCCCCTTGGGGCCTCTAAACGGGTCTTGAGGGGCCTTTTGACGATT	12	0
364	AAAACTAGCATTGCCCCTTGGGGCCTCTAAACGGGTCTTGAGGGGGTTTTTGACGAGT	12	0
390	AAAACTAGCATCGCCCCTTGGGGCCTCTAAACGGGTCTTGAGGGGTGTTTTGACGCTG	12	0
422	AAAACTAGCATAGCCCCTTGGGGCCTCTAAACGGGTCTTGAGGGGGCTTTTGACGCCT	12	0
429	AAAACTAGCATCCCCCCTTGGGGCCTCTAAACGGGTCTTGAGGGGAATTTTGACGGCG	12	0
435	AAAACTAGCATACCCCCTTGGGGCCTCTAAACGGGTCTTGAGGGGGTTTTTGACGGTC	12	0
512	AAAACTAGCATTTCCCCTTGGGGCCTCTAAACGGGTCTTGAGGGGTATTTTGACGGGT	12	0
766	AAAACTAGCATTGCCCCTTGGGGCCTCTAAACGGGTCTTGAGGGGCATTTTGACGCAT	12	0
781	AAAACTAGCATTCCCCCTTGGGGCCTCTAAACGGGTCTTGAGGGGAGTTTTGACGCTT	12	0
788	AAAACTAGCATTACCCCTTGGGGCCTCTAAACGGGTCTTGAGGGGTTTTTTGACGAAT	12	0
876	AAAACTAGCATGGCCCCTTGGGGCCTCTAAACGGGTCTTGAGGGGATTTTTGACGCCG	12	0
881	AAAACTAGCATATCCCCTTGGGGCCTCTAAACGGGTCTTGAGGGGATTTTTGACGATT	12	0
912	AAAACTAGCATGTCCCCTTGGGGCCTCTAAACGGGTCTTGAGGGGATTTTTGACGAGT	12	0
966	AAAACTAGCATTCCCCCTTGGGGCCTCTAAACGGGTCTTGAGGGGTTTTTTGACGGTG	12	0
1020	AAAACTAGCATTCCCCCTTGGGGCCTCTAAACGGGTCTTGAGGGGTGTTTTGACGTAC	12	0
1033	AAAACTAGCATCGCCCCTTGGGGCCTCTAAACGGGTCTTGAGGGGGATTTTGACGCAC	12	0
1122	AAAACTAGCATCGCCCCTTGGGGCCTCTAAACGGGTCTTGAGGGGTATTTTGACGTGC	12	0
1188	AAAACTAGCATCCCCCCTTGGGGCCTCTAAACGGGTCTTGAGGGGGTTTTTGACGTGC	12	0
1209	AAAACTAGCATTACCCCTTGGGGCCTCTAAACGGGTCTTGAGGGGCATTTTGACGGGT	12	0
1237	AAAACTAGCATGTCCCCTTGGGGCCTCTAAACGGGTCTTGAGGGGATTTTTGACGTAC	12	0
1423	AAAACTAGCATTTCCCCTTGGGGCCTCTAAACGGGTCTTGAGGGGTTTTTTGACGATG	12	0
1599	AAAACTAGCATATCCCCTTGGGGCCTCTAAACGGGTCTTGAGGGGAATTTTGACGGAG	12	0
1605	AAAACTAGCATCCCCCCTTGGGGCCTCTAAACGGGTCTTGAGGGGCTTTTTGACGCGC	12	0
1749	AAAACTAGCATTGCCCCTTGGGGCCTCTAAACGGGTCTTGAGGGGTTTTTTGACGGTA	12	0
2	AAAACTAGCATCGCCCCTTGGGGCCTCTAAACGGGTCTTGAGGGGGCTTTTGACGTTC	11	0
54	AAAACTAGCATATCCCCTTGGGGCCTCTAAACGGGTCTTGAGGGGCGTTTTGACGGTT	11	0
187	AAAACTAGCATTGCCCCTTGGGGCCTCTAAACGGGTCTTGAGGGGAATTTTGACGGAT	11	0
188	AAAACTAGCATATCCCCTTGGGGCCTCTAAACGGGTCTTGAGGGGCTTTTTGACGCAC	11	0
314	AAAACTAGCATAGCCCCTTGGGGCCTCTAAACGGGTCTTGAGGGGGTTTTTGACGTAG	11	0
414	AAAACTAGCATCACCCCTTGGGGCCTCTAAACGGGTCTTGAGGGGTTTTTTGACGATG	11	0
450	AAAACTAGCATCACCCCTTGGGGCCTCTAAACGGGTCTTGAGGGGATTTTTGACGGTA	11	0
456	AAAACTAGCATTCCCCCTTGGGGCCTCTAAACGGGTCTTGAGGGGTGTTTTGACGTGC	11	0
484	AAAACTAGCATTCCCCCTTGGGGCCTCTAAACGGGTCTTGAGGGGTATTTTGACGGTC	11	0
833	AAAACTAGCATCGCCCCTTGGGGCCTCTAAACGGGTCTTGAGGGGTTTTTTGACGTTG	11	0
986	AAAACTAGCATACCCCCTTGGGGCCTCTAAACGGGTCTTGAGGGGTTTTTTGACGCCG	11	0
1005	AAAACTAGCATGACCCCTTGGGGCCTCTAAACGGGTCTTGAGGGGCATTTTGACGTAT	11	0
1080	AAAACTAGCATTGCCCCTTGGGGCCTCTAAACGGGTCTTGAGGGGCATTTTGACGAGC	11	0
1312	AAAACTAGCATTACCCCTTGGGGCCTCTAAACGGGTCTTGAGGGGCTTTTTGACGTAC	11	0
1403	AAAACTAGCATTCCCCCTTGGGGCCTCTAAACGGGTCTTGAGGGGTGTTTTGACGGGG	11	0
1464	AAAACTAGCATGGCCCCTTGGGGCCTCTAAACGGGTCTTGAGGGGGATTTTGACGAGT	11	0
1502	AAAACTAGCATTCCCCCTTGGGGCCTCTAAACGGGTCTTGAGGGGCCTTTTGACGGTG	11	0
1620	AAAACTAGCATTTCCCCTTGGGGCCTCTAAACGGGTCTTGAGGGGAATTTTGACGTAG	11	0
1820	AAAACTAGCATATCCCCTTGGGGCCTCTAAACGGGTCTTGAGGGGTTTTTTGACGCTG	11	0
1825	AAAACTAGCATCACCCCTTGGGGCCTCTAAACGGGTCTTGAGGGGCATTTTGACGGTC	11	0
1859	AAAACTAGCATAACCCCTTGGGGCCTCTAAACGGGTCTTGAGGGGCTTTTTGACGGGC	11	0
2471	AAAACTAGCATTACCCCTTGGGGCCTCTAAACGGGTCTTGAGGGGGGTTTTGACGTGC	11	0
68	AAAACTAGCATTGCCCCTTGGGGCCTCTAAACGGGTCTTGAGGGGGTTTTTGACGCAG	10	0
203	AAAACTAGCATTGCCCCTTGGGGCCTCTAAACGGGTCTTGAGGGGGATTTTGACGCGC	10	0
252	AAAACTAGCATTCCCCCTTGGGGCCTCTAAACGGGTCTTGAGGGGTATTTTGACGTAA	10	0
285	AAAACTAGCATGACCCCTTGGGGCCTCTAAACGGGTCTTGAGGGGTATTTTGACGTCG	10	0
330	AAAACTAGCATCCCCCCTTGGGGCCTCTAAACGGGTCTTGAGGGGAATTTTGACGGTC	10	0
436	AAAACTAGCATACCCCCTTGGGGCCTCTAAACGGGTCTTGAGGGGTGTTTTGACGACT	10	0
488	AAAACTAGCATCCCCCCTTGGGGCCTCTAAACGGGTCTTGAGGGGGTTTTTGACGATT	10	0
525	AAAACTAGCATTACCCCTTGGGGCCTCTAAACGGGTCTTGAGGGGGCTTTTGACGGGG	10	0
691	AAAACTAGCATAACCCCTTGGGGCCTCTAAACGGGTCTTGAGGGGTTTTTTGACGGGA	10	0
715	AAAACTAGCATCGCCCCTTGGGGCCTCTAAACGGGTCTTGAGGGGCATTTTGACGCGC	10	0
731	AAAACTAGCATGTCCCCTTGGGGCCTCTAAACGGGTCTTGAGGGGGGTTTTGACGCTC	10	0
742	AAAACTAGCATTCCCCCTTGGGGCCTCTAAACGGGTCTTGAGGGGTGTTTTGACGAGG	10	0
764	AAAACTAGCATTCCCCCTTGGGGCCTCTAAACGGGTCTTGAGGGGGCTTTTGACGTGA	10	0
877	AAAACTAGCATGCCCCCTTGGGGCCTCTAAACGGGTCTTGAGGGGGTTTTTGACGGGC	10	0
1090	AAAACTAGCATAACCCCTTGGGGCCTCTAAACGGGTCTTGAGGGGGTTTTTGACGTGA	10	0
1092	AAAACTAGCATTTCCCCTTGGGGCCTCTAAACGGGTCTTGAGGGGGTTTTTGACGCTT	10	0
1258	AAAACTAGCATGACCCCTTGGGGCCTCTAAACGGGTCTTGAGGGGATTTTTGACGTGC	10	0
1570	AAAACTAGCATTTCCCCTTGGGGCCTCTAAACGGGTCTTGAGGGGCTTTTTGACGGTT	10	0
1581	AAAACTAGCATTACCCCTTGGGGCCTCTAAACGGGTCTTGAGGGGCCTTTTGACGTAG	10	0
1607	AAAACTAGCATATCCCCTTGGGGCCTCTAAACGGGTCTTGAGGGGTATTTTGACGGAT	10	0
1657	AAAACTAGCATCACCCCTTGGGGCCTCTAAACGGGTCTTGAGGGGTATTTTGACGCTA	10	0
1767	AAAACTAGCATAACCCCTTGGGGCCTCTAAACGGGTCTTGAGGGGGCTTTTGACGACC	10	0
1830	AAAACTAGCATAACCCCTTGGGGCCTCTAAACGGGTCTTGAGGGGTTTTTTGACGCTG	10	0
2576	AAAACTAGCATGCCCCCTTGGGGCCTCTAAACGGGTCTTGAGGGGGTTTTTGACGCCG	10	0
3042	AAAACTAGCATTTCCCCTTGGGGCCTCTAAACGGGTCTTGAGGGGCGTTTTGACGACG	10	0
163	AAAACTAGCATATCCCCTTGGGGCCTCTAAACGGGTCTTGAGGGGGCTTTTGACGGAG	9	0
269	AAAACTAGCATAACCCCTTGGGGCCTCTAAACGGGTCTTGAGGGGCCTTTTGACGGAA	9	0
342	AAAACTAGCATCTCCCCTTGGGGCCTCTAAACGGGTCTTGAGGGGTTTTTTGACGAGC	9	0
430	AAAACTAGCATGTCCCCTTGGGGCCTCTAAACGGGTCTTGAGGGGTATTTTGACGCAT	9	0
461	AAAACTAGCATAACCCCTTGGGGCCTCTAAACGGGTCTTGAGGGGGTTTTTGACGGCC	9	0
509	AAAACTAGCATGACCCCTTGGGGCCTCTAAACGGGTCTTGAGGGGTATTTTGACGAGC	9	0
718	AAAACTAGCATTTCCCCTTGGGGCCTCTAAACGGGTCTTGAGGGGGATTTTGACGGTT	9	0
736	AAAACTAGCATTACCCCTTGGGGCCTCTAAACGGGTCTTGAGGGGGTTTTTGACGGTC	9	0
819	AAAACTAGCATTTCCCCTTGGGGCCTCTAAACGGGTCTTGAGGGGACTTTTGACGTTG	9	0
908	AAAACTAGCATTGCCCCTTGGGGCCTCTAAACGGGTCTTGAGGGGTCTTTTGACGCTT	9	0
946	AAAACTAGCATCACCCCTTGGGGCCTCTAAACGGGTCTTGAGGGGACTTTTGACGGCG	9	0
954	AAAACTAGCATACCCCCTTGGGGCCTCTAAACGGGTCTTGAGGGGTTTTTTGACGAGG	9	0
1001	AAAACTAGCATTACCCCTTGGGGCCTCTAAACGGGTCTTGAGGGGTATTTTGACGGTC	9	0
1078	AAAACTAGCATTTCCCCTTGGGGCCTCTAAACGGGTCTTGAGGGGCATTTTGACGGGG	9	0
1169	AAAACTAGCATACCCCCTTGGGGCCTCTAAACGGGTCTTGAGGGGATTTTTGACGGGA	9	0
1244	AAAACTAGCATATCCCCTTGGGGCCTCTAAACGGGTCTTGAGGGGAATTTTGACGTCC	9	0
1280	AAAACTAGCATTTCCCCTTGGGGCCTCTAAACGGGTCTTGAGGGGAGTTTTGACGCCT	9	0
1336	AAAACTAGCATTTCCCCTTGGGGCCTCTAAACGGGTCTTGAGGGGCATTTTGACGCGA	9	0
1395	AAAACTAGCATCACCCCTTGGGGCCTCTAAACGGGTCTTGAGGGGACTTTTGACGGTC	9	0
1429	AAAACTAGCATAGCCCCTTGGGGCCTCTAAACGGGTCTTGAGGGGGCTTTTGACGTGG	9	0
1641	AAAACTAGCATTGCCCCTTGGGGCCTCTAAACGGGTCTTGAGGGGATTTTTGACGGGC	9	0
1769	AAAACTAGCATTCCCCCTTGGGGCCTCTAAACGGGTCTTGAGGGGGTTTTTGACGCCG	9	0
1803	AAAACTAGCATGTCCCCTTGGGGCCTCTAAACGGGTCTTGAGGGGTTTTTTGACGGGG	9	0
2090	AAAACTAGCATCACCCCTTGGGGCCTCTAAACGGGTCTTGAGGGGGTTTTTGACGTTG	9	0
2321	AAAACTAGCATTTCCCCTTGGGGCCTCTAAACGGGTCTTGAGGGGACTTTTGACGATT	9	0
2358	AAAACTAGCATGCCCCCTTGGGGCCTCTAAACGGGTCTTGAGGGGCCTTTTGACGTGC	9	0
3110	AAAACTAGCATCCCCCCTTGGGGCCTCTAAACGGGTCTTGAGGGGTATTTTGACGGGG	9	0
301	AAAACTAGCATCACCCCTTGGGGCCTCTAAACGGGTCTTGAGGGGGATTTTGACGGAC	8	0
357	AAAACTAGCATGGCCCCTTGGGGCCTCTAAACGGGTCTTGAGGGGGTTTTTGACGTCA	8	0
412	AAAACTAGCATTTCCCCTTGGGGCCTCTAAACGGGTCTTGAGGGGTGTTTTGACGGGG	8	0
453	AAAACTAGCATGCCCCCTTGGGGCCTCTAAACGGGTCTTGAGGGGGATTTTGACGTTC	8	0
455	AAAACTAGCATAGCCCCTTGGGGCCTCTAAACGGGTCTTGAGGGGGATTTTGACGTTA	8	0
516	AAAACTAGCATCGCCCCTTGGGGCCTCTAAACGGGTCTTGAGGGGAATTTTGACGAGC	8	0
664	AAAACTAGCATAACCCCTTGGGGCCTCTAAACGGGTCTTGAGGGGATTTTTGACGTAC	8	0
673	AAAACTAGCATCTCCCCTTGGGGCCTCTAAACGGGTCTTGAGGGGGGTTTTGACGAGT	8	0
699	AAAACTAGCATATCCCCTTGGGGCCTCTAAACGGGTCTTGAGGGGCTTTTTGACGCTC	8	0
726	AAAACTAGCATCCCCCCTTGGGGCCTCTAAACGGGTCTTGAGGGGGATTTTGACGTTT	8	0
729	AAAACTAGCATTTCCCCTTGGGGCCTCTAAACGGGTCTTGAGGGGCTTTTTGACGGCT	8	0
743	AAAACTAGCATTACCCCTTGGGGCCTCTAAACGGGTCTTGAGGGGGATTTTGACGGGG	8	0
775	AAAACTAGCATACCCCCTTGGGGCCTCTAAACGGGTCTTGAGGGGACTTTTGACGGCC	8	0
832	AAAACTAGCATCACCCCTTGGGGCCTCTAAACGGGTCTTGAGGGGTTTTTTGACGTTC	8	0
873	AAAACTAGCATTGCCCCTTGGGGCCTCTAAACGGGTCTTGAGGGGTTTTTTGACGCAT	8	0
919	AAAACTAGCATCCCCCCTTGGGGCCTCTAAACGGGTCTTGAGGGGGGTTTTGACGGTT	8	0
924	AAAACTAGCATGACCCCTTGGGGCCTCTAAACGGGTCTTGAGGGGGATTTTGACGTAA	8	0
988	AAAACTAGCATACCCCCTTGGGGCCTCTAAACGGGTCTTGAGGGGAGTTTTGACGCTT	8	0
1042	AAAACTAGCATTGCCCCTTGGGGCCTCTAAACGGGTCTTGAGGGGTTTTTTGACGCTG	8	0
1066	AAAACTAGCATCCCCCCTTGGGGCCTCTAAACGGGTCTTGAGGGGTTTTTTGACGTAT	8	0
1150	AAAACTAGCATCTCCCCTTGGGGCCTCTAAACGGGTCTTGAGGGGCGTTTTGACGCGC	8	0
1192	AAAACTAGCATCTCCCCTTGGGGCCTCTAAACGGGTCTTGAGGGGGCTTTTGACGGCA	8	0
1230	AAAACTAGCATTTCCCCTTGGGGCCTCTAAACGGGTCTTGAGGGGTTTTTTGACGTAG	8	0
1239	AAAACTAGCATTGCCCCTTGGGGCCTCTAAACGGGTCTTGAGGGGATTTTTGACGCAG	8	0
1271	AAAACTAGCATCGCCCCTTGGGGCCTCTAAACGGGTCTTGAGGGGTGTTTTGACGTCA	8	0
1303	AAAACTAGCATCCCCCCTTGGGGCCTCTAAACGGGTCTTGAGGGGGGTTTTGACGTTT	8	0
1492	AAAACTAGCATCGCCCCTTGGGGCCTCTAAACGGGTCTTGAGGGGTATTTTGACGGTC	8	0
1523	AAAACTAGCATTTCCCCTTGGGGCCTCTAAACGGGTCTTGAGGGGGATTTTGACGCTA	8	0
1543	AAAACTAGCATTACCCCTTGGGGCCTCTAAACGGGTCTTGAGGGGGATTTTGACGCCC	8	0
1576	AAAACTAGCATATCCCCTTGGGGCCTCTAAACGGGTCTTGAGGGGGTTTTTGACGGTG	8	0
1706	AAAACTAGCATTACCCCTTGGGGCCTCTAAACGGGTCTTGAGGGGGTTTTTGACGTCA	8	0
1740	AAAACTAGCATTACCCCTTGGGGCCTCTAAACGGGTCTTGAGGGGTATTTTGACGGTA	8	0
1750	AAAACTAGCATAGCCCCTTGGGGCCTCTAAACGGGTCTTGAGGGGGGTTTTGACGAGC	8	0
1837	AAAACTAGCATAGCCCCTTGGGGCCTCTAAACGGGTCTTGAGGGGGTTTTTGACGGTG	8	0
1843	AAAACTAGCATTTCCCCTTGGGGCCTCTAAACGGGTCTTGAGGGGAATTTTGACGGGG	8	0
1868	AAAACTAGCATGTCCCCTTGGGGCCTCTAAACGGGTCTTGAGGGGAATTTTGACGCTG	8	0
2209	AAAACTAGCATTCCCCCTTGGGGCCTCTAAACGGGTCTTGAGGGGGCTTTTGACGCGC	8	0
2447	AAAACTAGCATGACCCCTTGGGGCCTCTAAACGGGTCTTGAGGGGGTTTTTGACGTCT	8	0
2498	AAAACTAGCATTCCCCCTTGGGGCCTCTAAACGGGTCTTGAGGGGCATTTTGACGCTC	8	0
3195	AAAACTAGCATGGCCCCTTGGGGCCTCTAAACGGGTCTTGAGGGGGTTTTTGACGCCG	8	0
3496	AAAACTAGCATGTCCCCTTGGGGCCTCTAAACGGGTCTTGAGGGGACTTTTGACGCAT	8	0
71	AAAACTAGCATAACCCCTTGGGGCCTCTAAACGGGTCTTGAGGGGATTTTTGACGGTC	7	0
92	AAAACTAGCATCGCCCCTTGGGGCCTCTAAACGGGTCTTGAGGGGTTTTTTGACGGGG	7	0
102	AAAACTAGCATGCCCCCTTGGGGCCTCTAAACGGGTCTTGAGGGGTATTTTGACGCCG	7	0
107	AAAACTAGCATGTCCCCTTGGGGCCTCTAAACGGGTCTTGAGGGGAGTTTTGACGGCG	7	0
133	AAAACTAGCATAACCCCTTGGGGCCTCTAAACGGGTCTTGAGGGGTTTTTTGACGAGG	7	0
134	AAAACTAGCATTTCCCCTTGGGGCCTCTAAACGGGTCTTGAGGGGACTTTTGACGCCC	7	0
280	AAAACTAGCATATCCCCTTGGGGCCTCTAAACGGGTCTTGAGGGGTCTTTTGACGCGC	7	0
308	AAAACTAGCATTGCCCCTTGGGGCCTCTAAACGGGTCTTGAGGGGTGTTTTGACGGGT	7	0
381	AAAACTAGCATCACCCCTTGGGGCCTCTAAACGGGTCTTGAGGGGTTTTTTGACGGTG	7	0
535	AAAACTAGCATGACCCCTTGGGGCCTCTAAACGGGTCTTGAGGGGCTTTTTGACGCTA	7	0
554	AAAACTAGCATGGCCCCTTGGGGCCTCTAAACGGGTCTTGAGGGGCGTTTTGACGTCC	7	0
648	AAAACTAGCATTACCCCTTGGGGCCTCTAAACGGGTCTTGAGGGGAGTTTTGACGGTC	7	0
700	AAAACTAGCATACCCCCTTGGGGCCTCTAAACGGGTCTTGAGGGGCCTTTTGACGATC	7	0
858	AAAACTAGCATACCCCCTTGGGGCCTCTAAACGGGTCTTGAGGGGAGTTTTGACGTGC	7	0
960	AAAACTAGCATGGCCCCTTGGGGCCTCTAAACGGGTCTTGAGGGGGTTTTTGACGTGT	7	0
1044	AAAACTAGCATTGCCCCTTGGGGCCTCTAAACGGGTCTTGAGGGGTTTTTTGACGTGG	7	0
1053	AAAACTAGCATACCCCCTTGGGGCCTCTAAACGGGTCTTGAGGGGCCTTTTGACGCTC	7	0
1108	AAAACTAGCATTACCCCTTGGGGCCTCTAAACGGGTCTTGAGGGGTTTTTTGACGAAG	7	0
1111	AAAACTAGCATTACCCCTTGGGGCCTCTAAACGGGTCTTGAGGGGTGTTTTGACGATT	7	0
1178	AAAACTAGCATGGCCCCTTGGGGCCTCTAAACGGGTCTTGAGGGGATTTTTGACGGTG	7	0
1182	AAAACTAGCATGGCCCCTTGGGGCCTCTAAACGGGTCTTGAGGGGCTTTTTGACGTGG	7	0
1293	AAAACTAGCATTCCCCCTTGGGGCCTCTAAACGGGTCTTGAGGGGTCTTTTGACGTGC	7	0
1311	AAAACTAGCATACCCCCTTGGGGCCTCTAAACGGGTCTTGAGGGGCCTTTTGACGTGG	7	0
1316	AAAACTAGCATCACCCCTTGGGGCCTCTAAACGGGTCTTGAGGGGTTTTTTGACGATT	7	0
1319	AAAACTAGCATATCCCCTTGGGGCCTCTAAACGGGTCTTGAGGGGAATTTTGACGCTG	7	0
1361	AAAACTAGCATATCCCCTTGGGGCCTCTAAACGGGTCTTGAGGGGGATTTTGACGCGG	7	0
1364	AAAACTAGCATGGCCCCTTGGGGCCTCTAAACGGGTCTTGAGGGGGTTTTTGACGATC	7	0
1404	AAAACTAGCATTGCCCCTTGGGGCCTCTAAACGGGTCTTGAGGGGGATTTTGACGAGT	7	0
1466	AAAACTAGCATCCCCCCTTGGGGCCTCTAAACGGGTCTTGAGGGGGTTTTTGACGGTT	7	0
1624	AAAACTAGCATGCCCCCTTGGGGCCTCTAAACGGGTCTTGAGGGGAGTTTTGACGCTC	7	0
1629	AAAACTAGCATTTCCCCTTGGGGCCTCTAAACGGGTCTTGAGGGGATTTTTGACGTAG	7	0
1640	AAAACTAGCATTGCCCCTTGGGGCCTCTAAACGGGTCTTGAGGGGTATTTTGACGCCT	7	0
1680	AAAACTAGCATATCCCCTTGGGGCCTCTAAACGGGTCTTGAGGGGCATTTTGACGTCT	7	0
1747	AAAACTAGCATCTCCCCTTGGGGCCTCTAAACGGGTCTTGAGGGGATTTTTGACGGTG	7	0
1922	AAAACTAGCATGACCCCTTGGGGCCTCTAAACGGGTCTTGAGGGGGTTTTTGACGTGC	7	0
1960	AAAACTAGCATTTCCCCTTGGGGCCTCTAAACGGGTCTTGAGGGGGGTTTTGACGTGG	7	0
2061	AAAACTAGCATCTCCCCTTGGGGCCTCTAAACGGGTCTTGAGGGGCTTTTTGACGACC	7	0
2104	AAAACTAGCATTACCCCTTGGGGCCTCTAAACGGGTCTTGAGGGGGCTTTTGACGAAG	7	0
2136	AAAACTAGCATTACCCCTTGGGGCCTCTAAACGGGTCTTGAGGGGTTTTTTGACGTCT	7	0
2144	AAAACTAGCATTACCCCTTGGGGCCTCTAAACGGGTCTTGAGGGGCGTTTTGACGGGT	7	0
2171	AAAACTAGCATGTCCCCTTGGGGCCTCTAAACGGGTCTTGAGGGGGTTTTTGACGGTC	7	0
2282	AAAACTAGCATTTCCCCTTGGGGCCTCTAAACGGGTCTTGAGGGGAATTTTGACGCAT	7	0
2318	AAAACTAGCATAGCCCCTTGGGGCCTCTAAACGGGTCTTGAGGGGCTTTTTGACGTTC	7	0
2763	AAAACTAGCATTGCCCCTTGGGGCCTCTAAACGGGTCTTGAGGGGCATTTTGACGACC	7	0
2769	AAAACTAGCATCTCCCCTTGGGGCCTCTAAACGGGTCTTGAGGGGTTTTTTGACGCTG	7	0
3178	AAAACTAGCATTACCCCTTGGGGCCTCTAAACGGGTCTTGAGGGGTCTTTTGACGGTA	7	0
73	AAAACTAGCATCACCCCTTGGGGCCTCTAAACGGGTCTTGAGGGGGTTTTTGACGGTC	6	0
103	AAAACTAGCATGGCCCCTTGGGGCCTCTAAACGGGTCTTGAGGGGAATTTTGACGTAA	6	0
111	AAAACTAGCATCACCCCTTGGGGCCTCTAAACGGGTCTTGAGGGGCGTTTTGACGGTA	6	0
166	AAAACTAGCATAACCCCTTGGGGCCTCTAAACGGGTCTTGAGGGGCTTTTTGACGAAC	6	0
171	AAAACTAGCATGGCCCCTTGGGGCCTCTAAACGGGTCTTGAGGGGAATTTTGACGGGG	6	0
329	AAAACTAGCATAGCCCCTTGGGGCCTCTAAACGGGTCTTGAGGGGATTTTTGACGTGG	6	0
344	AAAACTAGCATCTCCCCTTGGGGCCTCTAAACGGGTCTTGAGGGGGTTTTTGACGAGC	6	0
420	AAAACTAGCATCACCCCTTGGGGCCTCTAAACGGGTCTTGAGGGGTTTTTTGACGACA	6	0
507	AAAACTAGCATTCCCCCTTGGGGCCTCTAAACGGGTCTTGAGGGGACTTTTGACGGAT	6	0
562	AAAACTAGCATCACCCCTTGGGGCCTCTAAACGGGTCTTGAGGGGCATTTTGACGAGG	6	0
613	AAAACTAGCATATCCCCTTGGGGCCTCTAAACGGGTCTTGAGGGGTATTTTGACGTTG	6	0
649	AAAACTAGCATCTCCCCTTGGGGCCTCTAAACGGGTCTTGAGGGGTGTTTTGACGGTC	6	0
680	AAAACTAGCATGTCCCCTTGGGGCCTCTAAACGGGTCTTGAGGGGTTTTTTGACGAAT	6	0
707	AAAACTAGCATACCCCCTTGGGGCCTCTAAACGGGTCTTGAGGGGCCTTTTGACGGAA	6	0
732	AAAACTAGCATGCCCCCTTGGGGCCTCTAAACGGGTCTTGAGGGGATTTTTGACGTTT	6	0
745	AAAACTAGCATCCCCCCTTGGGGCCTCTAAACGGGTCTTGAGGGGGTTTTTGACGAGA	6	0
759	AAAACTAGCATTACCCCTTGGGGCCTCTAAACGGGTCTTGAGGGGACTTTTGACGCTT	6	0
777	AAAACTAGCATGCCCCCTTGGGGCCTCTAAACGGGTCTTGAGGGGACTTTTGACGCTG	6	0
778	AAAACTAGCATCTCCCCTTGGGGCCTCTAAACGGGTCTTGAGGGGTATTTTGACGAGT	6	0
808	AAAACTAGCATCTCCCCTTGGGGCCTCTAAACGGGTCTTGAGGGGACTTTTGACGGGC	6	0
809	AAAACTAGCATCACCCCTTGGGGCCTCTAAACGGGTCTTGAGGGGTCTTTTGACGCTC	6	0
950	AAAACTAGCATACCCCCTTGGGGCCTCTAAACGGGTCTTGAGGGGGGTTTTGACGATT	6	0
1036	AAAACTAGCATGACCCCTTGGGGCCTCTAAACGGGTCTTGAGGGGCCTTTTGACGTTT	6	0
1058	AAAACTAGCATTCCCCCTTGGGGCCTCTAAACGGGTCTTGAGGGGGATTTTGACGGGT	6	0
1063	AAAACTAGCATATCCCCTTGGGGCCTCTAAACGGGTCTTGAGGGGACTTTTGACGCGG	6	0
1123	AAAACTAGCATGCCCCCTTGGGGCCTCTAAACGGGTCTTGAGGGGGTTTTTGACGGAG	6	0
1156	AAAACTAGCATGTCCCCTTGGGGCCTCTAAACGGGTCTTGAGGGGGTTTTTGACGACT	6	0
1191	AAAACTAGCATCGCCCCTTGGGGCCTCTAAACGGGTCTTGAGGGGGGTTTTGACGGAG	6	0
1204	AAAACTAGCATACCCCCTTGGGGCCTCTAAACGGGTCTTGAGGGGTGTTTTGACGTGC	6	0
1233	AAAACTAGCATATCCCCTTGGGGCCTCTAAACGGGTCTTGAGGGGTATTTTGACGCAC	6	0
1340	AAAACTAGCATCCCCCCTTGGGGCCTCTAAACGGGTCTTGAGGGGCTTTTTGACGGGC	6	0
1389	AAAACTAGCATGGCCCCTTGGGGCCTCTAAACGGGTCTTGAGGGGAGTTTTGACGTGT	6	0
1433	AAAACTAGCATTGCCCCTTGGGGCCTCTAAACGGGTCTTGAGGGGCCTTTTGACGCCG	6	0
1560	AAAACTAGCATCACCCCTTGGGGCCTCTAAACGGGTCTTGAGGGGTGTTTTGACGTCT	6	0
1718	AAAACTAGCATTTCCCCTTGGGGCCTCTAAACGGGTCTTGAGGGGATTTTTGACGTAC	6	0
1745	AAAACTAGCATGACCCCTTGGGGCCTCTAAACGGGTCTTGAGGGGTTTTTTGACGCTG	6	0
1782	AAAACTAGCATCACCCCTTGGGGCCTCTAAACGGGTCTTGAGGGGGGTTTTGACGGGG	6	0
1790	AAAACTAGCATCTCCCCTTGGGGCCTCTAAACGGGTCTTGAGGGGCTTTTTGACGAAG	6	0
1792	AAAACTAGCATCCCCCCTTGGGGCCTCTAAACGGGTCTTGAGGGGTATTTTGACGGTG	6	0
1810	AAAACTAGCATTTCCCCTTGGGGCCTCTAAACGGGTCTTGAGGGGCATTTTGACGCGT	6	0
2056	AAAACTAGCATTCCCCCTTGGGGCCTCTAAACGGGTCTTGAGGGGATTTTTGACGCGC	6	0
2077	AAAACTAGCATTGCCCCTTGGGGCCTCTAAACGGGTCTTGAGGGGACTTTTGACGGGG	6	0
2194	AAAACTAGCATCGCCCCTTGGGGCCTCTAAACGGGTCTTGAGGGGATTTTTGACGTTC	6	0
2297	AAAACTAGCATTACCCCTTGGGGCCTCTAAACGGGTCTTGAGGGGTCTTTTGACGAGG	6	0
2330	AAAACTAGCATGCCCCCTTGGGGCCTCTAAACGGGTCTTGAGGGGGTTTTTGACGACC	6	0
2360	AAAACTAGCATATCCCCTTGGGGCCTCTAAACGGGTCTTGAGGGGCATTTTGACGAGC	6	0
2398	AAAACTAGCATTACCCCTTGGGGCCTCTAAACGGGTCTTGAGGGGAATTTTGACGGCC	6	0
2465	AAAACTAGCATTTCCCCTTGGGGCCTCTAAACGGGTCTTGAGGGGCTTTTTGACGCAT	6	0
2620	AAAACTAGCATATCCCCTTGGGGCCTCTAAACGGGTCTTGAGGGGTATTTTGACGACC	6	0
3189	AAAACTAGCATACCCCCTTGGGGCCTCTAAACGGGTCTTGAGGGGCTTTTTGACGCGG	6	0
3306	AAAACTAGCATATCCCCTTGGGGCCTCTAAACGGGTCTTGAGGGGAGTTTTGACGAAC	6	0
32	AAAACTAGCATGACCCCTTGGGGCCTCTAAACGGGTCTTGAGGGGGTTTTTGACGAGC	5	0
82	AAAACTAGCATTCCCCCTTGGGGCCTCTAAACGGGTCTTGAGGGGGGTTTTGACGCCA	5	0
98	AAAACTAGCATGGCCCCTTGGGGCCTCTAAACGGGTCTTGAGGGGTTTTTTGACGAGG	5	0
150	AAAACTAGCATATCCCCTTGGGGCCTCTAAACGGGTCTTGAGGGGACTTTTGACGCGC	5	0
179	AAAACTAGCATTTCCCCTTGGGGCCTCTAAACGGGTCTTGAGGGGGATTTTGACGCTC	5	0
232	AAAACTAGCATACCCCCTTGGGGCCTCTAAACGGGTCTTGAGGGGTTTTTTGACGGGA	5	0
243	AAAACTAGCATGGCCCCTTGGGGCCTCTAAACGGGTCTTGAGGGGTTTTTTGACGTAA	5	0
275	AAAACTAGCATTCCCCCTTGGGGCCTCTAAACGGGTCTTGAGGGGTTTTTTGACGCTG	5	0
306	AAAACTAGCATCTCCCCTTGGGGCCTCTAAACGGGTCTTGAGGGGCGTTTTGACGCTG	5	0
338	AAAACTAGCATGCCCCCTTGGGGCCTCTAAACGGGTCTTGAGGGGTTTTTTGACGGTC	5	0
368	AAAACTAGCATACCCCCTTGGGGCCTCTAAACGGGTCTTGAGGGGTATTTTGACGTAC	5	0
386	AAAACTAGCATTACCCCTTGGGGCCTCTAAACGGGTCTTGAGGGGGATTTTGACGTTC	5	0
451	AAAACTAGCATTTCCCCTTGGGGCCTCTAAACGGGTCTTGAGGGGGCTTTTGACGTCC	5	0
635	AAAACTAGCATTACCCCTTGGGGCCTCTAAACGGGTCTTGAGGGGATTTTTGACGAAC	5	0
638	AAAACTAGCATTCCCCCTTGGGGCCTCTAAACGGGTCTTGAGGGGATTTTTGACGTTC	5	0
639	AAAACTAGCATATCCCCTTGGGGCCTCTAAACGGGTCTTGAGGGGTATTTTGACGCGG	5	0
641	AAAACTAGCATGACCCCTTGGGGCCTCTAAACGGGTCTTGAGGGGGGTTTTGACGCTC	5	0
734	AAAACTAGCATCACCCCTTGGGGCCTCTAAACGGGTCTTGAGGGGTATTTTGACGGAG	5	0
770	AAAACTAGCATGACCCCTTGGGGCCTCTAAACGGGTCTTGAGGGGGATTTTGACGCTC	5	0
802	AAAACTAGCATCTCCCCTTGGGGCCTCTAAACGGGTCTTGAGGGGCTTTTTGACGTGT	5	0
816	AAAACTAGCATCACCCCTTGGGGCCTCTAAACGGGTCTTGAGGGGCGTTTTGACGAGT	5	0
886	AAAACTAGCATGGCCCCTTGGGGCCTCTAAACGGGTCTTGAGGGGACTTTTGACGGGC	5	0
927	AAAACTAGCATAGCCCCTTGGGGCCTCTAAACGGGTCTTGAGGGGTCTTTTGACGTTA	5	0
1022	AAAACTAGCATAACCCCTTGGGGCCTCTAAACGGGTCTTGAGGGGGCTTTTGACGCAC	5	0
1046	AAAACTAGCATTACCCCTTGGGGCCTCTAAACGGGTCTTGAGGGGATTTTTGACGTAC	5	0
1064	AAAACTAGCATCACCCCTTGGGGCCTCTAAACGGGTCTTGAGGGGTCTTTTGACGGGC	5	0
1129	AAAACTAGCATGGCCCCTTGGGGCCTCTAAACGGGTCTTGAGGGGTTTTTTGACGATC	5	0
1136	AAAACTAGCATATCCCCTTGGGGCCTCTAAACGGGTCTTGAGGGGCGTTTTGACGTAC	5	0
1194	AAAACTAGCATCGCCCCTTGGGGCCTCTAAACGGGTCTTGAGGGGATTTTTGACGCTC	5	0
1221	AAAACTAGCATCTCCCCTTGGGGCCTCTAAACGGGTCTTGAGGGGTTTTTTGACGGGA	5	0
1235	AAAACTAGCATTTCCCCTTGGGGCCTCTAAACGGGTCTTGAGGGGTTTTTTGACGCGC	5	0
1260	AAAACTAGCATCACCCCTTGGGGCCTCTAAACGGGTCTTGAGGGGGTTTTTGACGTTC	5	0
1317	AAAACTAGCATTTCCCCTTGGGGCCTCTAAACGGGTCTTGAGGGGGTTTTTGACGACG	5	0
1488	AAAACTAGCATAACCCCTTGGGGCCTCTAAACGGGTCTTGAGGGGAATTTTGACGTAC	5	0
1505	AAAACTAGCATGGCCCCTTGGGGCCTCTAAACGGGTCTTGAGGGGTCTTTTGACGTAC	5	0
1513	AAAACTAGCATTACCCCTTGGGGCCTCTAAACGGGTCTTGAGGGGCCTTTTGACGGGG	5	0
1532	AAAACTAGCATGCCCCCTTGGGGCCTCTAAACGGGTCTTGAGGGGGTTTTTGACGTGG	5	0
1546	AAAACTAGCATGTCCCCTTGGGGCCTCTAAACGGGTCTTGAGGGGTTTTTTGACGGTA	5	0
1571	AAAACTAGCATCTCCCCTTGGGGCCTCTAAACGGGTCTTGAGGGGTATTTTGACGTTC	5	0
1577	AAAACTAGCATTTCCCCTTGGGGCCTCTAAACGGGTCTTGAGGGGCCTTTTGACGTTT	5	0
1602	AAAACTAGCATATCCCCTTGGGGCCTCTAAACGGGTCTTGAGGGGTATTTTGACGGCA	5	0
1670	AAAACTAGCATACCCCCTTGGGGCCTCTAAACGGGTCTTGAGGGGTATTTTGACGCGA	5	0
1720	AAAACTAGCATACCCCCTTGGGGCCTCTAAACGGGTCTTGAGGGGAATTTTGACGTGC	5	0
1774	AAAACTAGCATCTCCCCTTGGGGCCTCTAAACGGGTCTTGAGGGGGTTTTTGACGTAG	5	0
1898	AAAACTAGCATAACCCCTTGGGGCCTCTAAACGGGTCTTGAGGGGCGTTTTGACGCGT	5	0
1927	AAAACTAGCATCGCCCCTTGGGGCCTCTAAACGGGTCTTGAGGGGGTTTTTGACGTCT	5	0
1966	AAAACTAGCATGGCCCCTTGGGGCCTCTAAACGGGTCTTGAGGGGGTTTTTGACGGTC	5	0
1984	AAAACTAGCATCTCCCCTTGGGGCCTCTAAACGGGTCTTGAGGGGCATTTTGACGATC	5	0
1985	AAAACTAGCATAGCCCCTTGGGGCCTCTAAACGGGTCTTGAGGGGGGTTTTGACGGCC	5	0
2000	AAAACTAGCATCACCCCTTGGGGCCTCTAAACGGGTCTTGAGGGGCATTTTGACGTCA	5	0
2068	AAAACTAGCATGTCCCCTTGGGGCCTCTAAACGGGTCTTGAGGGGTTTTTTGACGTGC	5	0
2172	AAAACTAGCATCACCCCTTGGGGCCTCTAAACGGGTCTTGAGGGGTTTTTTGACGCCC	5	0
2255	AAAACTAGCATTTCCCCTTGGGGCCTCTAAACGGGTCTTGAGGGGTCTTTTGACGCGG	5	0
2270	AAAACTAGCATAGCCCCTTGGGGCCTCTAAACGGGTCTTGAGGGGACTTTTGACGTGG	5	0
2277	AAAACTAGCATTCCCCCTTGGGGCCTCTAAACGGGTCTTGAGGGGTCTTTTGACGCGC	5	0
2419	AAAACTAGCATGTCCCCTTGGGGCCTCTAAACGGGTCTTGAGGGGTGTTTTGACGGTT	5	0
2489	AAAACTAGCATGTCCCCTTGGGGCCTCTAAACGGGTCTTGAGGGGAATTTTGACGGTC	5	0
2624	AAAACTAGCATTGCCCCTTGGGGCCTCTAAACGGGTCTTGAGGGGGGTTTTGACGGTG	5	0
2645	AAAACTAGCATGACCCCTTGGGGCCTCTAAACGGGTCTTGAGGGGGCTTTTGACGCCT	5	0
2667	AAAACTAGCATGCCCCCTTGGGGCCTCTAAACGGGTCTTGAGGGGAATTTTGACGCAC	5	0
2728	AAAACTAGCATGTCCCCTTGGGGCCTCTAAACGGGTCTTGAGGGGTTTTTTGACGATT	5	0
3027	AAAACTAGCATTGCCCCTTGGGGCCTCTAAACGGGTCTTGAGGGGTTTTTTGACGTTG	5	0
3511	AAAACTAGCATTTCCCCTTGGGGCCTCTAAACGGGTCTTGAGGGGTATTTTGACGGTG	5	0
3664	AAAACTAGCATGTCCCCTTGGGGCCTCTAAACGGGTCTTGAGGGGCATTTTGACGCGT	5	0
50	AAAACTAGCATGCCCCCTTGGGGCCTCTAAACGGGTCTTGAGGGGTATTTTGACGTCC	4	0
58	AAAACTAGCATTACCCCTTGGGGCCTCTAAACGGGTCTTGAGGGGTATTTTGACGGTG	4	0
72	AAAACTAGCATCACCCCTTGGGGCCTCTAAACGGGTCTTGAGGGGGATTTTGACGGGC	4	0
170	AAAACTAGCATTACCCCTTGGGGCCTCTAAACGGGTCTTGAGGGGGTTTTTGACGCGA	4	0
219	AAAACTAGCATTTCCCCTTGGGGCCTCTAAACGGGTCTTGAGGGGGCTTTTGACGTAT	4	0
264	AAAACTAGCATCACCCCTTGGGGCCTCTAAACGGGTCTTGAGGGGAATTTTGACGGGG	4	0
266	AAAACTAGCATTGCCCCTTGGGGCCTCTAAACGGGTCTTGAGGGGTTTTTTGACGTAG	4	0
300	AAAACTAGCATTTCCCCTTGGGGCCTCTAAACGGGTCTTGAGGGGCCTTTTGACGATT	4	0
360	AAAACTAGCATATCCCCTTGGGGCCTCTAAACGGGTCTTGAGGGGACTTTTGACGCAA	4	0
400	AAAACTAGCATGTCCCCTTGGGGCCTCTAAACGGGTCTTGAGGGGGATTTTGACGAAG	4	0
426	AAAACTAGCATCACCCCTTGGGGCCTCTAAACGGGTCTTGAGGGGGTTTTTGACGCTC	4	0
467	AAAACTAGCATCGCCCCTTGGGGCCTCTAAACGGGTCTTGAGGGGGGTTTTGACGTTA	4	0
506	AAAACTAGCATCACCCCTTGGGGCCTCTAAACGGGTCTTGAGGGGAATTTTGACGCTA	4	0
510	AAAACTAGCATTGCCCCTTGGGGCCTCTAAACGGGTCTTGAGGGGGGTTTTGACGGTC	4	0
543	AAAACTAGCATGTCCCCTTGGGGCCTCTAAACGGGTCTTGAGGGGGTTTTTGACGGGT	4	0
571	AAAACTAGCATAGCCCCTTGGGGCCTCTAAACGGGTCTTGAGGGGTATTTTGACGTTC	4	0
687	AAAACTAGCATTTCCCCTTGGGGCCTCTAAACGGGTCTTGAGGGGTTTTTTGACGGTG	4	0
773	AAAACTAGCATTTCCCCTTGGGGCCTCTAAACGGGTCTTGAGGGGGCTTTTGACGTTC	4	0
811	AAAACTAGCATTCCCCCTTGGGGCCTCTAAACGGGTCTTGAGGGGCGTTTTGACGGCG	4	0
831	AAAACTAGCATTACCCCTTGGGGCCTCTAAACGGGTCTTGAGGGGAATTTTGACGTTG	4	0
835	AAAACTAGCATGGCCCCTTGGGGCCTCTAAACGGGTCTTGAGGGGCTTTTTGACGTCC	4	0
859	AAAACTAGCATCACCCCTTGGGGCCTCTAAACGGGTCTTGAGGGGTTTTTTGACGTTG	4	0
889	AAAACTAGCATATCCCCTTGGGGCCTCTAAACGGGTCTTGAGGGGGTTTTTGACGGTC	4	0
891	AAAACTAGCATGACCCCTTGGGGCCTCTAAACGGGTCTTGAGGGGGTTTTTGACGTGG	4	0
910	AAAACTAGCATTACCCCTTGGGGCCTCTAAACGGGTCTTGAGGGGTTTTTTGACGCAA	4	0
918	AAAACTAGCATAACCCCTTGGGGCCTCTAAACGGGTCTTGAGGGGTTTTTTGACGTTG	4	0
921	AAAACTAGCATATCCCCTTGGGGCCTCTAAACGGGTCTTGAGGGGATTTTTGACGACT	4	0
976	AAAACTAGCATAACCCCTTGGGGCCTCTAAACGGGTCTTGAGGGGGTTTTTGACGGTG	4	0
980	AAAACTAGCATTACCCCTTGGGGCCTCTAAACGGGTCTTGAGGGGTCTTTTGACGTTC	4	0
985	AAAACTAGCATAGCCCCTTGGGGCCTCTAAACGGGTCTTGAGGGGGTTTTTGACGTAA	4	0
992	AAAACTAGCATATCCCCTTGGGGCCTCTAAACGGGTCTTGAGGGGCTTTTTGACGCGA	4	0
1047	AAAACTAGCATGCCCCCTTGGGGCCTCTAAACGGGTCTTGAGGGGTATTTTGACGATT	4	0
1057	AAAACTAGCATATCCCCTTGGGGCCTCTAAACGGGTCTTGAGGGGGTTTTTGACGAGC	4	0
1077	AAAACTAGCATCTCCCCTTGGGGCCTCTAAACGGGTCTTGAGGGGTGTTTTGACGTGT	4	0
1079	AAAACTAGCATATCCCCTTGGGGCCTCTAAACGGGTCTTGAGGGGGATTTTGACGCCA	4	0
1124	AAAACTAGCATACCCCCTTGGGGCCTCTAAACGGGTCTTGAGGGGTTTTTTGACGCTC	4	0
1126	AAAACTAGCATGGCCCCTTGGGGCCTCTAAACGGGTCTTGAGGGGTTTTTTGACGTTG	4	0
4	AAAACTAGCATCCCCCCTTGGGGCCTCTAAACGGGTCTTGAGGGGGCTTTTGACGTTC	2	0
6	AAAACTAGCATTACCCCTTGGGGCCTCTAAACGGGTCTTGAGGGGACTTTTGACGGAA	2	0
34	AAAACTAGCATGACCCCTTGGGGCCTCTAAACGGGTCTTGAGGGGGGTTTTGACGCTT	2	0
47	AAAACTAGCATCTCCCCTTGGGGCCTCTAAACGGGTCTTGAGGGGAATTTTGACGGTG	2	0
52	AAAACTAGCATTGCCCCTTGGGGCCTCTAAACGGGTCTTGAGGGGTGTTTTGACGAGC	2	0
87	AAAACTAGCATTACCCCTTGGGGCCTCTAAACGGGTCTTGAGGGGATTTTTGACGCGA	2	0
112	AAAACTAGCATGGCCCCTTGGGGCCTCTAAACGGGTCTTGAGGGGACTTTTGACGCGT	2	0
127	AAAACTAGCATCACCCCTTGGGGCCTCTAAACGGGTCTTGAGGGGCATTTTGACGGCC	2	0
128	AAAACTAGCATCTCCCCTTGGGGCCTCTAAACGGGTCTTGAGGGGCCTTTTGACGCCT	2	0
132	AAAACTAGCATTTCCCCTTGGGGCCTCTAAACGGGTCTTGAGGGGGCTTTTGACGCTT	2	0
235	AAAACTAGCATCACCCCTTGGGGCCTCTAAACGGGTCTTGAGGGGGTTTTTGACGAGC	2	0
256	AAAACTAGCATCCCCCCTTGGGGCCTCTAAACGGGTCTTGAGGGGAATTTTGACGTTG	2	0
257	AAAACTAGCATATCCCCTTGGGGCCTCTAAACGGGTCTTGAGGGGGATTTTGACGTTT	2	0
278	AAAACTAGCATCACCCCTTGGGGCCTCTAAACGGGTCTTGAGGGGCATTTTGACGAGC	2	0
281	AAAACTAGCATTTCCCCTTGGGGCCTCTAAACGGGTCTTGAGGGGCGTTTTGACGGAT	2	0
294	AAAACTAGCATTTCCCCTTGGGGCCTCTAAACGGGTCTTGAGGGGGGTTTTGACGGTG	2	0
313	AAAACTAGCATATCCCCTTGGGGCCTCTAAACGGGTCTTGAGGGGACTTTTGACGCAT	2	0
340	AAAACTAGCATGTCCCCTTGGGGCCTCTAAACGGGTCTTGAGGGGTATTTTGACGGTG	2	0
351	AAAACTAGCATCACCCCTTGGGGCCTCTAAACGGGTCTTGAGGGGTGTTTTGACGCGG	2	0
355	AAAACTAGCATTCCCCCTTGGGGCCTCTAAACGGGTCTTGAGGGGATTTTTGACGATT	2	0
401	AAAACTAGCATGACCCCTTGGGGCCTCTAAACGGGTCTTGAGGGGAGTTTTGACGCTG	2	0
409	AAAACTAGCATTTCCCCTTGGGGCCTCTAAACGGGTCTTGAGGGGATTTTTGACGAAT	2	0
410	AAAACTAGCATAACCCCTTGGGGCCTCTAAACGGGTCTTGAGGGGTGTTTTGACGTAC	2	0
413	AAAACTAGCATCACCCCTTGGGGCCTCTAAACGGGTCTTGAGGGGAGTTTTGACGGGA	2	0
423	AAAACTAGCATCGCCCCTTGGGGCCTCTAAACGGGTCTTGAGGGGTTTTTTGACGGTA	2	0
431	AAAACTAGCATTTCCCCTTGGGGCCTCTAAACGGGTCTTGAGGGGGCTTTTGACGCCA	2	0
434	AAAACTAGCATCCCCCCTTGGGGCCTCTAAACGGGTCTTGAGGGGAATTTTGACGGTT	2	0
470	AAAACTAGCATAACCCCTTGGGGCCTCTAAACGGGTCTTGAGGGGCTTTTTGACGATA	2	0
479	AAAACTAGCATTGCCCCTTGGGGCCTCTAAACGGGTCTTGAGGGGGGTTTTGACGCTC	2	0
522	AAAACTAGCATTACCCCTTGGGGCCTCTAAACGGGTCTTGAGGGGCTTTTTGACGCGC	2	0
527	AAAACTAGCATTACCCCTTGGGGCCTCTAAACGGGTCTTGAGGGGCATTTTGACGAAT	2	0
550	AAAACTAGCATCCCCCCTTGGGGCCTCTAAACGGGTCTTGAGGGGGTTTTTGACGTTC	2	0
590	AAAACTAGCATCGCCCCTTGGGGCCTCTAAACGGGTCTTGAGGGGCTTTTTGACGTAC	2	0
597	AAAACTAGCATCACCCCTTGGGGCCTCTAAACGGGTCTTGAGGGGCATTTTGACGCTC	2	0
601	AAAACTAGCATTACCCCTTGGGGCCTCTAAACGGGTCTTGAGGGGTCTTTTGACGATG	2	0
616	AAAACTAGCATGGCCCCTTGGGGCCTCTAAACGGGTCTTGAGGGGCTTTTTGACGGCC	2	0
623	AAAACTAGCATTTCCCCTTGGGGCCTCTAAACGGGTCTTGAGGGGGTTTTTGACGGAG	2	0
630	AAAACTAGCATTACCCCTTGGGGCCTCTAAACGGGTCTTGAGGGGCATTTTGACGAAG	2	0
667	AAAACTAGCATATCCCCTTGGGGCCTCTAAACGGGTCTTGAGGGGAGTTTTGACGCGT	2	0
671	AAAACTAGCATAACCCCTTGGGGCCTCTAAACGGGTCTTGAGGGGTTTTTTGACGCCA	2	0
698	AAAACTAGCATACCCCCTTGGGGCCTCTAAACGGGTCTTGAGGGGGCTTTTGACGTTC	2	0
705	AAAACTAGCATCACCCCTTGGGGCCTCTAAACGGGTCTTGAGGGGCTTTTTGACGTAG	2	0
722	AAAACTAGCATCACCCCTTGGGGCCTCTAAACGGGTCTTGAGGGGCATTTTGACGGCT	2	0
750	AAAACTAGCATCCCCCCTTGGGGCCTCTAAACGGGTCTTGAGGGGCATTTTGACGGGT	2	0
768	AAAACTAGCATGACCCCTTGGGGCCTCTAAACGGGTCTTGAGGGGCTTTTTGACGGTC	2	0
771	AAAACTAGCATGTCCCCTTGGGGCCTCTAAACGGGTCTTGAGGGGCCTTTTGACGTGA	2	0
772	AAAACTAGCATTTCCCCTTGGGGCCTCTAAACGGGTCTTGAGGGGTATTTTGACGTAA	2	0
774	AAAACTAGCATTGCCCCTTGGGGCCTCTAAACGGGTCTTGAGGGGGTTTTTGACGGAG	2	0
784	AAAACTAGCATTTCCCCTTGGGGCCTCTAAACGGGTCTTGAGGGGGATTTTGACGGTA	2	0
790	AAAACTAGCATTCCCCCTTGGGGCCTCTAAACGGGTCTTGAGGGGGATTTTGACGCAC	2	0
791	AAAACTAGCATTTCCCCTTGGGGCCTCTAAACGGGTCTTGAGGGGGATTTTGACGATA	2	0
795	AAAACTAGCATTTCCCCTTGGGGCCTCTAAACGGGTCTTGAGGGGTTTTTTGACGCAT	2	0
[truncated: 4,513 more rows]
