# Supplementary material for: Regulatory significance of terminator: A systematic approach for dissecting terminator-mediated enhancement of upstream mRNA stability
Source: Synth Syst Biotechnol. 2024 Nov 28;10(1):326–35. doi: 10.1016/j.synbio.2024.11.006 (PMC11696848; doi:10.1016/j.synbio.2024.11.006)
Supplement: Multimedia component 3 [file mmc3.xlsx]

## Sheet: Sheet1
Table S5 Sequence of terminators in ''high'', ''low'' and ''ntd''
high	low	ntd
AAAACTAGCATTTCCCCTTGGGGCCTCTAAACGGGTCTTGAGGGGTGTTTTGACGATT	AAAACTAGCATGTCCCCTTGGGGCCTCTAAACGGGTCTTGAGGGGTCTTTTGACGCTC	AAAACTAGCATCACCCCTTGGGGCCTCTAAACGGGTCTTGAGGGGCTTTTTGACGCAC
AAAACTAGCATAGCCCCTTGGGGCCTCTAAACGGGTCTTGAGGGGGGTTTTGACGGCT	AAAACTAGCATTCCCCCTTGGGGCCTCTAAACGGGTCTTGAGGGGTATTTTGACGTTT	AAAACTAGCATGGCCCCTTGGGGCCTCTAAACGGGTCTTGAGGGGCTTTTTGACGTGG
AAAACTAGCATCCCCCCTTGGGGCCTCTAAACGGGTCTTGAGGGGTGTTTTGACGTCC	AAAACTAGCATCACCCCTTGGGGCCTCTAAACGGGTCTTGAGGGGCATTTTGACGGGC	AAAACTAGCATTTCCCCTTGGGGCCTCTAAACGGGTCTTGAGGGGCATTTTGACGCGG
AAAACTAGCATGACCCCTTGGGGCCTCTAAACGGGTCTTGAGGGGTTTTTTGACGGTT	AAAACTAGCATTACCCCTTGGGGCCTCTAAACGGGTCTTGAGGGGAATTTTGACGGTG	AAAACTAGCATCCCCCCTTGGGGCCTCTAAACGGGTCTTGAGGGGGATTTTGACGGGT
AAAACTAGCATTGCCCCTTGGGGCCTCTAAACGGGTCTTGAGGGGTGTTTTGACGGCG	AAAACTAGCATTCCCCCTTGGGGCCTCTAAACGGGTCTTGAGGGGATTTTTGACGTCA	AAAACTAGCATGTCCCCTTGGGGCCTCTAAACGGGTCTTGAGGGGTTTTTTGACGCTC
AAAACTAGCATTCCCCCTTGGGGCCTCTAAACGGGTCTTGAGGGGTTTTTTGACGGTT	AAAACTAGCATCACCCCTTGGGGCCTCTAAACGGGTCTTGAGGGGTTTTTTGACGGTC	AAAACTAGCATTGCCCCTTGGGGCCTCTAAACGGGTCTTGAGGGGCTTTTTGACGGCC
AAAACTAGCATAACCCCTTGGGGCCTCTAAACGGGTCTTGAGGGGTTTTTTGACGGTT	AAAACTAGCATCACCCCTTGGGGCCTCTAAACGGGTCTTGAGGGGGTTTTTGACGGAG	AAAACTAGCATCTCCCCTTGGGGCCTCTAAACGGGTCTTGAGGGGATTTTTGACGGTA
AAAACTAGCATCACCCCTTGGGGCCTCTAAACGGGTCTTGAGGGGTTTTTTGACGGTT	AAAACTAGCATTTCCCCTTGGGGCCTCTAAACGGGTCTTGAGGGGTATTTTGACGCGC	AAAACTAGCATTTCCCCTTGGGGCCTCTAAACGGGTCTTGAGGGGTATTTTGACGGTT
AAAACTAGCATACCCCCTTGGGGCCTCTAAACGGGTCTTGAGGGGATTTTTGACGAAT	AAAACTAGCATTCCCCCTTGGGGCCTCTAAACGGGTCTTGAGGGGTTTTTTGACGTCG	AAAACTAGCATTTCCCCTTGGGGCCTCTAAACGGGTCTTGAGGGGTCTTTTGACGACT
AAAACTAGCATCTCCCCTTGGGGCCTCTAAACGGGTCTTGAGGGGTTTTTTGACGGTT	AAAACTAGCATAACCCCTTGGGGCCTCTAAACGGGTCTTGAGGGGGCTTTTGACGCTG	AAAACTAGCATTTCCCCTTGGGGCCTCTAAACGGGTCTTGAGGGGTCTTTTGACGGTG
AAAACTAGCATAGCCCCTTGGGGCCTCTAAACGGGTCTTGAGGGGTATTTTGACGATG	AAAACTAGCATTTCCCCTTGGGGCCTCTAAACGGGTCTTGAGGGGTTTTTTGACGGCG	AAAACTAGCATCCCCCCTTGGGGCCTCTAAACGGGTCTTGAGGGGGTTTTTGACGCTT
AAAACTAGCATTTCCCCTTGGGGCCTCTAAACGGGTCTTGAGGGGAATTTTGACGTGG	AAAACTAGCATTTCCCCTTGGGGCCTCTAAACGGGTCTTGAGGGGAATTTTGACGGTC	AAAACTAGCATATCCCCTTGGGGCCTCTAAACGGGTCTTGAGGGGAGTTTTGACGCGG
AAAACTAGCATACCCCCTTGGGGCCTCTAAACGGGTCTTGAGGGGTTTTTTGACGGTT	AAAACTAGCATCACCCCTTGGGGCCTCTAAACGGGTCTTGAGGGGCTTTTTGACGAGG	AAAACTAGCATAACCCCTTGGGGCCTCTAAACGGGTCTTGAGGGGTTTTTTGACGGCG
AAAACTAGCATGCCCCCTTGGGGCCTCTAAACGGGTCTTGAGGGGTTTTTTGACGGTT	AAAACTAGCATTGCCCCTTGGGGCCTCTAAACGGGTCTTGAGGGGGGTTTTGACGTTT	AAAACTAGCATCACCCCTTGGGGCCTCTAAACGGGTCTTGAGGGGTTTTTTGACGCTG
AAAACTAGCATCTCCCCTTGGGGCCTCTAAACGGGTCTTGAGGGGCATTTTGACGTGT	AAAACTAGCATCGCCCCTTGGGGCCTCTAAACGGGTCTTGAGGGGAATTTTGACGGTA	AAAACTAGCATCGCCCCTTGGGGCCTCTAAACGGGTCTTGAGGGGGTTTTTGACGTCG
AAAACTAGCATCACCCCTTGGGGCCTCTAAACGGGTCTTGAGGGGCATTTTGACGTGT	AAAACTAGCATTTCCCCTTGGGGCCTCTAAACGGGTCTTGAGGGGCCTTTTGACGCAG	AAAACTAGCATTGCCCCTTGGGGCCTCTAAACGGGTCTTGAGGGGCATTTTGACGGGC
AAAACTAGCATAACCCCTTGGGGCCTCTAAACGGGTCTTGAGGGGAATTTTGACGCTC	AAAACTAGCATATCCCCTTGGGGCCTCTAAACGGGTCTTGAGGGGGTTTTTGACGGTT	AAAACTAGCATCCCCCCTTGGGGCCTCTAAACGGGTCTTGAGGGGCTTTTTGACGAGG
AAAACTAGCATTCCCCCTTGGGGCCTCTAAACGGGTCTTGAGGGGTTTTTTGACGAAC	AAAACTAGCATTACCCCTTGGGGCCTCTAAACGGGTCTTGAGGGGTTTTTTGACGCGG	AAAACTAGCATAGCCCCTTGGGGCCTCTAAACGGGTCTTGAGGGGCTTTTTGACGATG
AAAACTAGCATTCCCCCTTGGGGCCTCTAAACGGGTCTTGAGGGGTGTTTTGACGATC	AAAACTAGCATATCCCCTTGGGGCCTCTAAACGGGTCTTGAGGGGACTTTTGACGCGT	AAAACTAGCATTACCCCTTGGGGCCTCTAAACGGGTCTTGAGGGGTTTTTTGACGCAC
AAAACTAGCATCTCCCCTTGGGGCCTCTAAACGGGTCTTGAGGGGGTTTTTGACGAGG	AAAACTAGCATAACCCCTTGGGGCCTCTAAACGGGTCTTGAGGGGTTTTTTGACGTTA	AAAACTAGCATTTCCCCTTGGGGCCTCTAAACGGGTCTTGAGGGGGGTTTTGACGCGG
AAAACTAGCATGGCCCCTTGGGGCCTCTAAACGGGTCTTGAGGGGATTTTTGACGGGG	AAAACTAGCATAACCCCTTGGGGCCTCTAAACGGGTCTTGAGGGGGTTTTTGACGGTG	AAAACTAGCATCACCCCTTGGGGCCTCTAAACGGGTCTTGAGGGGCGTTTTGACGATC
AAAACTAGCATAGCCCCTTGGGGCCTCTAAACGGGTCTTGAGGGGTATTTTGACGCTG	AAAACTAGCATCACCCCTTGGGGCCTCTAAACGGGTCTTGAGGGGCATTTTGACGGGA	AAAACTAGCATTACCCCTTGGGGCCTCTAAACGGGTCTTGAGGGGATTTTTGACGCGG
AAAACTAGCATGGCCCCTTGGGGCCTCTAAACGGGTCTTGAGGGGCATTTTGACGAAC	AAAACTAGCATATCCCCTTGGGGCCTCTAAACGGGTCTTGAGGGGCTTTTTGACGCTG	AAAACTAGCATGCCCCCTTGGGGCCTCTAAACGGGTCTTGAGGGGGATTTTGACGTTC
AAAACTAGCATTGCCCCTTGGGGCCTCTAAACGGGTCTTGAGGGGTATTTTGACGTTA	AAAACTAGCATGTCCCCTTGGGGCCTCTAAACGGGTCTTGAGGGGGTTTTTGACGCGC	AAAACTAGCATGACCCCTTGGGGCCTCTAAACGGGTCTTGAGGGGTTTTTTGACGGAC
AAAACTAGCATTTCCCCTTGGGGCCTCTAAACGGGTCTTGAGGGGGCTTTTGACGGTA	AAAACTAGCATATCCCCTTGGGGCCTCTAAACGGGTCTTGAGGGGGTTTTTGACGGTT	AAAACTAGCATACCCCCTTGGGGCCTCTAAACGGGTCTTGAGGGGTCTTTTGACGGCT
AAAACTAGCATAGCCCCTTGGGGCCTCTAAACGGGTCTTGAGGGGAATTTTGACGCGG	AAAACTAGCATTTCCCCTTGGGGCCTCTAAACGGGTCTTGAGGGGTATTTTGACGCGC	AAAACTAGCATTGCCCCTTGGGGCCTCTAAACGGGTCTTGAGGGGTTTTTTGACGCGG
AAAACTAGCATGGCCCCTTGGGGCCTCTAAACGGGTCTTGAGGGGGCTTTTGACGCCG	AAAACTAGCATTCCCCCTTGGGGCCTCTAAACGGGTCTTGAGGGGTATTTTGACGTTT	AAAACTAGCATCTCCCCTTGGGGCCTCTAAACGGGTCTTGAGGGGTTTTTTGACGAGT
AAAACTAGCATTACCCCTTGGGGCCTCTAAACGGGTCTTGAGGGGCTTTTTGACGACC	AAAACTAGCATTACCCCTTGGGGCCTCTAAACGGGTCTTGAGGGGTATTTTGACGATA	AAAACTAGCATAGCCCCTTGGGGCCTCTAAACGGGTCTTGAGGGGACTTTTGACGGCA
AAAACTAGCATAGCCCCTTGGGGCCTCTAAACGGGTCTTGAGGGGAATTTTGACGGGC	AAAACTAGCATAACCCCTTGGGGCCTCTAAACGGGTCTTGAGGGGTCTTTTGACGGCG	AAAACTAGCATGCCCCCTTGGGGCCTCTAAACGGGTCTTGAGGGGGTTTTTGACGGCG
AAAACTAGCATTGCCCCTTGGGGCCTCTAAACGGGTCTTGAGGGGAATTTTGACGGTA	AAAACTAGCATTTCCCCTTGGGGCCTCTAAACGGGTCTTGAGGGGCCTTTTGACGCAG	AAAACTAGCATTGCCCCTTGGGGCCTCTAAACGGGTCTTGAGGGGGGTTTTGACGTTG
AAAACTAGCATATCCCCTTGGGGCCTCTAAACGGGTCTTGAGGGGTGTTTTGACGATC	AAAACTAGCATTTCCCCTTGGGGCCTCTAAACGGGTCTTGAGGGGTTTTTTGACGTCC	AAAACTAGCATTGCCCCTTGGGGCCTCTAAACGGGTCTTGAGGGGTCTTTTGACGAAT
AAAACTAGCATTCCCCCTTGGGGCCTCTAAACGGGTCTTGAGGGGGCTTTTGACGGGC	AAAACTAGCATTTCCCCTTGGGGCCTCTAAACGGGTCTTGAGGGGCATTTTGACGAGG	AAAACTAGCATGTCCCCTTGGGGCCTCTAAACGGGTCTTGAGGGGGTTTTTGACGCGA
AAAACTAGCATGGCCCCTTGGGGCCTCTAAACGGGTCTTGAGGGGTTTTTTGACGGTC	AAAACTAGCATTACCCCTTGGGGCCTCTAAACGGGTCTTGAGGGGTTTTTTGACGCGG	AAAACTAGCATATCCCCTTGGGGCCTCTAAACGGGTCTTGAGGGGGTTTTTGACGTGA
AAAACTAGCATCACCCCTTGGGGCCTCTAAACGGGTCTTGAGGGGTGTTTTGACGTTC	AAAACTAGCATTTCCCCTTGGGGCCTCTAAACGGGTCTTGAGGGGAATTTTGACGGTC	AAAACTAGCATTGCCCCTTGGGGCCTCTAAACGGGTCTTGAGGGGGTTTTTGACGCCC
AAAACTAGCATGCCCCCTTGGGGCCTCTAAACGGGTCTTGAGGGGGGTTTTGACGTGA	AAAACTAGCATATCCCCTTGGGGCCTCTAAACGGGTCTTGAGGGGACTTTTGACGCGT	AAAACTAGCATGCCCCCTTGGGGCCTCTAAACGGGTCTTGAGGGGTATTTTGACGGTA
AAAACTAGCATTTCCCCTTGGGGCCTCTAAACGGGTCTTGAGGGGAATTTTGACGCTC	AAAACTAGCATCACCCCTTGGGGCCTCTAAACGGGTCTTGAGGGGCATTTTGACGGGC	AAAACTAGCATCACCCCTTGGGGCCTCTAAACGGGTCTTGAGGGGTATTTTGACGCGC
AAAACTAGCATATCCCCTTGGGGCCTCTAAACGGGTCTTGAGGGGTTTTTTGACGGGT	AAAACTAGCATCGCCCCTTGGGGCCTCTAAACGGGTCTTGAGGGGGCTTTTGACGGTC	AAAACTAGCATTGCCCCTTGGGGCCTCTAAACGGGTCTTGAGGGGATTTTTGACGTTG
AAAACTAGCATTCCCCCTTGGGGCCTCTAAACGGGTCTTGAGGGGTATTTTGACGTGG	AAAACTAGCATGACCCCTTGGGGCCTCTAAACGGGTCTTGAGGGGGTTTTTGACGCGC	AAAACTAGCATCGCCCCTTGGGGCCTCTAAACGGGTCTTGAGGGGACTTTTGACGGGG
AAAACTAGCATTGCCCCTTGGGGCCTCTAAACGGGTCTTGAGGGGAGTTTTGACGCTA	AAAACTAGCATCCCCCCTTGGGGCCTCTAAACGGGTCTTGAGGGGGTTTTTGACGCTG	AAAACTAGCATCACCCCTTGGGGCCTCTAAACGGGTCTTGAGGGGTATTTTGACGCTC
AAAACTAGCATGTCCCCTTGGGGCCTCTAAACGGGTCTTGAGGGGCTTTTTGACGGGA	AAAACTAGCATCTCCCCTTGGGGCCTCTAAACGGGTCTTGAGGGGTGTTTTGACGTAC	AAAACTAGCATTGCCCCTTGGGGCCTCTAAACGGGTCTTGAGGGGACTTTTGACGGGG
AAAACTAGCATGCCCCCTTGGGGCCTCTAAACGGGTCTTGAGGGGTATTTTGACGCTT	AAAACTAGCATTTCCCCTTGGGGCCTCTAAACGGGTCTTGAGGGGGTTTTTGACGTGG	AAAACTAGCATATCCCCTTGGGGCCTCTAAACGGGTCTTGAGGGGACTTTTGACGGGG
AAAACTAGCATTACCCCTTGGGGCCTCTAAACGGGTCTTGAGGGGTTTTTTGACGCCT	AAAACTAGCATTTCCCCTTGGGGCCTCTAAACGGGTCTTGAGGGGGTTTTTGACGGTG	AAAACTAGCATACCCCCTTGGGGCCTCTAAACGGGTCTTGAGGGGAGTTTTGACGGTG
AAAACTAGCATCGCCCCTTGGGGCCTCTAAACGGGTCTTGAGGGGATTTTTGACGGTT	AAAACTAGCATCACCCCTTGGGGCCTCTAAACGGGTCTTGAGGGGGTTTTTGACGCAG	AAAACTAGCATCACCCCTTGGGGCCTCTAAACGGGTCTTGAGGGGCGTTTTGACGGGC
AAAACTAGCATAGCCCCTTGGGGCCTCTAAACGGGTCTTGAGGGGGCTTTTGACGGTA	AAAACTAGCATTACCCCTTGGGGCCTCTAAACGGGTCTTGAGGGGATTTTTGACGTGT	AAAACTAGCATATCCCCTTGGGGCCTCTAAACGGGTCTTGAGGGGGTTTTTGACGTGT
AAAACTAGCATGGCCCCTTGGGGCCTCTAAACGGGTCTTGAGGGGTGTTTTGACGTGC	AAAACTAGCATTACCCCTTGGGGCCTCTAAACGGGTCTTGAGGGGCATTTTGACGCGC	AAAACTAGCATAACCCCTTGGGGCCTCTAAACGGGTCTTGAGGGGAATTTTGACGGCC
AAAACTAGCATTTCCCCTTGGGGCCTCTAAACGGGTCTTGAGGGGTATTTTGACGGAG	AAAACTAGCATCGCCCCTTGGGGCCTCTAAACGGGTCTTGAGGGGGTTTTTGACGTCC	AAAACTAGCATCTCCCCTTGGGGCCTCTAAACGGGTCTTGAGGGGCATTTTGACGCTG
AAAACTAGCATTCCCCCTTGGGGCCTCTAAACGGGTCTTGAGGGGCTTTTTGACGGAC	AAAACTAGCATTACCCCTTGGGGCCTCTAAACGGGTCTTGAGGGGTGTTTTGACGTGC	AAAACTAGCATTACCCCTTGGGGCCTCTAAACGGGTCTTGAGGGGAATTTTGACGGTA
AAAACTAGCATGCCCCCTTGGGGCCTCTAAACGGGTCTTGAGGGGGGTTTTGACGGGT	AAAACTAGCATTTCCCCTTGGGGCCTCTAAACGGGTCTTGAGGGGTTTTTTGACGGTC	AAAACTAGCATGTCCCCTTGGGGCCTCTAAACGGGTCTTGAGGGGTGTTTTGACGGCC
AAAACTAGCATGTCCCCTTGGGGCCTCTAAACGGGTCTTGAGGGGATTTTTGACGCTC	AAAACTAGCATTGCCCCTTGGGGCCTCTAAACGGGTCTTGAGGGGATTTTTGACGTGT	AAAACTAGCATGCCCCCTTGGGGCCTCTAAACGGGTCTTGAGGGGACTTTTGACGTTC
AAAACTAGCATTGCCCCTTGGGGCCTCTAAACGGGTCTTGAGGGGTCTTTTGACGTCA	AAAACTAGCATGCCCCCTTGGGGCCTCTAAACGGGTCTTGAGGGGAATTTTGACGGGA	AAAACTAGCATCACCCCTTGGGGCCTCTAAACGGGTCTTGAGGGGGTTTTTGACGGAT
AAAACTAGCATCTCCCCTTGGGGCCTCTAAACGGGTCTTGAGGGGGTTTTTGACGTAC	AAAACTAGCATCGCCCCTTGGGGCCTCTAAACGGGTCTTGAGGGGAATTTTGACGGTA	AAAACTAGCATCACCCCTTGGGGCCTCTAAACGGGTCTTGAGGGGGTTTTTGACGGCA
AAAACTAGCATTACCCCTTGGGGCCTCTAAACGGGTCTTGAGGGGGCTTTTGACGTAA	AAAACTAGCATTCCCCCTTGGGGCCTCTAAACGGGTCTTGAGGGGATTTTTGACGGGT	AAAACTAGCATGACCCCTTGGGGCCTCTAAACGGGTCTTGAGGGGGTTTTTGACGCAC
AAAACTAGCATTTCCCCTTGGGGCCTCTAAACGGGTCTTGAGGGGATTTTTGACGTCA	AAAACTAGCATTGCCCCTTGGGGCCTCTAAACGGGTCTTGAGGGGTTTTTTGACGTTA	AAAACTAGCATGCCCCCTTGGGGCCTCTAAACGGGTCTTGAGGGGCTTTTTGACGGGA
AAAACTAGCATCCCCCCTTGGGGCCTCTAAACGGGTCTTGAGGGGGATTTTGACGCTT	AAAACTAGCATAACCCCTTGGGGCCTCTAAACGGGTCTTGAGGGGTTTTTTGACGTTA	AAAACTAGCATTGCCCCTTGGGGCCTCTAAACGGGTCTTGAGGGGGTTTTTGACGGCG
AAAACTAGCATCTCCCCTTGGGGCCTCTAAACGGGTCTTGAGGGGAATTTTGACGGAT	AAAACTAGCATTACCCCTTGGGGCCTCTAAACGGGTCTTGAGGGGTTTTTTGACGATT	AAAACTAGCATTACCCCTTGGGGCCTCTAAACGGGTCTTGAGGGGTATTTTGACGGAC
AAAACTAGCATTGCCCCTTGGGGCCTCTAAACGGGTCTTGAGGGGGTTTTTGACGATA	AAAACTAGCATTTCCCCTTGGGGCCTCTAAACGGGTCTTGAGGGGGTTTTTGACGCTC	AAAACTAGCATTGCCCCTTGGGGCCTCTAAACGGGTCTTGAGGGGTTTTTTGACGGGC
	AAAACTAGCATATCCCCTTGGGGCCTCTAAACGGGTCTTGAGGGGGTTTTTGACGCGC	AAAACTAGCATTGCCCCTTGGGGCCTCTAAACGGGTCTTGAGGGGTGTTTTGACGCCT
	AAAACTAGCATTTCCCCTTGGGGCCTCTAAACGGGTCTTGAGGGGTTTTTTGACGTCC	AAAACTAGCATATCCCCTTGGGGCCTCTAAACGGGTCTTGAGGGGCGTTTTGACGCAA
	AAAACTAGCATTCCCCCTTGGGGCCTCTAAACGGGTCTTGAGGGGGATTTTGACGGGG	AAAACTAGCATGTCCCCTTGGGGCCTCTAAACGGGTCTTGAGGGGTATTTTGACGTTG
	AAAACTAGCATTTCCCCTTGGGGCCTCTAAACGGGTCTTGAGGGGTTTTTTGACGCGT	AAAACTAGCATACCCCCTTGGGGCCTCTAAACGGGTCTTGAGGGGACTTTTGACGGCC
	AAAACTAGCATTACCCCTTGGGGCCTCTAAACGGGTCTTGAGGGGACTTTTGACGGGG	AAAACTAGCATAGCCCCTTGGGGCCTCTAAACGGGTCTTGAGGGGTTTTTTGACGTGC
	AAAACTAGCATTTCCCCTTGGGGCCTCTAAACGGGTCTTGAGGGGATTTTTGACGGGC	AAAACTAGCATTACCCCTTGGGGCCTCTAAACGGGTCTTGAGGGGTGTTTTGACGCGG
	AAAACTAGCATCACCCCTTGGGGCCTCTAAACGGGTCTTGAGGGGCATTTTGACGGGC	AAAACTAGCATTCCCCCTTGGGGCCTCTAAACGGGTCTTGAGGGGCATTTTGACGGTA
	AAAACTAGCATTTCCCCTTGGGGCCTCTAAACGGGTCTTGAGGGGATTTTTGACGCGC	AAAACTAGCATTTCCCCTTGGGGCCTCTAAACGGGTCTTGAGGGGATTTTTGACGATC
	AAAACTAGCATTGCCCCTTGGGGCCTCTAAACGGGTCTTGAGGGGCATTTTGACGTGT	AAAACTAGCATATCCCCTTGGGGCCTCTAAACGGGTCTTGAGGGGATTTTTGACGTAC
	AAAACTAGCATGGCCCCTTGGGGCCTCTAAACGGGTCTTGAGGGGGGTTTTGACGCCG	AAAACTAGCATATCCCCTTGGGGCCTCTAAACGGGTCTTGAGGGGTTTTTTGACGGAC
	AAAACTAGCATGTCCCCTTGGGGCCTCTAAACGGGTCTTGAGGGGTTTTTTGACGGGT	AAAACTAGCATTACCCCTTGGGGCCTCTAAACGGGTCTTGAGGGGTGTTTTGACGCTT
	AAAACTAGCATTACCCCTTGGGGCCTCTAAACGGGTCTTGAGGGGCTTTTTGACGTGT	AAAACTAGCATTCCCCCTTGGGGCCTCTAAACGGGTCTTGAGGGGGATTTTGACGCAA
	AAAACTAGCATTACCCCTTGGGGCCTCTAAACGGGTCTTGAGGGGTTTTTTGACGTTG	AAAACTAGCATCACCCCTTGGGGCCTCTAAACGGGTCTTGAGGGGGTTTTTGACGCTG
	AAAACTAGCATTCCCCCTTGGGGCCTCTAAACGGGTCTTGAGGGGTATTTTGACGTTT	AAAACTAGCATTACCCCTTGGGGCCTCTAAACGGGTCTTGAGGGGTTTTTTGACGTAC
	AAAACTAGCATTTCCCCTTGGGGCCTCTAAACGGGTCTTGAGGGGCCTTTTGACGCAG	AAAACTAGCATTTCCCCTTGGGGCCTCTAAACGGGTCTTGAGGGGGTTTTTGACGCCG
	AAAACTAGCATGTCCCCTTGGGGCCTCTAAACGGGTCTTGAGGGGGTTTTTGACGCGC	AAAACTAGCATCACCCCTTGGGGCCTCTAAACGGGTCTTGAGGGGATTTTTGACGGTG
	AAAACTAGCATGCCCCCTTGGGGCCTCTAAACGGGTCTTGAGGGGTTTTTTGACGGCC	AAAACTAGCATGTCCCCTTGGGGCCTCTAAACGGGTCTTGAGGGGGTTTTTGACGTCA
	AAAACTAGCATTTCCCCTTGGGGCCTCTAAACGGGTCTTGAGGGGTCTTTTGACGCGC	AAAACTAGCATTTCCCCTTGGGGCCTCTAAACGGGTCTTGAGGGGAGTTTTGACGGGG
	AAAACTAGCATGCCCCCTTGGGGCCTCTAAACGGGTCTTGAGGGGTATTTTGACGACT	AAAACTAGCATTCCCCCTTGGGGCCTCTAAACGGGTCTTGAGGGGCTTTTTGACGATT
	AAAACTAGCATGACCCCTTGGGGCCTCTAAACGGGTCTTGAGGGGGTTTTTGACGCGC	AAAACTAGCATATCCCCTTGGGGCCTCTAAACGGGTCTTGAGGGGGGTTTTGACGTTT
	AAAACTAGCATTACCCCTTGGGGCCTCTAAACGGGTCTTGAGGGGTTTTTTGACGCGG	AAAACTAGCATCACCCCTTGGGGCCTCTAAACGGGTCTTGAGGGGGGTTTTGACGGAG
	AAAACTAGCATTTCCCCTTGGGGCCTCTAAACGGGTCTTGAGGGGTTTTTTGACGGCG	AAAACTAGCATCTCCCCTTGGGGCCTCTAAACGGGTCTTGAGGGGCGTTTTGACGAGT
		AAAACTAGCATAGCCCCTTGGGGCCTCTAAACGGGTCTTGAGGGGATTTTTGACGCGG
		AAAACTAGCATCACCCCTTGGGGCCTCTAAACGGGTCTTGAGGGGGTTTTTGACGCTC
		AAAACTAGCATTTCCCCTTGGGGCCTCTAAACGGGTCTTGAGGGGCTTTTTGACGTAT
		AAAACTAGCATCACCCCTTGGGGCCTCTAAACGGGTCTTGAGGGGCTTTTTGACGCTA
		AAAACTAGCATTACCCCTTGGGGCCTCTAAACGGGTCTTGAGGGGGTTTTTGACGCGG
		AAAACTAGCATTTCCCCTTGGGGCCTCTAAACGGGTCTTGAGGGGAGTTTTGACGCCT
		AAAACTAGCATTTCCCCTTGGGGCCTCTAAACGGGTCTTGAGGGGCTTTTTGACGCGC
		AAAACTAGCATGCCCCCTTGGGGCCTCTAAACGGGTCTTGAGGGGTATTTTGACGCCG
		AAAACTAGCATCTCCCCTTGGGGCCTCTAAACGGGTCTTGAGGGGATTTTTGACGACC
		AAAACTAGCATATCCCCTTGGGGCCTCTAAACGGGTCTTGAGGGGGCTTTTGACGCTT
		AAAACTAGCATTGCCCCTTGGGGCCTCTAAACGGGTCTTGAGGGGGGTTTTGACGCCG
		AAAACTAGCATTTCCCCTTGGGGCCTCTAAACGGGTCTTGAGGGGAATTTTGACGTGA
		AAAACTAGCATATCCCCTTGGGGCCTCTAAACGGGTCTTGAGGGGAGTTTTGACGGTC
		AAAACTAGCATCCCCCCTTGGGGCCTCTAAACGGGTCTTGAGGGGCTTTTTGACGACT
		AAAACTAGCATTGCCCCTTGGGGCCTCTAAACGGGTCTTGAGGGGTTTTTTGACGTAT
		AAAACTAGCATTACCCCTTGGGGCCTCTAAACGGGTCTTGAGGGGTTTTTTGACGAAA
		AAAACTAGCATCTCCCCTTGGGGCCTCTAAACGGGTCTTGAGGGGCTTTTTGACGGGA
		AAAACTAGCATCTCCCCTTGGGGCCTCTAAACGGGTCTTGAGGGGTTTTTTGACGGTA
		AAAACTAGCATTCCCCCTTGGGGCCTCTAAACGGGTCTTGAGGGGTGTTTTGACGTTT
		AAAACTAGCATATCCCCTTGGGGCCTCTAAACGGGTCTTGAGGGGTCTTTTGACGTTC
		AAAACTAGCATGTCCCCTTGGGGCCTCTAAACGGGTCTTGAGGGGTATTTTGACGTCC
		AAAACTAGCATATCCCCTTGGGGCCTCTAAACGGGTCTTGAGGGGTATTTTGACGGTC
		AAAACTAGCATTGCCCCTTGGGGCCTCTAAACGGGTCTTGAGGGGGGTTTTGACGTCT
		AAAACTAGCATTTCCCCTTGGGGCCTCTAAACGGGTCTTGAGGGGGCTTTTGACGTTC
		AAAACTAGCATTACCCCTTGGGGCCTCTAAACGGGTCTTGAGGGGTGTTTTGACGGAT
		AAAACTAGCATCCCCCCTTGGGGCCTCTAAACGGGTCTTGAGGGGTTTTTTGACGCTA
		AAAACTAGCATTACCCCTTGGGGCCTCTAAACGGGTCTTGAGGGGATTTTTGACGGTG
		AAAACTAGCATAACCCCTTGGGGCCTCTAAACGGGTCTTGAGGGGTTTTTTGACGGGC
		AAAACTAGCATGCCCCCTTGGGGCCTCTAAACGGGTCTTGAGGGGGGTTTTGACGGAC
		AAAACTAGCATCACCCCTTGGGGCCTCTAAACGGGTCTTGAGGGGATTTTTGACGCGG
		AAAACTAGCATTGCCCCTTGGGGCCTCTAAACGGGTCTTGAGGGGTTTTTTGACGGCC
		AAAACTAGCATGTCCCCTTGGGGCCTCTAAACGGGTCTTGAGGGGAGTTTTGACGGCC
		AAAACTAGCATATCCCCTTGGGGCCTCTAAACGGGTCTTGAGGGGTATTTTGACGCCT
		AAAACTAGCATGGCCCCTTGGGGCCTCTAAACGGGTCTTGAGGGGATTTTTGACGCCG
		AAAACTAGCATTCCCCCTTGGGGCCTCTAAACGGGTCTTGAGGGGTGTTTTGACGCCT
		AAAACTAGCATAACCCCTTGGGGCCTCTAAACGGGTCTTGAGGGGTCTTTTGACGCTA
		AAAACTAGCATACCCCCTTGGGGCCTCTAAACGGGTCTTGAGGGGCGTTTTGACGTGC
		AAAACTAGCATAACCCCTTGGGGCCTCTAAACGGGTCTTGAGGGGTCTTTTGACGATC
		AAAACTAGCATCCCCCCTTGGGGCCTCTAAACGGGTCTTGAGGGGATTTTTGACGCTG
		AAAACTAGCATTACCCCTTGGGGCCTCTAAACGGGTCTTGAGGGGTCTTTTGACGCTC
		AAAACTAGCATCGCCCCTTGGGGCCTCTAAACGGGTCTTGAGGGGTTTTTTGACGGGG
		AAAACTAGCATTGCCCCTTGGGGCCTCTAAACGGGTCTTGAGGGGGTTTTTGACGCGC
		AAAACTAGCATTTCCCCTTGGGGCCTCTAAACGGGTCTTGAGGGGAATTTTGACGACC
		AAAACTAGCATTACCCCTTGGGGCCTCTAAACGGGTCTTGAGGGGGTTTTTGACGTGG
		AAAACTAGCATTTCCCCTTGGGGCCTCTAAACGGGTCTTGAGGGGTATTTTGACGTCA
		AAAACTAGCATCCCCCCTTGGGGCCTCTAAACGGGTCTTGAGGGGTATTTTGACGGAC
		AAAACTAGCATAACCCCTTGGGGCCTCTAAACGGGTCTTGAGGGGAATTTTGACGGTG
		AAAACTAGCATATCCCCTTGGGGCCTCTAAACGGGTCTTGAGGGGTTTTTTGACGTCC
		AAAACTAGCATCCCCCCTTGGGGCCTCTAAACGGGTCTTGAGGGGGTTTTTGACGTCT
		AAAACTAGCATTACCCCTTGGGGCCTCTAAACGGGTCTTGAGGGGGATTTTGACGGTG
		AAAACTAGCATCACCCCTTGGGGCCTCTAAACGGGTCTTGAGGGGCTTTTTGACGATG
		AAAACTAGCATTCCCCCTTGGGGCCTCTAAACGGGTCTTGAGGGGACTTTTGACGATC
		AAAACTAGCATTGCCCCTTGGGGCCTCTAAACGGGTCTTGAGGGGAGTTTTGACGCGG
		AAAACTAGCATAACCCCTTGGGGCCTCTAAACGGGTCTTGAGGGGTATTTTGACGCGC
		AAAACTAGCATTTCCCCTTGGGGCCTCTAAACGGGTCTTGAGGGGTATTTTGACGGTC
		AAAACTAGCATGGCCCCTTGGGGCCTCTAAACGGGTCTTGAGGGGGGTTTTGACGAAC
		AAAACTAGCATATCCCCTTGGGGCCTCTAAACGGGTCTTGAGGGGTATTTTGACGTGT
		AAAACTAGCATTGCCCCTTGGGGCCTCTAAACGGGTCTTGAGGGGTATTTTGACGCTA
		AAAACTAGCATTGCCCCTTGGGGCCTCTAAACGGGTCTTGAGGGGCTTTTTGACGCTA
		AAAACTAGCATCACCCCTTGGGGCCTCTAAACGGGTCTTGAGGGGTCTTTTGACGAGG
		AAAACTAGCATTGCCCCTTGGGGCCTCTAAACGGGTCTTGAGGGGGTTTTTGACGGGG
		AAAACTAGCATCGCCCCTTGGGGCCTCTAAACGGGTCTTGAGGGGGGTTTTGACGGTC
		AAAACTAGCATTACCCCTTGGGGCCTCTAAACGGGTCTTGAGGGGCTTTTTGACGGAG
		AAAACTAGCATCCCCCCTTGGGGCCTCTAAACGGGTCTTGAGGGGGGTTTTGACGTTT
		AAAACTAGCATCGCCCCTTGGGGCCTCTAAACGGGTCTTGAGGGGAATTTTGACGTTT
		AAAACTAGCATTTCCCCTTGGGGCCTCTAAACGGGTCTTGAGGGGACTTTTGACGTAC
		AAAACTAGCATTGCCCCTTGGGGCCTCTAAACGGGTCTTGAGGGGATTTTTGACGTGT
		AAAACTAGCATATCCCCTTGGGGCCTCTAAACGGGTCTTGAGGGGCTTTTTGACGCGA
		AAAACTAGCATATCCCCTTGGGGCCTCTAAACGGGTCTTGAGGGGTTTTTTGACGCAA
		AAAACTAGCATCGCCCCTTGGGGCCTCTAAACGGGTCTTGAGGGGGATTTTGACGGGA
		AAAACTAGCATTGCCCCTTGGGGCCTCTAAACGGGTCTTGAGGGGTCTTTTGACGGCG
		AAAACTAGCATATCCCCTTGGGGCCTCTAAACGGGTCTTGAGGGGTATTTTGACGCGC
		AAAACTAGCATCACCCCTTGGGGCCTCTAAACGGGTCTTGAGGGGCATTTTGACGAAC
		AAAACTAGCATTTCCCCTTGGGGCCTCTAAACGGGTCTTGAGGGGTCTTTTGACGCAG
		AAAACTAGCATCTCCCCTTGGGGCCTCTAAACGGGTCTTGAGGGGTTTTTTGACGTGT
		AAAACTAGCATACCCCCTTGGGGCCTCTAAACGGGTCTTGAGGGGTATTTTGACGGCA
		AAAACTAGCATATCCCCTTGGGGCCTCTAAACGGGTCTTGAGGGGGCTTTTGACGGTT
		AAAACTAGCATATCCCCTTGGGGCCTCTAAACGGGTCTTGAGGGGAGTTTTGACGTCA
		AAAACTAGCATTGCCCCTTGGGGCCTCTAAACGGGTCTTGAGGGGTATTTTGACGCGT
		AAAACTAGCATTTCCCCTTGGGGCCTCTAAACGGGTCTTGAGGGGCTTTTTGACGGTG
		AAAACTAGCATAACCCCTTGGGGCCTCTAAACGGGTCTTGAGGGGAGTTTTGACGGTA
		AAAACTAGCATTACCCCTTGGGGCCTCTAAACGGGTCTTGAGGGGTATTTTGACGTGC
		AAAACTAGCATTGCCCCTTGGGGCCTCTAAACGGGTCTTGAGGGGGTTTTTGACGTCG
		AAAACTAGCATTGCCCCTTGGGGCCTCTAAACGGGTCTTGAGGGGATTTTTGACGATA
		AAAACTAGCATTACCCCTTGGGGCCTCTAAACGGGTCTTGAGGGGAGTTTTGACGTTT
		AAAACTAGCATGTCCCCTTGGGGCCTCTAAACGGGTCTTGAGGGGAGTTTTGACGTCA
		AAAACTAGCATGACCCCTTGGGGCCTCTAAACGGGTCTTGAGGGGTTTTTTGACGGCC
		AAAACTAGCATTTCCCCTTGGGGCCTCTAAACGGGTCTTGAGGGGTTTTTTGACGCAA
		AAAACTAGCATATCCCCTTGGGGCCTCTAAACGGGTCTTGAGGGGACTTTTGACGATC
		AAAACTAGCATTCCCCCTTGGGGCCTCTAAACGGGTCTTGAGGGGGTTTTTGACGTTG
		AAAACTAGCATAGCCCCTTGGGGCCTCTAAACGGGTCTTGAGGGGGCTTTTGACGGCA
		AAAACTAGCATCACCCCTTGGGGCCTCTAAACGGGTCTTGAGGGGCTTTTTGACGGGC
		AAAACTAGCATTTCCCCTTGGGGCCTCTAAACGGGTCTTGAGGGGTTTTTTGACGTAA
		AAAACTAGCATTGCCCCTTGGGGCCTCTAAACGGGTCTTGAGGGGGTTTTTGACGCAG
		AAAACTAGCATAACCCCTTGGGGCCTCTAAACGGGTCTTGAGGGGGTTTTTGACGGGC
		AAAACTAGCATCACCCCTTGGGGCCTCTAAACGGGTCTTGAGGGGTTTTTTGACGAGG
		AAAACTAGCATATCCCCTTGGGGCCTCTAAACGGGTCTTGAGGGGGTTTTTGACGGCC
		AAAACTAGCATTACCCCTTGGGGCCTCTAAACGGGTCTTGAGGGGTGTTTTGACGCAG
		AAAACTAGCATGGCCCCTTGGGGCCTCTAAACGGGTCTTGAGGGGATTTTTGACGCGG
		AAAACTAGCATATCCCCTTGGGGCCTCTAAACGGGTCTTGAGGGGGTTTTTGACGTTT
		AAAACTAGCATGCCCCCTTGGGGCCTCTAAACGGGTCTTGAGGGGCCTTTTGACGGGC
		AAAACTAGCATCACCCCTTGGGGCCTCTAAACGGGTCTTGAGGGGGTTTTTGACGTTT
		AAAACTAGCATTCCCCCTTGGGGCCTCTAAACGGGTCTTGAGGGGTTTTTTGACGTGC
		AAAACTAGCATATCCCCTTGGGGCCTCTAAACGGGTCTTGAGGGGGTTTTTGACGCCG
		AAAACTAGCATTGCCCCTTGGGGCCTCTAAACGGGTCTTGAGGGGTTTTTTGACGCTG
		AAAACTAGCATCCCCCCTTGGGGCCTCTAAACGGGTCTTGAGGGGGTTTTTGACGGTA
		AAAACTAGCATCACCCCTTGGGGCCTCTAAACGGGTCTTGAGGGGCATTTTGACGGGG
		AAAACTAGCATCACCCCTTGGGGCCTCTAAACGGGTCTTGAGGGGAATTTTGACGCTA
		AAAACTAGCATTTCCCCTTGGGGCCTCTAAACGGGTCTTGAGGGGTATTTTGACGAGC
		AAAACTAGCATTGCCCCTTGGGGCCTCTAAACGGGTCTTGAGGGGGTTTTTGACGTTA
		AAAACTAGCATGGCCCCTTGGGGCCTCTAAACGGGTCTTGAGGGGGGTTTTGACGGAA
		AAAACTAGCATTTCCCCTTGGGGCCTCTAAACGGGTCTTGAGGGGGCTTTTGACGCTG
		AAAACTAGCATTACCCCTTGGGGCCTCTAAACGGGTCTTGAGGGGTTTTTTGACGCAG
		AAAACTAGCATCCCCCCTTGGGGCCTCTAAACGGGTCTTGAGGGGGTTTTTGACGTTG
		AAAACTAGCATAACCCCTTGGGGCCTCTAAACGGGTCTTGAGGGGTATTTTGACGTCA
		AAAACTAGCATTCCCCCTTGGGGCCTCTAAACGGGTCTTGAGGGGAGTTTTGACGCTT
		AAAACTAGCATATCCCCTTGGGGCCTCTAAACGGGTCTTGAGGGGACTTTTGACGTGC
		AAAACTAGCATCACCCCTTGGGGCCTCTAAACGGGTCTTGAGGGGAATTTTGACGGGC
		AAAACTAGCATTGCCCCTTGGGGCCTCTAAACGGGTCTTGAGGGGGTTTTTGACGTTC
		AAAACTAGCATTACCCCTTGGGGCCTCTAAACGGGTCTTGAGGGGCATTTTGACGCCT
		AAAACTAGCATTACCCCTTGGGGCCTCTAAACGGGTCTTGAGGGGGCTTTTGACGGCA
		AAAACTAGCATGGCCCCTTGGGGCCTCTAAACGGGTCTTGAGGGGTTTTTTGACGGTG
		AAAACTAGCATCACCCCTTGGGGCCTCTAAACGGGTCTTGAGGGGTTTTTTGACGTAG
		AAAACTAGCATTCCCCCTTGGGGCCTCTAAACGGGTCTTGAGGGGACTTTTGACGCTG
		AAAACTAGCATTGCCCCTTGGGGCCTCTAAACGGGTCTTGAGGGGCTTTTTGACGTGG
		AAAACTAGCATACCCCCTTGGGGCCTCTAAACGGGTCTTGAGGGGGTTTTTGACGTCT
		AAAACTAGCATTTCCCCTTGGGGCCTCTAAACGGGTCTTGAGGGGGCTTTTGACGGCT
		AAAACTAGCATACCCCCTTGGGGCCTCTAAACGGGTCTTGAGGGGTTTTTTGACGTTG
		AAAACTAGCATTACCCCTTGGGGCCTCTAAACGGGTCTTGAGGGGTTTTTTGACGTGG
		AAAACTAGCATTGCCCCTTGGGGCCTCTAAACGGGTCTTGAGGGGGTTTTTGACGGCC
		AAAACTAGCATTGCCCCTTGGGGCCTCTAAACGGGTCTTGAGGGGCATTTTGACGCGG
		AAAACTAGCATTGCCCCTTGGGGCCTCTAAACGGGTCTTGAGGGGCTTTTTGACGGCA
		AAAACTAGCATATCCCCTTGGGGCCTCTAAACGGGTCTTGAGGGGACTTTTGACGGGC
		AAAACTAGCATATCCCCTTGGGGCCTCTAAACGGGTCTTGAGGGGTTTTTTGACGCAT
		AAAACTAGCATGACCCCTTGGGGCCTCTAAACGGGTCTTGAGGGGGTTTTTGACGGAG
		AAAACTAGCATCACCCCTTGGGGCCTCTAAACGGGTCTTGAGGGGATTTTTGACGATA
		AAAACTAGCATATCCCCTTGGGGCCTCTAAACGGGTCTTGAGGGGACTTTTGACGCTT
		AAAACTAGCATATCCCCTTGGGGCCTCTAAACGGGTCTTGAGGGGTATTTTGACGGTT
		AAAACTAGCATCTCCCCTTGGGGCCTCTAAACGGGTCTTGAGGGGTTTTTTGACGGCC
		AAAACTAGCATATCCCCTTGGGGCCTCTAAACGGGTCTTGAGGGGTGTTTTGACGGTT
		AAAACTAGCATTCCCCCTTGGGGCCTCTAAACGGGTCTTGAGGGGGTTTTTGACGAGG
		AAAACTAGCATCGCCCCTTGGGGCCTCTAAACGGGTCTTGAGGGGAGTTTTGACGTTC
		AAAACTAGCATCACCCCTTGGGGCCTCTAAACGGGTCTTGAGGGGGCTTTTGACGGTG
		AAAACTAGCATCTCCCCTTGGGGCCTCTAAACGGGTCTTGAGGGGCTTTTTGACGTGT
		AAAACTAGCATGCCCCCTTGGGGCCTCTAAACGGGTCTTGAGGGGTATTTTGACGCTC
		AAAACTAGCATGCCCCCTTGGGGCCTCTAAACGGGTCTTGAGGGGTTTTTTGACGGCC
		AAAACTAGCATCCCCCCTTGGGGCCTCTAAACGGGTCTTGAGGGGGGTTTTGACGGTA
		AAAACTAGCATATCCCCTTGGGGCCTCTAAACGGGTCTTGAGGGGGCTTTTGACGTGA
		AAAACTAGCATAACCCCTTGGGGCCTCTAAACGGGTCTTGAGGGGTTTTTTGACGCAG
		AAAACTAGCATTACCCCTTGGGGCCTCTAAACGGGTCTTGAGGGGCCTTTTGACGGTC
		AAAACTAGCATGTCCCCTTGGGGCCTCTAAACGGGTCTTGAGGGGGTTTTTGACGGCG
		AAAACTAGCATGACCCCTTGGGGCCTCTAAACGGGTCTTGAGGGGATTTTTGACGCTC
		AAAACTAGCATGGCCCCTTGGGGCCTCTAAACGGGTCTTGAGGGGAATTTTGACGTTC
		AAAACTAGCATAACCCCTTGGGGCCTCTAAACGGGTCTTGAGGGGGTTTTTGACGTGT
		AAAACTAGCATTCCCCCTTGGGGCCTCTAAACGGGTCTTGAGGGGTTTTTTGACGCTG
		AAAACTAGCATTTCCCCTTGGGGCCTCTAAACGGGTCTTGAGGGGTTTTTTGACGATT
		AAAACTAGCATTACCCCTTGGGGCCTCTAAACGGGTCTTGAGGGGTCTTTTGACGATC
		AAAACTAGCATTGCCCCTTGGGGCCTCTAAACGGGTCTTGAGGGGAGTTTTGACGTAG
		AAAACTAGCATTACCCCTTGGGGCCTCTAAACGGGTCTTGAGGGGACTTTTGACGATC
		AAAACTAGCATCACCCCTTGGGGCCTCTAAACGGGTCTTGAGGGGATTTTTGACGTCA
		AAAACTAGCATCACCCCTTGGGGCCTCTAAACGGGTCTTGAGGGGGCTTTTGACGACC
		AAAACTAGCATCACCCCTTGGGGCCTCTAAACGGGTCTTGAGGGGATTTTTGACGTCC
		AAAACTAGCATAGCCCCTTGGGGCCTCTAAACGGGTCTTGAGGGGATTTTTGACGGTG
		AAAACTAGCATTCCCCCTTGGGGCCTCTAAACGGGTCTTGAGGGGATTTTTGACGTTA
		AAAACTAGCATCACCCCTTGGGGCCTCTAAACGGGTCTTGAGGGGGTTTTTGACGTGT
		AAAACTAGCATTACCCCTTGGGGCCTCTAAACGGGTCTTGAGGGGCTTTTTGACGTCA
		AAAACTAGCATTTCCCCTTGGGGCCTCTAAACGGGTCTTGAGGGGACTTTTGACGGTC
		AAAACTAGCATTACCCCTTGGGGCCTCTAAACGGGTCTTGAGGGGTTTTTTGACGGGG
		AAAACTAGCATTTCCCCTTGGGGCCTCTAAACGGGTCTTGAGGGGTATTTTGACGTTC
		AAAACTAGCATTGCCCCTTGGGGCCTCTAAACGGGTCTTGAGGGGCTTTTTGACGTGC
		AAAACTAGCATTCCCCCTTGGGGCCTCTAAACGGGTCTTGAGGGGACTTTTGACGCAC
		AAAACTAGCATCACCCCTTGGGGCCTCTAAACGGGTCTTGAGGGGCATTTTGACGCCT
		AAAACTAGCATATCCCCTTGGGGCCTCTAAACGGGTCTTGAGGGGATTTTTGACGCCC
		AAAACTAGCATATCCCCTTGGGGCCTCTAAACGGGTCTTGAGGGGGCTTTTGACGGTG
		AAAACTAGCATTTCCCCTTGGGGCCTCTAAACGGGTCTTGAGGGGGTTTTTGACGAGA
		AAAACTAGCATACCCCCTTGGGGCCTCTAAACGGGTCTTGAGGGGGCTTTTGACGGTT
		AAAACTAGCATTTCCCCTTGGGGCCTCTAAACGGGTCTTGAGGGGATTTTTGACGTCA
		AAAACTAGCATTGCCCCTTGGGGCCTCTAAACGGGTCTTGAGGGGTTTTTTGACGGTG
		AAAACTAGCATCACCCCTTGGGGCCTCTAAACGGGTCTTGAGGGGGGTTTTGACGGTT
		AAAACTAGCATTGCCCCTTGGGGCCTCTAAACGGGTCTTGAGGGGGGTTTTGACGGGG
		AAAACTAGCATTACCCCTTGGGGCCTCTAAACGGGTCTTGAGGGGAATTTTGACGCTG
		AAAACTAGCATAACCCCTTGGGGCCTCTAAACGGGTCTTGAGGGGATTTTTGACGCTC
		AAAACTAGCATTTCCCCTTGGGGCCTCTAAACGGGTCTTGAGGGGTTTTTTGACGCAC
		AAAACTAGCATCACCCCTTGGGGCCTCTAAACGGGTCTTGAGGGGTTTTTTGACGCTT
		AAAACTAGCATTTCCCCTTGGGGCCTCTAAACGGGTCTTGAGGGGTATTTTGACGGCA
		AAAACTAGCATTGCCCCTTGGGGCCTCTAAACGGGTCTTGAGGGGCTTTTTGACGGTC
		AAAACTAGCATATCCCCTTGGGGCCTCTAAACGGGTCTTGAGGGGTTTTTTGACGCAG
		AAAACTAGCATTACCCCTTGGGGCCTCTAAACGGGTCTTGAGGGGGCTTTTGACGGCT
		AAAACTAGCATTACCCCTTGGGGCCTCTAAACGGGTCTTGAGGGGGTTTTTGACGAGG
		AAAACTAGCATATCCCCTTGGGGCCTCTAAACGGGTCTTGAGGGGGGTTTTGACGGTC
		AAAACTAGCATGACCCCTTGGGGCCTCTAAACGGGTCTTGAGGGGCATTTTGACGTTA
		AAAACTAGCATAACCCCTTGGGGCCTCTAAACGGGTCTTGAGGGGTTTTTTGACGCTG
		AAAACTAGCATCACCCCTTGGGGCCTCTAAACGGGTCTTGAGGGGTATTTTGACGGGC
		AAAACTAGCATTTCCCCTTGGGGCCTCTAAACGGGTCTTGAGGGGGTTTTTGACGGCG
		AAAACTAGCATATCCCCTTGGGGCCTCTAAACGGGTCTTGAGGGGGGTTTTGACGCCG
		AAAACTAGCATTGCCCCTTGGGGCCTCTAAACGGGTCTTGAGGGGCTTTTTGACGATT
		AAAACTAGCATGACCCCTTGGGGCCTCTAAACGGGTCTTGAGGGGTTTTTTGACGTTA
		AAAACTAGCATTGCCCCTTGGGGCCTCTAAACGGGTCTTGAGGGGCTTTTTGACGCAC
		AAAACTAGCATTCCCCCTTGGGGCCTCTAAACGGGTCTTGAGGGGTTTTTTGACGCGG
		AAAACTAGCATGGCCCCTTGGGGCCTCTAAACGGGTCTTGAGGGGTTTTTTGACGCTG
		AAAACTAGCATATCCCCTTGGGGCCTCTAAACGGGTCTTGAGGGGGGTTTTGACGCCC
		AAAACTAGCATCCCCCCTTGGGGCCTCTAAACGGGTCTTGAGGGGTTTTTTGACGGGC
		AAAACTAGCATTACCCCTTGGGGCCTCTAAACGGGTCTTGAGGGGGATTTTGACGCGC
		AAAACTAGCATGGCCCCTTGGGGCCTCTAAACGGGTCTTGAGGGGGTTTTTGACGGTT
		AAAACTAGCATGGCCCCTTGGGGCCTCTAAACGGGTCTTGAGGGGAGTTTTGACGGGG
		AAAACTAGCATTACCCCTTGGGGCCTCTAAACGGGTCTTGAGGGGACTTTTGACGGTG
		AAAACTAGCATCACCCCTTGGGGCCTCTAAACGGGTCTTGAGGGGTATTTTGACGCCG
		AAAACTAGCATTACCCCTTGGGGCCTCTAAACGGGTCTTGAGGGGCATTTTGACGTTG
		AAAACTAGCATAACCCCTTGGGGCCTCTAAACGGGTCTTGAGGGGGTTTTTGACGTCC
		AAAACTAGCATCTCCCCTTGGGGCCTCTAAACGGGTCTTGAGGGGAGTTTTGACGGAT
		AAAACTAGCATTACCCCTTGGGGCCTCTAAACGGGTCTTGAGGGGTTTTTTGACGCCA
		AAAACTAGCATTTCCCCTTGGGGCCTCTAAACGGGTCTTGAGGGGTCTTTTGACGGCC
		AAAACTAGCATCTCCCCTTGGGGCCTCTAAACGGGTCTTGAGGGGTGTTTTGACGGGA
		AAAACTAGCATTACCCCTTGGGGCCTCTAAACGGGTCTTGAGGGGATTTTTGACGTCC
		AAAACTAGCATTACCCCTTGGGGCCTCTAAACGGGTCTTGAGGGGTTTTTTGACGCGT
		AAAACTAGCATCACCCCTTGGGGCCTCTAAACGGGTCTTGAGGGGTATTTTGACGCAC
		AAAACTAGCATTGCCCCTTGGGGCCTCTAAACGGGTCTTGAGGGGATTTTTGACGGAC
		AAAACTAGCATTCCCCCTTGGGGCCTCTAAACGGGTCTTGAGGGGGGTTTTGACGGAG
		AAAACTAGCATATCCCCTTGGGGCCTCTAAACGGGTCTTGAGGGGGTTTTTGACGAGC
		AAAACTAGCATGCCCCCTTGGGGCCTCTAAACGGGTCTTGAGGGGCCTTTTGACGATT
		AAAACTAGCATTACCCCTTGGGGCCTCTAAACGGGTCTTGAGGGGCTTTTTGACGTAG
		AAAACTAGCATTTCCCCTTGGGGCCTCTAAACGGGTCTTGAGGGGAGTTTTGACGGCC
		AAAACTAGCATTACCCCTTGGGGCCTCTAAACGGGTCTTGAGGGGTTTTTTGACGACG
		AAAACTAGCATCTCCCCTTGGGGCCTCTAAACGGGTCTTGAGGGGGTTTTTGACGATC
		AAAACTAGCATCACCCCTTGGGGCCTCTAAACGGGTCTTGAGGGGAATTTTGACGCTT
		AAAACTAGCATATCCCCTTGGGGCCTCTAAACGGGTCTTGAGGGGGTTTTTGACGTCT
		AAAACTAGCATTTCCCCTTGGGGCCTCTAAACGGGTCTTGAGGGGTCTTTTGACGGGG
		AAAACTAGCATTTCCCCTTGGGGCCTCTAAACGGGTCTTGAGGGGCTTTTTGACGTTT
		AAAACTAGCATATCCCCTTGGGGCCTCTAAACGGGTCTTGAGGGGGTTTTTGACGTTC
		AAAACTAGCATTTCCCCTTGGGGCCTCTAAACGGGTCTTGAGGGGTGTTTTGACGGTT
		AAAACTAGCATTACCCCTTGGGGCCTCTAAACGGGTCTTGAGGGGGTTTTTGACGATC
		AAAACTAGCATTGCCCCTTGGGGCCTCTAAACGGGTCTTGAGGGGCCTTTTGACGTTA
		AAAACTAGCATCCCCCCTTGGGGCCTCTAAACGGGTCTTGAGGGGGTTTTTGACGATA
		AAAACTAGCATATCCCCTTGGGGCCTCTAAACGGGTCTTGAGGGGGCTTTTGACGGTC
		AAAACTAGCATTGCCCCTTGGGGCCTCTAAACGGGTCTTGAGGGGGTTTTTGACGGAT
		AAAACTAGCATTACCCCTTGGGGCCTCTAAACGGGTCTTGAGGGGGGTTTTGACGTTG
		AAAACTAGCATTGCCCCTTGGGGCCTCTAAACGGGTCTTGAGGGGAATTTTGACGTCA
		AAAACTAGCATCTCCCCTTGGGGCCTCTAAACGGGTCTTGAGGGGGTTTTTGACGTCA
		AAAACTAGCATTTCCCCTTGGGGCCTCTAAACGGGTCTTGAGGGGTTTTTTGACGATC
		AAAACTAGCATATCCCCTTGGGGCCTCTAAACGGGTCTTGAGGGGACTTTTGACGCGC
		AAAACTAGCATACCCCCTTGGGGCCTCTAAACGGGTCTTGAGGGGAGTTTTGACGGTA
		AAAACTAGCATGACCCCTTGGGGCCTCTAAACGGGTCTTGAGGGGTTTTTTGACGCTG
		AAAACTAGCATGACCCCTTGGGGCCTCTAAACGGGTCTTGAGGGGTGTTTTGACGATC
		AAAACTAGCATTGCCCCTTGGGGCCTCTAAACGGGTCTTGAGGGGTTTTTTGACGGGG
		AAAACTAGCATTTCCCCTTGGGGCCTCTAAACGGGTCTTGAGGGGTCTTTTGACGGTA
		AAAACTAGCATTTCCCCTTGGGGCCTCTAAACGGGTCTTGAGGGGAATTTTGACGGGG
		AAAACTAGCATATCCCCTTGGGGCCTCTAAACGGGTCTTGAGGGGAGTTTTGACGCTC
		AAAACTAGCATCTCCCCTTGGGGCCTCTAAACGGGTCTTGAGGGGCTTTTTGACGTGG
		AAAACTAGCATTGCCCCTTGGGGCCTCTAAACGGGTCTTGAGGGGCATTTTGACGGTC
		AAAACTAGCATTACCCCTTGGGGCCTCTAAACGGGTCTTGAGGGGAATTTTGACGCTT
		AAAACTAGCATTTCCCCTTGGGGCCTCTAAACGGGTCTTGAGGGGAATTTTGACGGCC
		AAAACTAGCATTTCCCCTTGGGGCCTCTAAACGGGTCTTGAGGGGATTTTTGACGGAC
		AAAACTAGCATTTCCCCTTGGGGCCTCTAAACGGGTCTTGAGGGGGTTTTTGACGGCA
		AAAACTAGCATTACCCCTTGGGGCCTCTAAACGGGTCTTGAGGGGACTTTTGACGTGT
		AAAACTAGCATTCCCCCTTGGGGCCTCTAAACGGGTCTTGAGGGGTTTTTTGACGACC
		AAAACTAGCATTACCCCTTGGGGCCTCTAAACGGGTCTTGAGGGGGATTTTGACGGGA
		AAAACTAGCATAGCCCCTTGGGGCCTCTAAACGGGTCTTGAGGGGGTTTTTGACGGTA
		AAAACTAGCATCACCCCTTGGGGCCTCTAAACGGGTCTTGAGGGGTATTTTGACGGTG
		AAAACTAGCATTGCCCCTTGGGGCCTCTAAACGGGTCTTGAGGGGCTTTTTGACGTTA
		AAAACTAGCATTTCCCCTTGGGGCCTCTAAACGGGTCTTGAGGGGCATTTTGACGCAT
		AAAACTAGCATACCCCCTTGGGGCCTCTAAACGGGTCTTGAGGGGACTTTTGACGCGT
		AAAACTAGCATAACCCCTTGGGGCCTCTAAACGGGTCTTGAGGGGCGTTTTGACGTAA
		AAAACTAGCATCCCCCCTTGGGGCCTCTAAACGGGTCTTGAGGGGATTTTTGACGACT
		AAAACTAGCATTGCCCCTTGGGGCCTCTAAACGGGTCTTGAGGGGGATTTTGACGTTA
		AAAACTAGCATTCCCCCTTGGGGCCTCTAAACGGGTCTTGAGGGGTTTTTTGACGGGC
		AAAACTAGCATTCCCCCTTGGGGCCTCTAAACGGGTCTTGAGGGGTGTTTTGACGTGT
		AAAACTAGCATCCCCCCTTGGGGCCTCTAAACGGGTCTTGAGGGGTTTTTTGACGCTG
		AAAACTAGCATTACCCCTTGGGGCCTCTAAACGGGTCTTGAGGGGTTTTTTGACGGTG
		AAAACTAGCATATCCCCTTGGGGCCTCTAAACGGGTCTTGAGGGGTTTTTTGACGCGG
		AAAACTAGCATTGCCCCTTGGGGCCTCTAAACGGGTCTTGAGGGGGTTTTTGACGTGA
		AAAACTAGCATGTCCCCTTGGGGCCTCTAAACGGGTCTTGAGGGGGTTTTTGACGCAG
		AAAACTAGCATCCCCCCTTGGGGCCTCTAAACGGGTCTTGAGGGGGGTTTTGACGCTT
		AAAACTAGCATTGCCCCTTGGGGCCTCTAAACGGGTCTTGAGGGGGGTTTTGACGATT
		AAAACTAGCATGCCCCCTTGGGGCCTCTAAACGGGTCTTGAGGGGAATTTTGACGGGC
		AAAACTAGCATGACCCCTTGGGGCCTCTAAACGGGTCTTGAGGGGTTTTTTGACGATT
		AAAACTAGCATATCCCCTTGGGGCCTCTAAACGGGTCTTGAGGGGTGTTTTGACGGGG
		AAAACTAGCATCCCCCCTTGGGGCCTCTAAACGGGTCTTGAGGGGGTTTTTGACGCGT
		AAAACTAGCATCACCCCTTGGGGCCTCTAAACGGGTCTTGAGGGGTTTTTTGACGCGA
		AAAACTAGCATTTCCCCTTGGGGCCTCTAAACGGGTCTTGAGGGGTATTTTGACGTAC
		AAAACTAGCATTTCCCCTTGGGGCCTCTAAACGGGTCTTGAGGGGTTTTTTGACGCGG
		AAAACTAGCATGTCCCCTTGGGGCCTCTAAACGGGTCTTGAGGGGTTTTTTGACGATG
		AAAACTAGCATTGCCCCTTGGGGCCTCTAAACGGGTCTTGAGGGGCATTTTGACGCTC
		AAAACTAGCATCACCCCTTGGGGCCTCTAAACGGGTCTTGAGGGGCATTTTGACGCTC
		AAAACTAGCATTGCCCCTTGGGGCCTCTAAACGGGTCTTGAGGGGGCTTTTGACGGTC
		AAAACTAGCATAACCCCTTGGGGCCTCTAAACGGGTCTTGAGGGGCTTTTTGACGTGG
		AAAACTAGCATACCCCCTTGGGGCCTCTAAACGGGTCTTGAGGGGCATTTTGACGTCT
		AAAACTAGCATAGCCCCTTGGGGCCTCTAAACGGGTCTTGAGGGGACTTTTGACGGGA
		AAAACTAGCATCACCCCTTGGGGCCTCTAAACGGGTCTTGAGGGGTTTTTTGACGCGG
		AAAACTAGCATATCCCCTTGGGGCCTCTAAACGGGTCTTGAGGGGGTTTTTGACGCTT
		AAAACTAGCATTGCCCCTTGGGGCCTCTAAACGGGTCTTGAGGGGACTTTTGACGGTC
		AAAACTAGCATCACCCCTTGGGGCCTCTAAACGGGTCTTGAGGGGGATTTTGACGTTA
		AAAACTAGCATGTCCCCTTGGGGCCTCTAAACGGGTCTTGAGGGGCATTTTGACGCGA
		AAAACTAGCATAACCCCTTGGGGCCTCTAAACGGGTCTTGAGGGGTATTTTGACGATA
		AAAACTAGCATTTCCCCTTGGGGCCTCTAAACGGGTCTTGAGGGGTTTTTTGACGGTC
		AAAACTAGCATCCCCCCTTGGGGCCTCTAAACGGGTCTTGAGGGGATTTTTGACGTCA
		AAAACTAGCATCACCCCTTGGGGCCTCTAAACGGGTCTTGAGGGGTATTTTGACGCCT
		AAAACTAGCATCACCCCTTGGGGCCTCTAAACGGGTCTTGAGGGGATTTTTGACGTAC
		AAAACTAGCATCACCCCTTGGGGCCTCTAAACGGGTCTTGAGGGGAATTTTGACGCAG
		AAAACTAGCATCACCCCTTGGGGCCTCTAAACGGGTCTTGAGGGGTTTTTTGACGTCC
		AAAACTAGCATTCCCCCTTGGGGCCTCTAAACGGGTCTTGAGGGGACTTTTGACGGTG
		AAAACTAGCATGCCCCCTTGGGGCCTCTAAACGGGTCTTGAGGGGTATTTTGACGGGC
		AAAACTAGCATTACCCCTTGGGGCCTCTAAACGGGTCTTGAGGGGCATTTTGACGGTG
		AAAACTAGCATCACCCCTTGGGGCCTCTAAACGGGTCTTGAGGGGTGTTTTGACGATT
		AAAACTAGCATCACCCCTTGGGGCCTCTAAACGGGTCTTGAGGGGGGTTTTGACGTTT
		AAAACTAGCATCACCCCTTGGGGCCTCTAAACGGGTCTTGAGGGGCATTTTGACGGCA
		AAAACTAGCATCACCCCTTGGGGCCTCTAAACGGGTCTTGAGGGGTATTTTGACGGTC
		AAAACTAGCATGCCCCCTTGGGGCCTCTAAACGGGTCTTGAGGGGCCTTTTGACGTTC
		AAAACTAGCATGGCCCCTTGGGGCCTCTAAACGGGTCTTGAGGGGTATTTTGACGGTG
		AAAACTAGCATCACCCCTTGGGGCCTCTAAACGGGTCTTGAGGGGGGTTTTGACGCTT
		AAAACTAGCATGCCCCCTTGGGGCCTCTAAACGGGTCTTGAGGGGTTTTTTGACGCTG
		AAAACTAGCATATCCCCTTGGGGCCTCTAAACGGGTCTTGAGGGGGTTTTTGACGGGG
		AAAACTAGCATCACCCCTTGGGGCCTCTAAACGGGTCTTGAGGGGCATTTTGACGGGT
		AAAACTAGCATAACCCCTTGGGGCCTCTAAACGGGTCTTGAGGGGCATTTTGACGCCG
		AAAACTAGCATCCCCCCTTGGGGCCTCTAAACGGGTCTTGAGGGGTATTTTGACGTCC
		AAAACTAGCATCACCCCTTGGGGCCTCTAAACGGGTCTTGAGGGGATTTTTGACGGTT
		AAAACTAGCATTGCCCCTTGGGGCCTCTAAACGGGTCTTGAGGGGGGTTTTGACGCTC
		AAAACTAGCATCACCCCTTGGGGCCTCTAAACGGGTCTTGAGGGGGGTTTTGACGGTA
		AAAACTAGCATCGCCCCTTGGGGCCTCTAAACGGGTCTTGAGGGGAATTTTGACGTAT
		AAAACTAGCATGACCCCTTGGGGCCTCTAAACGGGTCTTGAGGGGGTTTTTGACGTGG
		AAAACTAGCATTACCCCTTGGGGCCTCTAAACGGGTCTTGAGGGGGTTTTTGACGCAG
		AAAACTAGCATCACCCCTTGGGGCCTCTAAACGGGTCTTGAGGGGGTTTTTGACGGCT
		AAAACTAGCATTTCCCCTTGGGGCCTCTAAACGGGTCTTGAGGGGTCTTTTGACGCTC
		AAAACTAGCATTACCCCTTGGGGCCTCTAAACGGGTCTTGAGGGGTCTTTTGACGTAA
		AAAACTAGCATATCCCCTTGGGGCCTCTAAACGGGTCTTGAGGGGGGTTTTGACGTGC
		AAAACTAGCATTGCCCCTTGGGGCCTCTAAACGGGTCTTGAGGGGTTTTTTGACGTCT
		AAAACTAGCATGGCCCCTTGGGGCCTCTAAACGGGTCTTGAGGGGAGTTTTGACGGTC
		AAAACTAGCATTGCCCCTTGGGGCCTCTAAACGGGTCTTGAGGGGTCTTTTGACGATT
		AAAACTAGCATGTCCCCTTGGGGCCTCTAAACGGGTCTTGAGGGGGTTTTTGACGGAG
		AAAACTAGCATAGCCCCTTGGGGCCTCTAAACGGGTCTTGAGGGGCATTTTGACGGTC
		AAAACTAGCATCCCCCCTTGGGGCCTCTAAACGGGTCTTGAGGGGTTTTTTGACGGCG
		AAAACTAGCATTGCCCCTTGGGGCCTCTAAACGGGTCTTGAGGGGCTTTTTGACGTTT
		AAAACTAGCATTTCCCCTTGGGGCCTCTAAACGGGTCTTGAGGGGAGTTTTGACGGTT
		AAAACTAGCATAACCCCTTGGGGCCTCTAAACGGGTCTTGAGGGGTCTTTTGACGCTC
		AAAACTAGCATTGCCCCTTGGGGCCTCTAAACGGGTCTTGAGGGGCGTTTTGACGGAC
		AAAACTAGCATCACCCCTTGGGGCCTCTAAACGGGTCTTGAGGGGGATTTTGACGGGG
		AAAACTAGCATTGCCCCTTGGGGCCTCTAAACGGGTCTTGAGGGGGCTTTTGACGATC
		AAAACTAGCATGCCCCCTTGGGGCCTCTAAACGGGTCTTGAGGGGACTTTTGACGTCC
		AAAACTAGCATAACCCCTTGGGGCCTCTAAACGGGTCTTGAGGGGCATTTTGACGCCC
		AAAACTAGCATTGCCCCTTGGGGCCTCTAAACGGGTCTTGAGGGGGTTTTTGACGGAG
		AAAACTAGCATCACCCCTTGGGGCCTCTAAACGGGTCTTGAGGGGGTTTTTGACGTCA
		AAAACTAGCATTTCCCCTTGGGGCCTCTAAACGGGTCTTGAGGGGAATTTTGACGGGT
		AAAACTAGCATCACCCCTTGGGGCCTCTAAACGGGTCTTGAGGGGTGTTTTGACGCTT
		AAAACTAGCATATCCCCTTGGGGCCTCTAAACGGGTCTTGAGGGGCCTTTTGACGATT
		AAAACTAGCATGTCCCCTTGGGGCCTCTAAACGGGTCTTGAGGGGGTTTTTGACGGTA
		AAAACTAGCATTTCCCCTTGGGGCCTCTAAACGGGTCTTGAGGGGAGTTTTGACGGTA
		AAAACTAGCATAACCCCTTGGGGCCTCTAAACGGGTCTTGAGGGGGCTTTTGACGGTG
		AAAACTAGCATAACCCCTTGGGGCCTCTAAACGGGTCTTGAGGGGGTTTTTGACGTAC
		AAAACTAGCATATCCCCTTGGGGCCTCTAAACGGGTCTTGAGGGGGTTTTTGACGGAT
		AAAACTAGCATCACCCCTTGGGGCCTCTAAACGGGTCTTGAGGGGCATTTTGACGTTC
		AAAACTAGCATACCCCCTTGGGGCCTCTAAACGGGTCTTGAGGGGTATTTTGACGGCG
		AAAACTAGCATTCCCCCTTGGGGCCTCTAAACGGGTCTTGAGGGGAATTTTGACGAAC
		AAAACTAGCATGTCCCCTTGGGGCCTCTAAACGGGTCTTGAGGGGCGTTTTGACGTAC
		AAAACTAGCATCACCCCTTGGGGCCTCTAAACGGGTCTTGAGGGGCGTTTTGACGCGG
		AAAACTAGCATCACCCCTTGGGGCCTCTAAACGGGTCTTGAGGGGTATTTTGACGGGG
		AAAACTAGCATCCCCCCTTGGGGCCTCTAAACGGGTCTTGAGGGGTTTTTTGACGGCC
		AAAACTAGCATGTCCCCTTGGGGCCTCTAAACGGGTCTTGAGGGGCATTTTGACGGTC
		AAAACTAGCATCACCCCTTGGGGCCTCTAAACGGGTCTTGAGGGGTATTTTGACGCGG
		AAAACTAGCATCGCCCCTTGGGGCCTCTAAACGGGTCTTGAGGGGGCTTTTGACGGTT
		AAAACTAGCATAACCCCTTGGGGCCTCTAAACGGGTCTTGAGGGGGGTTTTGACGGGC
		AAAACTAGCATGACCCCTTGGGGCCTCTAAACGGGTCTTGAGGGGCGTTTTGACGCCG
		AAAACTAGCATGCCCCCTTGGGGCCTCTAAACGGGTCTTGAGGGGGATTTTGACGACT
		AAAACTAGCATCACCCCTTGGGGCCTCTAAACGGGTCTTGAGGGGCATTTTGACGGCC
		AAAACTAGCATGTCCCCTTGGGGCCTCTAAACGGGTCTTGAGGGGTATTTTGACGAGC
		AAAACTAGCATCGCCCCTTGGGGCCTCTAAACGGGTCTTGAGGGGATTTTTGACGGTC
		AAAACTAGCATTGCCCCTTGGGGCCTCTAAACGGGTCTTGAGGGGCATTTTGACGCAG
		AAAACTAGCATAACCCCTTGGGGCCTCTAAACGGGTCTTGAGGGGTTTTTTGACGGTA
		AAAACTAGCATACCCCCTTGGGGCCTCTAAACGGGTCTTGAGGGGTTTTTTGACGCTG
		AAAACTAGCATTACCCCTTGGGGCCTCTAAACGGGTCTTGAGGGGTATTTTGACGCGT
		AAAACTAGCATCACCCCTTGGGGCCTCTAAACGGGTCTTGAGGGGAATTTTGACGTTG
		AAAACTAGCATTGCCCCTTGGGGCCTCTAAACGGGTCTTGAGGGGTTTTTTGACGAGT
		AAAACTAGCATTTCCCCTTGGGGCCTCTAAACGGGTCTTGAGGGGGGTTTTGACGGTG
		AAAACTAGCATCCCCCCTTGGGGCCTCTAAACGGGTCTTGAGGGGATTTTTGACGCAG
		AAAACTAGCATTGCCCCTTGGGGCCTCTAAACGGGTCTTGAGGGGGTTTTTGACGCTG
		AAAACTAGCATATCCCCTTGGGGCCTCTAAACGGGTCTTGAGGGGTATTTTGACGTGC
		AAAACTAGCATATCCCCTTGGGGCCTCTAAACGGGTCTTGAGGGGTTTTTTGACGGCC
		AAAACTAGCATGGCCCCTTGGGGCCTCTAAACGGGTCTTGAGGGGTTTTTTGACGAGC
		AAAACTAGCATATCCCCTTGGGGCCTCTAAACGGGTCTTGAGGGGGCTTTTGACGCTA
		AAAACTAGCATCTCCCCTTGGGGCCTCTAAACGGGTCTTGAGGGGATTTTTGACGATA
		AAAACTAGCATTGCCCCTTGGGGCCTCTAAACGGGTCTTGAGGGGAATTTTGACGCTA
		AAAACTAGCATTGCCCCTTGGGGCCTCTAAACGGGTCTTGAGGGGGATTTTGACGCGG
		AAAACTAGCATGTCCCCTTGGGGCCTCTAAACGGGTCTTGAGGGGTTTTTTGACGTTG
		AAAACTAGCATTACCCCTTGGGGCCTCTAAACGGGTCTTGAGGGGAATTTTGACGTTG
		AAAACTAGCATCACCCCTTGGGGCCTCTAAACGGGTCTTGAGGGGCTTTTTGACGACA
		AAAACTAGCATCACCCCTTGGGGCCTCTAAACGGGTCTTGAGGGGGTTTTTGACGAAT
		AAAACTAGCATATCCCCTTGGGGCCTCTAAACGGGTCTTGAGGGGAGTTTTGACGTGT
		AAAACTAGCATTTCCCCTTGGGGCCTCTAAACGGGTCTTGAGGGGTCTTTTGACGCTG
		AAAACTAGCATCGCCCCTTGGGGCCTCTAAACGGGTCTTGAGGGGTTTTTTGACGCTT
		AAAACTAGCATCCCCCCTTGGGGCCTCTAAACGGGTCTTGAGGGGGTTTTTGACGGCT
		AAAACTAGCATCTCCCCTTGGGGCCTCTAAACGGGTCTTGAGGGGTTTTTTGACGCTG
		AAAACTAGCATACCCCCTTGGGGCCTCTAAACGGGTCTTGAGGGGTGTTTTGACGTGC
		AAAACTAGCATTCCCCCTTGGGGCCTCTAAACGGGTCTTGAGGGGTTTTTTGACGCGA
		AAAACTAGCATGTCCCCTTGGGGCCTCTAAACGGGTCTTGAGGGGATTTTTGACGTAC
		AAAACTAGCATGACCCCTTGGGGCCTCTAAACGGGTCTTGAGGGGAATTTTGACGCAG
		AAAACTAGCATATCCCCTTGGGGCCTCTAAACGGGTCTTGAGGGGTTTTTTGACGGGC
		AAAACTAGCATTACCCCTTGGGGCCTCTAAACGGGTCTTGAGGGGCGTTTTGACGATC
		AAAACTAGCATTACCCCTTGGGGCCTCTAAACGGGTCTTGAGGGGGATTTTGACGTGT
		AAAACTAGCATCACCCCTTGGGGCCTCTAAACGGGTCTTGAGGGGGTTTTTGACGTGG
		AAAACTAGCATGGCCCCTTGGGGCCTCTAAACGGGTCTTGAGGGGATTTTTGACGTAC
		AAAACTAGCATTTCCCCTTGGGGCCTCTAAACGGGTCTTGAGGGGTATTTTGACGCAC
		AAAACTAGCATTCCCCCTTGGGGCCTCTAAACGGGTCTTGAGGGGTTTTTTGACGATC
		AAAACTAGCATATCCCCTTGGGGCCTCTAAACGGGTCTTGAGGGGGTTTTTGACGGGA
		AAAACTAGCATCCCCCCTTGGGGCCTCTAAACGGGTCTTGAGGGGGTTTTTGACGCCG
		AAAACTAGCATTACCCCTTGGGGCCTCTAAACGGGTCTTGAGGGGTTTTTTGACGAGC
		AAAACTAGCATGCCCCCTTGGGGCCTCTAAACGGGTCTTGAGGGGAGTTTTGACGTTC
		AAAACTAGCATCACCCCTTGGGGCCTCTAAACGGGTCTTGAGGGGCTTTTTGACGTCA
		AAAACTAGCATACCCCCTTGGGGCCTCTAAACGGGTCTTGAGGGGTCTTTTGACGTTT
		AAAACTAGCATATCCCCTTGGGGCCTCTAAACGGGTCTTGAGGGGTATTTTGACGGCA
		AAAACTAGCATTGCCCCTTGGGGCCTCTAAACGGGTCTTGAGGGGCATTTTGACGTCA
		AAAACTAGCATGGCCCCTTGGGGCCTCTAAACGGGTCTTGAGGGGGTTTTTGACGGTC
		AAAACTAGCATATCCCCTTGGGGCCTCTAAACGGGTCTTGAGGGGGTTTTTGACGATA
		AAAACTAGCATTTCCCCTTGGGGCCTCTAAACGGGTCTTGAGGGGTCTTTTGACGTGT
		AAAACTAGCATAGCCCCTTGGGGCCTCTAAACGGGTCTTGAGGGGTTTTTTGACGGTA
		AAAACTAGCATCGCCCCTTGGGGCCTCTAAACGGGTCTTGAGGGGAATTTTGACGCTT
		AAAACTAGCATTCCCCCTTGGGGCCTCTAAACGGGTCTTGAGGGGAGTTTTGACGGCC
		AAAACTAGCATTGCCCCTTGGGGCCTCTAAACGGGTCTTGAGGGGGGTTTTGACGGCT
		AAAACTAGCATATCCCCTTGGGGCCTCTAAACGGGTCTTGAGGGGTATTTTGACGGTA
		AAAACTAGCATCACCCCTTGGGGCCTCTAAACGGGTCTTGAGGGGTATTTTGACGCCA
		AAAACTAGCATTCCCCCTTGGGGCCTCTAAACGGGTCTTGAGGGGAGTTTTGACGATG
		AAAACTAGCATTTCCCCTTGGGGCCTCTAAACGGGTCTTGAGGGGCTTTTTGACGCCC
		AAAACTAGCATTGCCCCTTGGGGCCTCTAAACGGGTCTTGAGGGGTCTTTTGACGGTC
		AAAACTAGCATTCCCCCTTGGGGCCTCTAAACGGGTCTTGAGGGGGTTTTTGACGCAG
		AAAACTAGCATAACCCCTTGGGGCCTCTAAACGGGTCTTGAGGGGACTTTTGACGGTG
		AAAACTAGCATTTCCCCTTGGGGCCTCTAAACGGGTCTTGAGGGGTCTTTTGACGGCA
		AAAACTAGCATGTCCCCTTGGGGCCTCTAAACGGGTCTTGAGGGGTTTTTTGACGGGC
		AAAACTAGCATTCCCCCTTGGGGCCTCTAAACGGGTCTTGAGGGGTTTTTTGACGCAT
		AAAACTAGCATTTCCCCTTGGGGCCTCTAAACGGGTCTTGAGGGGTCTTTTGACGATC
		AAAACTAGCATCACCCCTTGGGGCCTCTAAACGGGTCTTGAGGGGAATTTTGACGGAG
		AAAACTAGCATAGCCCCTTGGGGCCTCTAAACGGGTCTTGAGGGGACTTTTGACGGGG
		AAAACTAGCATCCCCCCTTGGGGCCTCTAAACGGGTCTTGAGGGGCATTTTGACGGGC
		AAAACTAGCATGCCCCCTTGGGGCCTCTAAACGGGTCTTGAGGGGTATTTTGACGCGC
		AAAACTAGCATTGCCCCTTGGGGCCTCTAAACGGGTCTTGAGGGGGATTTTGACGGGG
		AAAACTAGCATTGCCCCTTGGGGCCTCTAAACGGGTCTTGAGGGGCTTTTTGACGAGG
		AAAACTAGCATGACCCCTTGGGGCCTCTAAACGGGTCTTGAGGGGAGTTTTGACGATG
		AAAACTAGCATCCCCCCTTGGGGCCTCTAAACGGGTCTTGAGGGGGTTTTTGACGGGT
		AAAACTAGCATCACCCCTTGGGGCCTCTAAACGGGTCTTGAGGGGTGTTTTGACGTTC
		AAAACTAGCATATCCCCTTGGGGCCTCTAAACGGGTCTTGAGGGGGTTTTTGACGGGT
		AAAACTAGCATCCCCCCTTGGGGCCTCTAAACGGGTCTTGAGGGGTTTTTTGACGCGG
		AAAACTAGCATCCCCCCTTGGGGCCTCTAAACGGGTCTTGAGGGGTATTTTGACGTGC
		AAAACTAGCATATCCCCTTGGGGCCTCTAAACGGGTCTTGAGGGGGTTTTTGACGGAC
		AAAACTAGCATCGCCCCTTGGGGCCTCTAAACGGGTCTTGAGGGGATTTTTGACGGTG
		AAAACTAGCATTGCCCCTTGGGGCCTCTAAACGGGTCTTGAGGGGTTTTTTGACGGGT
		AAAACTAGCATAACCCCTTGGGGCCTCTAAACGGGTCTTGAGGGGTTTTTTGACGATT
		AAAACTAGCATTCCCCCTTGGGGCCTCTAAACGGGTCTTGAGGGGATTTTTGACGAGC
		AAAACTAGCATATCCCCTTGGGGCCTCTAAACGGGTCTTGAGGGGCTTTTTGACGTAG
		AAAACTAGCATCGCCCCTTGGGGCCTCTAAACGGGTCTTGAGGGGGCTTTTGACGGGC
		AAAACTAGCATATCCCCTTGGGGCCTCTAAACGGGTCTTGAGGGGCATTTTGACGGTC
		AAAACTAGCATGACCCCTTGGGGCCTCTAAACGGGTCTTGAGGGGCATTTTGACGCTC
		AAAACTAGCATCACCCCTTGGGGCCTCTAAACGGGTCTTGAGGGGAGTTTTGACGCAG
		AAAACTAGCATATCCCCTTGGGGCCTCTAAACGGGTCTTGAGGGGATTTTTGACGAGG
		AAAACTAGCATCACCCCTTGGGGCCTCTAAACGGGTCTTGAGGGGCATTTTGACGTGC
		AAAACTAGCATTGCCCCTTGGGGCCTCTAAACGGGTCTTGAGGGGTCTTTTGACGCGG
		AAAACTAGCATATCCCCTTGGGGCCTCTAAACGGGTCTTGAGGGGTGTTTTGACGCTT
		AAAACTAGCATAACCCCTTGGGGCCTCTAAACGGGTCTTGAGGGGTCTTTTGACGATT
		AAAACTAGCATCACCCCTTGGGGCCTCTAAACGGGTCTTGAGGGGCATTTTGACGATA
		AAAACTAGCATGCCCCCTTGGGGCCTCTAAACGGGTCTTGAGGGGGTTTTTGACGCCG
		AAAACTAGCATCACCCCTTGGGGCCTCTAAACGGGTCTTGAGGGGTTTTTTGACGAAT
		AAAACTAGCATATCCCCTTGGGGCCTCTAAACGGGTCTTGAGGGGGTTTTTGACGATG
		AAAACTAGCATGGCCCCTTGGGGCCTCTAAACGGGTCTTGAGGGGTGTTTTGACGGGG
		AAAACTAGCATAGCCCCTTGGGGCCTCTAAACGGGTCTTGAGGGGAATTTTGACGCTA
		AAAACTAGCATTACCCCTTGGGGCCTCTAAACGGGTCTTGAGGGGTCTTTTGACGCGC
		AAAACTAGCATCGCCCCTTGGGGCCTCTAAACGGGTCTTGAGGGGTATTTTGACGGCA
		AAAACTAGCATCCCCCCTTGGGGCCTCTAAACGGGTCTTGAGGGGTATTTTGACGAGC
		AAAACTAGCATCACCCCTTGGGGCCTCTAAACGGGTCTTGAGGGGGTTTTTGACGTTC
		AAAACTAGCATTTCCCCTTGGGGCCTCTAAACGGGTCTTGAGGGGGTTTTTGACGCTC
		AAAACTAGCATGGCCCCTTGGGGCCTCTAAACGGGTCTTGAGGGGGATTTTGACGCTC
		AAAACTAGCATGACCCCTTGGGGCCTCTAAACGGGTCTTGAGGGGTATTTTGACGCGC
		AAAACTAGCATTTCCCCTTGGGGCCTCTAAACGGGTCTTGAGGGGATTTTTGACGCCC
		AAAACTAGCATCACCCCTTGGGGCCTCTAAACGGGTCTTGAGGGGATTTTTGACGAGG
		AAAACTAGCATCGCCCCTTGGGGCCTCTAAACGGGTCTTGAGGGGAATTTTGACGGTG
		AAAACTAGCATAACCCCTTGGGGCCTCTAAACGGGTCTTGAGGGGTTTTTTGACGCGC
		AAAACTAGCATATCCCCTTGGGGCCTCTAAACGGGTCTTGAGGGGGCTTTTGACGCAC
		AAAACTAGCATCACCCCTTGGGGCCTCTAAACGGGTCTTGAGGGGCTTTTTGACGCGG
		AAAACTAGCATGTCCCCTTGGGGCCTCTAAACGGGTCTTGAGGGGGGTTTTGACGTCC
		AAAACTAGCATTGCCCCTTGGGGCCTCTAAACGGGTCTTGAGGGGGTTTTTGACGTAC
		AAAACTAGCATATCCCCTTGGGGCCTCTAAACGGGTCTTGAGGGGGCTTTTGACGTCC
		AAAACTAGCATTACCCCTTGGGGCCTCTAAACGGGTCTTGAGGGGACTTTTGACGCAT
		AAAACTAGCATCCCCCCTTGGGGCCTCTAAACGGGTCTTGAGGGGGTTTTTGACGTTT
		AAAACTAGCATTTCCCCTTGGGGCCTCTAAACGGGTCTTGAGGGGGATTTTGACGCGC
		AAAACTAGCATCACCCCTTGGGGCCTCTAAACGGGTCTTGAGGGGACTTTTGACGTGC
		AAAACTAGCATATCCCCTTGGGGCCTCTAAACGGGTCTTGAGGGGTCTTTTGACGGTG
		AAAACTAGCATGACCCCTTGGGGCCTCTAAACGGGTCTTGAGGGGCTTTTTGACGCAC
		AAAACTAGCATTCCCCCTTGGGGCCTCTAAACGGGTCTTGAGGGGACTTTTGACGCAT
		AAAACTAGCATCTCCCCTTGGGGCCTCTAAACGGGTCTTGAGGGGTTTTTTGACGGGC
		AAAACTAGCATTCCCCCTTGGGGCCTCTAAACGGGTCTTGAGGGGTATTTTGACGTCA
		AAAACTAGCATTGCCCCTTGGGGCCTCTAAACGGGTCTTGAGGGGGTTTTTGACGAGC
		AAAACTAGCATTTCCCCTTGGGGCCTCTAAACGGGTCTTGAGGGGTCTTTTGACGTGC
		AAAACTAGCATAGCCCCTTGGGGCCTCTAAACGGGTCTTGAGGGGTATTTTGACGCTT
		AAAACTAGCATTGCCCCTTGGGGCCTCTAAACGGGTCTTGAGGGGTTTTTTGACGGGA
		AAAACTAGCATTCCCCCTTGGGGCCTCTAAACGGGTCTTGAGGGGTCTTTTGACGATT
		AAAACTAGCATTTCCCCTTGGGGCCTCTAAACGGGTCTTGAGGGGTTTTTTGACGCCT
		AAAACTAGCATTTCCCCTTGGGGCCTCTAAACGGGTCTTGAGGGGTTTTTTGACGGAA
		AAAACTAGCATCACCCCTTGGGGCCTCTAAACGGGTCTTGAGGGGGTTTTTGACGCGG
		AAAACTAGCATAACCCCTTGGGGCCTCTAAACGGGTCTTGAGGGGATTTTTGACGGTG
		AAAACTAGCATCACCCCTTGGGGCCTCTAAACGGGTCTTGAGGGGGCTTTTGACGCAC
		AAAACTAGCATATCCCCTTGGGGCCTCTAAACGGGTCTTGAGGGGGTTTTTGACGAGG
		AAAACTAGCATTCCCCCTTGGGGCCTCTAAACGGGTCTTGAGGGGAATTTTGACGTTG
		AAAACTAGCATTCCCCCTTGGGGCCTCTAAACGGGTCTTGAGGGGTTTTTTGACGGGA
		AAAACTAGCATTTCCCCTTGGGGCCTCTAAACGGGTCTTGAGGGGGTTTTTGACGAAT
		AAAACTAGCATCCCCCCTTGGGGCCTCTAAACGGGTCTTGAGGGGGTTTTTGACGCTC
		AAAACTAGCATGCCCCCTTGGGGCCTCTAAACGGGTCTTGAGGGGCCTTTTGACGCTG
		AAAACTAGCATCACCCCTTGGGGCCTCTAAACGGGTCTTGAGGGGGCTTTTGACGATC
		AAAACTAGCATGACCCCTTGGGGCCTCTAAACGGGTCTTGAGGGGTATTTTGACGGCA
		AAAACTAGCATAACCCCTTGGGGCCTCTAAACGGGTCTTGAGGGGTTTTTTGACGGCC
		AAAACTAGCATTTCCCCTTGGGGCCTCTAAACGGGTCTTGAGGGGTTTTTTGACGCAG
		AAAACTAGCATCCCCCCTTGGGGCCTCTAAACGGGTCTTGAGGGGATTTTTGACGAAT
		AAAACTAGCATTACCCCTTGGGGCCTCTAAACGGGTCTTGAGGGGACTTTTGACGGGT
		AAAACTAGCATATCCCCTTGGGGCCTCTAAACGGGTCTTGAGGGGGTTTTTGACGTAT
		AAAACTAGCATCACCCCTTGGGGCCTCTAAACGGGTCTTGAGGGGACTTTTGACGGTG
		AAAACTAGCATTGCCCCTTGGGGCCTCTAAACGGGTCTTGAGGGGATTTTTGACGAGG
		AAAACTAGCATTGCCCCTTGGGGCCTCTAAACGGGTCTTGAGGGGAATTTTGACGGTG
		AAAACTAGCATCCCCCCTTGGGGCCTCTAAACGGGTCTTGAGGGGTTTTTTGACGGTC
		AAAACTAGCATCTCCCCTTGGGGCCTCTAAACGGGTCTTGAGGGGCCTTTTGACGTAT
		AAAACTAGCATCACCCCTTGGGGCCTCTAAACGGGTCTTGAGGGGCCTTTTGACGTGC
		AAAACTAGCATTTCCCCTTGGGGCCTCTAAACGGGTCTTGAGGGGAGTTTTGACGCAG
		AAAACTAGCATTTCCCCTTGGGGCCTCTAAACGGGTCTTGAGGGGGGTTTTGACGGTC
		AAAACTAGCATTACCCCTTGGGGCCTCTAAACGGGTCTTGAGGGGTCTTTTGACGTGT
		AAAACTAGCATCACCCCTTGGGGCCTCTAAACGGGTCTTGAGGGGAATTTTGACGGTC
		AAAACTAGCATGTCCCCTTGGGGCCTCTAAACGGGTCTTGAGGGGCCTTTTGACGTTA
		AAAACTAGCATTTCCCCTTGGGGCCTCTAAACGGGTCTTGAGGGGATTTTTGACGCTC
		AAAACTAGCATTTCCCCTTGGGGCCTCTAAACGGGTCTTGAGGGGACTTTTGACGGTG
		AAAACTAGCATTGCCCCTTGGGGCCTCTAAACGGGTCTTGAGGGGCCTTTTGACGTTC
		AAAACTAGCATCGCCCCTTGGGGCCTCTAAACGGGTCTTGAGGGGGATTTTGACGGTA
		AAAACTAGCATTCCCCCTTGGGGCCTCTAAACGGGTCTTGAGGGGGGTTTTGACGAGC
		AAAACTAGCATGGCCCCTTGGGGCCTCTAAACGGGTCTTGAGGGGGTTTTTGACGTAC
		AAAACTAGCATAGCCCCTTGGGGCCTCTAAACGGGTCTTGAGGGGCTTTTTGACGATC
		AAAACTAGCATTTCCCCTTGGGGCCTCTAAACGGGTCTTGAGGGGGATTTTGACGCTC
		AAAACTAGCATCGCCCCTTGGGGCCTCTAAACGGGTCTTGAGGGGTTTTTTGACGCTG
		AAAACTAGCATGACCCCTTGGGGCCTCTAAACGGGTCTTGAGGGGCCTTTTGACGTTC
		AAAACTAGCATCCCCCCTTGGGGCCTCTAAACGGGTCTTGAGGGGGTTTTTGACGTCA
		AAAACTAGCATCACCCCTTGGGGCCTCTAAACGGGTCTTGAGGGGCGTTTTGACGTCA
		AAAACTAGCATTACCCCTTGGGGCCTCTAAACGGGTCTTGAGGGGGCTTTTGACGGTA
		AAAACTAGCATATCCCCTTGGGGCCTCTAAACGGGTCTTGAGGGGATTTTTGACGTGC
		AAAACTAGCATTCCCCCTTGGGGCCTCTAAACGGGTCTTGAGGGGTATTTTGACGAGT
		AAAACTAGCATCACCCCTTGGGGCCTCTAAACGGGTCTTGAGGGGTTTTTTGACGCAC
		AAAACTAGCATTACCCCTTGGGGCCTCTAAACGGGTCTTGAGGGGGGTTTTGACGAAA
		AAAACTAGCATGACCCCTTGGGGCCTCTAAACGGGTCTTGAGGGGACTTTTGACGGTG
		AAAACTAGCATATCCCCTTGGGGCCTCTAAACGGGTCTTGAGGGGCTTTTTGACGATC
		AAAACTAGCATCACCCCTTGGGGCCTCTAAACGGGTCTTGAGGGGTTTTTTGACGGCG
		AAAACTAGCATTTCCCCTTGGGGCCTCTAAACGGGTCTTGAGGGGACTTTTGACGCAT
		AAAACTAGCATCCCCCCTTGGGGCCTCTAAACGGGTCTTGAGGGGTCTTTTGACGATT
		AAAACTAGCATTCCCCCTTGGGGCCTCTAAACGGGTCTTGAGGGGTGTTTTGACGCAA
		AAAACTAGCATGGCCCCTTGGGGCCTCTAAACGGGTCTTGAGGGGCTTTTTGACGATT
		AAAACTAGCATCCCCCCTTGGGGCCTCTAAACGGGTCTTGAGGGGGTTTTTGACGAGC
		AAAACTAGCATCACCCCTTGGGGCCTCTAAACGGGTCTTGAGGGGAATTTTGACGCTA
		AAAACTAGCATCGCCCCTTGGGGCCTCTAAACGGGTCTTGAGGGGAGTTTTGACGTTA
		AAAACTAGCATTTCCCCTTGGGGCCTCTAAACGGGTCTTGAGGGGCGTTTTGACGTCT
		AAAACTAGCATCACCCCTTGGGGCCTCTAAACGGGTCTTGAGGGGATTTTTGACGTGC
		AAAACTAGCATGACCCCTTGGGGCCTCTAAACGGGTCTTGAGGGGGTTTTTGACGGCG
		AAAACTAGCATGACCCCTTGGGGCCTCTAAACGGGTCTTGAGGGGCCTTTTGACGAGA
		AAAACTAGCATATCCCCTTGGGGCCTCTAAACGGGTCTTGAGGGGGTTTTTGACGGAT
		AAAACTAGCATAACCCCTTGGGGCCTCTAAACGGGTCTTGAGGGGTTTTTTGACGATT
		AAAACTAGCATAACCCCTTGGGGCCTCTAAACGGGTCTTGAGGGGCTTTTTGACGAAC
		AAAACTAGCATGTCCCCTTGGGGCCTCTAAACGGGTCTTGAGGGGCTTTTTGACGCGG
		AAAACTAGCATCACCCCTTGGGGCCTCTAAACGGGTCTTGAGGGGCTTTTTGACGTTT
		AAAACTAGCATCCCCCCTTGGGGCCTCTAAACGGGTCTTGAGGGGAGTTTTGACGTGT
		AAAACTAGCATCACCCCTTGGGGCCTCTAAACGGGTCTTGAGGGGGTTTTTGACGCAG
		AAAACTAGCATAGCCCCTTGGGGCCTCTAAACGGGTCTTGAGGGGACTTTTGACGGGA
		AAAACTAGCATCACCCCTTGGGGCCTCTAAACGGGTCTTGAGGGGATTTTTGACGCCC
		AAAACTAGCATTGCCCCTTGGGGCCTCTAAACGGGTCTTGAGGGGAGTTTTGACGGTA
		AAAACTAGCATCGCCCCTTGGGGCCTCTAAACGGGTCTTGAGGGGCGTTTTGACGTCT
		AAAACTAGCATGCCCCCTTGGGGCCTCTAAACGGGTCTTGAGGGGTATTTTGACGCCG
		AAAACTAGCATCACCCCTTGGGGCCTCTAAACGGGTCTTGAGGGGCATTTTGACGGTC
		AAAACTAGCATGCCCCCTTGGGGCCTCTAAACGGGTCTTGAGGGGGGTTTTGACGTTG
		AAAACTAGCATCACCCCTTGGGGCCTCTAAACGGGTCTTGAGGGGCATTTTGACGGGG
		AAAACTAGCATCCCCCCTTGGGGCCTCTAAACGGGTCTTGAGGGGGGTTTTGACGCTG
		AAAACTAGCATATCCCCTTGGGGCCTCTAAACGGGTCTTGAGGGGATTTTTGACGCTT
		AAAACTAGCATTGCCCCTTGGGGCCTCTAAACGGGTCTTGAGGGGTGTTTTGACGTGG
		AAAACTAGCATGTCCCCTTGGGGCCTCTAAACGGGTCTTGAGGGGATTTTTGACGAGT
		AAAACTAGCATCGCCCCTTGGGGCCTCTAAACGGGTCTTGAGGGGGTTTTTGACGTCG
		AAAACTAGCATCTCCCCTTGGGGCCTCTAAACGGGTCTTGAGGGGCGTTTTGACGTGC
		AAAACTAGCATTGCCCCTTGGGGCCTCTAAACGGGTCTTGAGGGGTTTTTTGACGGAT
		AAAACTAGCATCACCCCTTGGGGCCTCTAAACGGGTCTTGAGGGGTATTTTGACGCGC
		AAAACTAGCATCCCCCCTTGGGGCCTCTAAACGGGTCTTGAGGGGGCTTTTGACGCTC
		AAAACTAGCATTCCCCCTTGGGGCCTCTAAACGGGTCTTGAGGGGGATTTTGACGTTT
		AAAACTAGCATACCCCCTTGGGGCCTCTAAACGGGTCTTGAGGGGTATTTTGACGGCG
		AAAACTAGCATAACCCCTTGGGGCCTCTAAACGGGTCTTGAGGGGAGTTTTGACGGGG
		AAAACTAGCATATCCCCTTGGGGCCTCTAAACGGGTCTTGAGGGGGTTTTTGACGGGC
		AAAACTAGCATCACCCCTTGGGGCCTCTAAACGGGTCTTGAGGGGCTTTTTGACGCTC
		AAAACTAGCATTACCCCTTGGGGCCTCTAAACGGGTCTTGAGGGGTTTTTTGACGAGC
		AAAACTAGCATTTCCCCTTGGGGCCTCTAAACGGGTCTTGAGGGGGTTTTTGACGCTT
		AAAACTAGCATATCCCCTTGGGGCCTCTAAACGGGTCTTGAGGGGGTTTTTGACGGCC
		AAAACTAGCATCACCCCTTGGGGCCTCTAAACGGGTCTTGAGGGGACTTTTGACGGTC
		AAAACTAGCATGCCCCCTTGGGGCCTCTAAACGGGTCTTGAGGGGGTTTTTGACGCCG
		AAAACTAGCATTTCCCCTTGGGGCCTCTAAACGGGTCTTGAGGGGTTTTTTGACGCTG
		AAAACTAGCATGCCCCCTTGGGGCCTCTAAACGGGTCTTGAGGGGTTTTTTGACGATA
		AAAACTAGCATTCCCCCTTGGGGCCTCTAAACGGGTCTTGAGGGGTTTTTTGACGCTG
		AAAACTAGCATACCCCCTTGGGGCCTCTAAACGGGTCTTGAGGGGTCTTTTGACGCGC
		AAAACTAGCATCACCCCTTGGGGCCTCTAAACGGGTCTTGAGGGGATTTTTGACGATG
		AAAACTAGCATAACCCCTTGGGGCCTCTAAACGGGTCTTGAGGGGAATTTTGACGTAC
		AAAACTAGCATCCCCCCTTGGGGCCTCTAAACGGGTCTTGAGGGGGTTTTTGACGCAA
		AAAACTAGCATCCCCCCTTGGGGCCTCTAAACGGGTCTTGAGGGGGTTTTTGACGCTC
		AAAACTAGCATATCCCCTTGGGGCCTCTAAACGGGTCTTGAGGGGACTTTTGACGTGT
		AAAACTAGCATATCCCCTTGGGGCCTCTAAACGGGTCTTGAGGGGTTTTTTGACGCTG
		AAAACTAGCATCACCCCTTGGGGCCTCTAAACGGGTCTTGAGGGGTTTTTTGACGTAT
		AAAACTAGCATAGCCCCTTGGGGCCTCTAAACGGGTCTTGAGGGGAGTTTTGACGGCA
		AAAACTAGCATCGCCCCTTGGGGCCTCTAAACGGGTCTTGAGGGGAGTTTTGACGTTC
		AAAACTAGCATATCCCCTTGGGGCCTCTAAACGGGTCTTGAGGGGATTTTTGACGGTT
		AAAACTAGCATCACCCCTTGGGGCCTCTAAACGGGTCTTGAGGGGTATTTTGACGGGG
		AAAACTAGCATGGCCCCTTGGGGCCTCTAAACGGGTCTTGAGGGGCCTTTTGACGCAA
		AAAACTAGCATGACCCCTTGGGGCCTCTAAACGGGTCTTGAGGGGCGTTTTGACGGTC
		AAAACTAGCATATCCCCTTGGGGCCTCTAAACGGGTCTTGAGGGGTTTTTTGACGTAT
		AAAACTAGCATATCCCCTTGGGGCCTCTAAACGGGTCTTGAGGGGGGTTTTGACGCCC
		AAAACTAGCATGTCCCCTTGGGGCCTCTAAACGGGTCTTGAGGGGTTTTTTGACGGGC
		AAAACTAGCATTCCCCCTTGGGGCCTCTAAACGGGTCTTGAGGGGACTTTTGACGTGT
		AAAACTAGCATAGCCCCTTGGGGCCTCTAAACGGGTCTTGAGGGGAGTTTTGACGCCC
		AAAACTAGCATCACCCCTTGGGGCCTCTAAACGGGTCTTGAGGGGTTTTTTGACGCTG
		AAAACTAGCATCACCCCTTGGGGCCTCTAAACGGGTCTTGAGGGGGTTTTTGACGGTC
		AAAACTAGCATCACCCCTTGGGGCCTCTAAACGGGTCTTGAGGGGGTTTTTGACGTAC
		AAAACTAGCATAGCCCCTTGGGGCCTCTAAACGGGTCTTGAGGGGGTTTTTGACGGTC
		AAAACTAGCATCACCCCTTGGGGCCTCTAAACGGGTCTTGAGGGGCGTTTTGACGATC
		AAAACTAGCATGACCCCTTGGGGCCTCTAAACGGGTCTTGAGGGGCCTTTTGACGGCG
		AAAACTAGCATAACCCCTTGGGGCCTCTAAACGGGTCTTGAGGGGGGTTTTGACGGCC
		AAAACTAGCATGGCCCCTTGGGGCCTCTAAACGGGTCTTGAGGGGATTTTTGACGCCG
		AAAACTAGCATTTCCCCTTGGGGCCTCTAAACGGGTCTTGAGGGGTCTTTTGACGGCA
		AAAACTAGCATTGCCCCTTGGGGCCTCTAAACGGGTCTTGAGGGGATTTTTGACGTAG
		AAAACTAGCATATCCCCTTGGGGCCTCTAAACGGGTCTTGAGGGGGTTTTTGACGCTA
		AAAACTAGCATGACCCCTTGGGGCCTCTAAACGGGTCTTGAGGGGGTTTTTGACGTGC
		AAAACTAGCATTACCCCTTGGGGCCTCTAAACGGGTCTTGAGGGGTTTTTTGACGTTT
		AAAACTAGCATTGCCCCTTGGGGCCTCTAAACGGGTCTTGAGGGGGGTTTTGACGCCG
		AAAACTAGCATATCCCCTTGGGGCCTCTAAACGGGTCTTGAGGGGCATTTTGACGCGT
		AAAACTAGCATTACCCCTTGGGGCCTCTAAACGGGTCTTGAGGGGACTTTTGACGCGT
		AAAACTAGCATAGCCCCTTGGGGCCTCTAAACGGGTCTTGAGGGGGCTTTTGACGGCA
		AAAACTAGCATCACCCCTTGGGGCCTCTAAACGGGTCTTGAGGGGGTTTTTGACGCTG
		AAAACTAGCATCACCCCTTGGGGCCTCTAAACGGGTCTTGAGGGGTTTTTTGACGGCT
		AAAACTAGCATACCCCCTTGGGGCCTCTAAACGGGTCTTGAGGGGACTTTTGACGCGT
		AAAACTAGCATATCCCCTTGGGGCCTCTAAACGGGTCTTGAGGGGTGTTTTGACGGCC
		AAAACTAGCATCCCCCCTTGGGGCCTCTAAACGGGTCTTGAGGGGTTTTTTGACGTGC
		AAAACTAGCATATCCCCTTGGGGCCTCTAAACGGGTCTTGAGGGGACTTTTGACGCAT
		AAAACTAGCATAACCCCTTGGGGCCTCTAAACGGGTCTTGAGGGGGTTTTTGACGTTC
		AAAACTAGCATGTCCCCTTGGGGCCTCTAAACGGGTCTTGAGGGGCCTTTTGACGTGA
		AAAACTAGCATCACCCCTTGGGGCCTCTAAACGGGTCTTGAGGGGCATTTTGACGTTG
		AAAACTAGCATCCCCCCTTGGGGCCTCTAAACGGGTCTTGAGGGGTGTTTTGACGAAC
		AAAACTAGCATCACCCCTTGGGGCCTCTAAACGGGTCTTGAGGGGCATTTTGACGTGC
		AAAACTAGCATCGCCCCTTGGGGCCTCTAAACGGGTCTTGAGGGGCATTTTGACGGTC
		AAAACTAGCATGACCCCTTGGGGCCTCTAAACGGGTCTTGAGGGGTTTTTTGACGCTG
		AAAACTAGCATGGCCCCTTGGGGCCTCTAAACGGGTCTTGAGGGGCTTTTTGACGCGG
		AAAACTAGCATAGCCCCTTGGGGCCTCTAAACGGGTCTTGAGGGGGATTTTGACGTGT
		AAAACTAGCATATCCCCTTGGGGCCTCTAAACGGGTCTTGAGGGGGTTTTTGACGCCC
		AAAACTAGCATATCCCCTTGGGGCCTCTAAACGGGTCTTGAGGGGGTTTTTGACGAAT
		AAAACTAGCATACCCCCTTGGGGCCTCTAAACGGGTCTTGAGGGGTCTTTTGACGTTT
		AAAACTAGCATATCCCCTTGGGGCCTCTAAACGGGTCTTGAGGGGCATTTTGACGCCT
		AAAACTAGCATGCCCCCTTGGGGCCTCTAAACGGGTCTTGAGGGGGTTTTTGACGCGA
		AAAACTAGCATCGCCCCTTGGGGCCTCTAAACGGGTCTTGAGGGGGATTTTGACGGTA
		AAAACTAGCATATCCCCTTGGGGCCTCTAAACGGGTCTTGAGGGGGTTTTTGACGTAT
		AAAACTAGCATGCCCCCTTGGGGCCTCTAAACGGGTCTTGAGGGGCTTTTTGACGCGG
		AAAACTAGCATGACCCCTTGGGGCCTCTAAACGGGTCTTGAGGGGGATTTTGACGCAG
		AAAACTAGCATATCCCCTTGGGGCCTCTAAACGGGTCTTGAGGGGTTTTTTGACGCCT
		AAAACTAGCATTTCCCCTTGGGGCCTCTAAACGGGTCTTGAGGGGGTTTTTGACGTAC
		AAAACTAGCATATCCCCTTGGGGCCTCTAAACGGGTCTTGAGGGGCTTTTTGACGACA
		AAAACTAGCATCACCCCTTGGGGCCTCTAAACGGGTCTTGAGGGGCATTTTGACGCGC
		AAAACTAGCATATCCCCTTGGGGCCTCTAAACGGGTCTTGAGGGGGTTTTTGACGCCT
		AAAACTAGCATGACCCCTTGGGGCCTCTAAACGGGTCTTGAGGGGCTTTTTGACGTTT
		AAAACTAGCATCCCCCCTTGGGGCCTCTAAACGGGTCTTGAGGGGGTTTTTGACGATG
		AAAACTAGCATTTCCCCTTGGGGCCTCTAAACGGGTCTTGAGGGGTATTTTGACGAGT
		AAAACTAGCATCGCCCCTTGGGGCCTCTAAACGGGTCTTGAGGGGAGTTTTGACGTTA
		AAAACTAGCATTCCCCCTTGGGGCCTCTAAACGGGTCTTGAGGGGTTTTTTGACGTCG
		AAAACTAGCATTTCCCCTTGGGGCCTCTAAACGGGTCTTGAGGGGCGTTTTGACGTCT
		AAAACTAGCATTACCCCTTGGGGCCTCTAAACGGGTCTTGAGGGGACTTTTGACGTAC
		AAAACTAGCATCGCCCCTTGGGGCCTCTAAACGGGTCTTGAGGGGCATTTTGACGAAG
		AAAACTAGCATTACCCCTTGGGGCCTCTAAACGGGTCTTGAGGGGTTTTTTGACGCTG
		AAAACTAGCATCCCCCCTTGGGGCCTCTAAACGGGTCTTGAGGGGGCTTTTGACGCTC
		AAAACTAGCATCACCCCTTGGGGCCTCTAAACGGGTCTTGAGGGGCTTTTTGACGATT
		AAAACTAGCATCACCCCTTGGGGCCTCTAAACGGGTCTTGAGGGGTTTTTTGACGCAA
		AAAACTAGCATATCCCCTTGGGGCCTCTAAACGGGTCTTGAGGGGACTTTTGACGGGT
		AAAACTAGCATGCCCCCTTGGGGCCTCTAAACGGGTCTTGAGGGGGTTTTTGACGGAT
		AAAACTAGCATTTCCCCTTGGGGCCTCTAAACGGGTCTTGAGGGGATTTTTGACGATA
		AAAACTAGCATCACCCCTTGGGGCCTCTAAACGGGTCTTGAGGGGTTTTTTGACGCTC
		AAAACTAGCATTCCCCCTTGGGGCCTCTAAACGGGTCTTGAGGGGTATTTTGACGCTC
		AAAACTAGCATCACCCCTTGGGGCCTCTAAACGGGTCTTGAGGGGTTTTTTGACGAAG
		AAAACTAGCATCTCCCCTTGGGGCCTCTAAACGGGTCTTGAGGGGCCTTTTGACGCGT
		AAAACTAGCATATCCCCTTGGGGCCTCTAAACGGGTCTTGAGGGGGTTTTTGACGCTC
		AAAACTAGCATTCCCCCTTGGGGCCTCTAAACGGGTCTTGAGGGGAGTTTTGACGGGG
		AAAACTAGCATATCCCCTTGGGGCCTCTAAACGGGTCTTGAGGGGTATTTTGACGAGG
		AAAACTAGCATCACCCCTTGGGGCCTCTAAACGGGTCTTGAGGGGTTTTTTGACGCTG
		AAAACTAGCATTACCCCTTGGGGCCTCTAAACGGGTCTTGAGGGGTATTTTGACGAGC
		AAAACTAGCATATCCCCTTGGGGCCTCTAAACGGGTCTTGAGGGGAATTTTGACGGTG
		AAAACTAGCATCGCCCCTTGGGGCCTCTAAACGGGTCTTGAGGGGGTTTTTGACGTCG
		AAAACTAGCATGTCCCCTTGGGGCCTCTAAACGGGTCTTGAGGGGCATTTTGACGCTC
		AAAACTAGCATTTCCCCTTGGGGCCTCTAAACGGGTCTTGAGGGGTATTTTGACGCTC
		AAAACTAGCATAGCCCCTTGGGGCCTCTAAACGGGTCTTGAGGGGCCTTTTGACGCCT
		AAAACTAGCATGGCCCCTTGGGGCCTCTAAACGGGTCTTGAGGGGTTTTTTGACGAGC
		AAAACTAGCATATCCCCTTGGGGCCTCTAAACGGGTCTTGAGGGGATTTTTGACGCTT
		AAAACTAGCATCACCCCTTGGGGCCTCTAAACGGGTCTTGAGGGGAATTTTGACGTCC
		AAAACTAGCATATCCCCTTGGGGCCTCTAAACGGGTCTTGAGGGGTGTTTTGACGTCC
		AAAACTAGCATGTCCCCTTGGGGCCTCTAAACGGGTCTTGAGGGGATTTTTGACGTTG
		AAAACTAGCATGGCCCCTTGGGGCCTCTAAACGGGTCTTGAGGGGGTTTTTGACGGTG
		AAAACTAGCATGACCCCTTGGGGCCTCTAAACGGGTCTTGAGGGGAGTTTTGACGTGA
		AAAACTAGCATACCCCCTTGGGGCCTCTAAACGGGTCTTGAGGGGGTTTTTGACGGTA
		AAAACTAGCATAGCCCCTTGGGGCCTCTAAACGGGTCTTGAGGGGTCTTTTGACGGTG
		AAAACTAGCATTGCCCCTTGGGGCCTCTAAACGGGTCTTGAGGGGGGTTTTGACGCCG
		AAAACTAGCATCACCCCTTGGGGCCTCTAAACGGGTCTTGAGGGGTTTTTTGACGTCC
		AAAACTAGCATGCCCCCTTGGGGCCTCTAAACGGGTCTTGAGGGGCTTTTTGACGTTC
		AAAACTAGCATCTCCCCTTGGGGCCTCTAAACGGGTCTTGAGGGGTTTTTTGACGAGT
		AAAACTAGCATGCCCCCTTGGGGCCTCTAAACGGGTCTTGAGGGGTTTTTTGACGATA
		AAAACTAGCATTCCCCCTTGGGGCCTCTAAACGGGTCTTGAGGGGTGTTTTGACGCGC
		AAAACTAGCATTACCCCTTGGGGCCTCTAAACGGGTCTTGAGGGGATTTTTGACGGGA
		AAAACTAGCATTTCCCCTTGGGGCCTCTAAACGGGTCTTGAGGGGGCTTTTGACGCCT
		AAAACTAGCATGTCCCCTTGGGGCCTCTAAACGGGTCTTGAGGGGCATTTTGACGATA
		AAAACTAGCATTACCCCTTGGGGCCTCTAAACGGGTCTTGAGGGGGATTTTGACGTGC
		AAAACTAGCATAACCCCTTGGGGCCTCTAAACGGGTCTTGAGGGGGGTTTTGACGGTC
		AAAACTAGCATATCCCCTTGGGGCCTCTAAACGGGTCTTGAGGGGAATTTTGACGGCC
		AAAACTAGCATCGCCCCTTGGGGCCTCTAAACGGGTCTTGAGGGGGCTTTTGACGGTG
		AAAACTAGCATTACCCCTTGGGGCCTCTAAACGGGTCTTGAGGGGCTTTTTGACGCTC
		AAAACTAGCATGTCCCCTTGGGGCCTCTAAACGGGTCTTGAGGGGAGTTTTGACGGTC
		AAAACTAGCATTGCCCCTTGGGGCCTCTAAACGGGTCTTGAGGGGTATTTTGACGTGC
		AAAACTAGCATCACCCCTTGGGGCCTCTAAACGGGTCTTGAGGGGCTTTTTGACGGTC
		AAAACTAGCATTACCCCTTGGGGCCTCTAAACGGGTCTTGAGGGGAATTTTGACGTTC
		AAAACTAGCATTCCCCCTTGGGGCCTCTAAACGGGTCTTGAGGGGCGTTTTGACGGGC
		AAAACTAGCATCGCCCCTTGGGGCCTCTAAACGGGTCTTGAGGGGGTTTTTGACGCCG
		AAAACTAGCATCACCCCTTGGGGCCTCTAAACGGGTCTTGAGGGGGATTTTGACGCAC
		AAAACTAGCATTGCCCCTTGGGGCCTCTAAACGGGTCTTGAGGGGCTTTTTGACGGTT
		AAAACTAGCATAGCCCCTTGGGGCCTCTAAACGGGTCTTGAGGGGTTTTTTGACGGGC
		AAAACTAGCATTTCCCCTTGGGGCCTCTAAACGGGTCTTGAGGGGATTTTTGACGTGG
		AAAACTAGCATGACCCCTTGGGGCCTCTAAACGGGTCTTGAGGGGATTTTTGACGCGA
		AAAACTAGCATTTCCCCTTGGGGCCTCTAAACGGGTCTTGAGGGGCGTTTTGACGATC
		AAAACTAGCATACCCCCTTGGGGCCTCTAAACGGGTCTTGAGGGGATTTTTGACGAAT
		AAAACTAGCATAACCCCTTGGGGCCTCTAAACGGGTCTTGAGGGGCATTTTGACGCCG
		AAAACTAGCATAACCCCTTGGGGCCTCTAAACGGGTCTTGAGGGGTTTTTTGACGAGA
		AAAACTAGCATCCCCCCTTGGGGCCTCTAAACGGGTCTTGAGGGGATTTTTGACGTTC
		AAAACTAGCATTTCCCCTTGGGGCCTCTAAACGGGTCTTGAGGGGACTTTTGACGTGC
		AAAACTAGCATCTCCCCTTGGGGCCTCTAAACGGGTCTTGAGGGGCGTTTTGACGGAG
		AAAACTAGCATTTCCCCTTGGGGCCTCTAAACGGGTCTTGAGGGGGCTTTTGACGGTG
		AAAACTAGCATATCCCCTTGGGGCCTCTAAACGGGTCTTGAGGGGTATTTTGACGCTC
		AAAACTAGCATGTCCCCTTGGGGCCTCTAAACGGGTCTTGAGGGGTGTTTTGACGTGG
		AAAACTAGCATATCCCCTTGGGGCCTCTAAACGGGTCTTGAGGGGAATTTTGACGGTT
		AAAACTAGCATAGCCCCTTGGGGCCTCTAAACGGGTCTTGAGGGGTTTTTTGACGATT
		AAAACTAGCATATCCCCTTGGGGCCTCTAAACGGGTCTTGAGGGGAATTTTGACGAGC
		AAAACTAGCATTTCCCCTTGGGGCCTCTAAACGGGTCTTGAGGGGTCTTTTGACGCAT
		AAAACTAGCATTACCCCTTGGGGCCTCTAAACGGGTCTTGAGGGGCATTTTGACGGAC
		AAAACTAGCATGGCCCCTTGGGGCCTCTAAACGGGTCTTGAGGGGGATTTTGACGCGG
		AAAACTAGCATGGCCCCTTGGGGCCTCTAAACGGGTCTTGAGGGGGGTTTTGACGAAC
		AAAACTAGCATAACCCCTTGGGGCCTCTAAACGGGTCTTGAGGGGAATTTTGACGTTG
		AAAACTAGCATTACCCCTTGGGGCCTCTAAACGGGTCTTGAGGGGCTTTTTGACGGTA
		AAAACTAGCATCACCCCTTGGGGCCTCTAAACGGGTCTTGAGGGGGATTTTGACGATA
		AAAACTAGCATTTCCCCTTGGGGCCTCTAAACGGGTCTTGAGGGGGATTTTGACGTAT
		AAAACTAGCATAGCCCCTTGGGGCCTCTAAACGGGTCTTGAGGGGTATTTTGACGGGG
		AAAACTAGCATATCCCCTTGGGGCCTCTAAACGGGTCTTGAGGGGTATTTTGACGTGA
		AAAACTAGCATTACCCCTTGGGGCCTCTAAACGGGTCTTGAGGGGCATTTTGACGGTG
		AAAACTAGCATTTCCCCTTGGGGCCTCTAAACGGGTCTTGAGGGGTTTTTTGACGCTG
		AAAACTAGCATAGCCCCTTGGGGCCTCTAAACGGGTCTTGAGGGGTCTTTTGACGCGC
		AAAACTAGCATAGCCCCTTGGGGCCTCTAAACGGGTCTTGAGGGGTTTTTTGACGGTG
		AAAACTAGCATATCCCCTTGGGGCCTCTAAACGGGTCTTGAGGGGTTTTTTGACGCAC
		AAAACTAGCATAACCCCTTGGGGCCTCTAAACGGGTCTTGAGGGGGTTTTTGACGGTT
		AAAACTAGCATAACCCCTTGGGGCCTCTAAACGGGTCTTGAGGGGTATTTTGACGCAC
		AAAACTAGCATCACCCCTTGGGGCCTCTAAACGGGTCTTGAGGGGTCTTTTGACGATG
		AAAACTAGCATCCCCCCTTGGGGCCTCTAAACGGGTCTTGAGGGGGATTTTGACGGAT
		AAAACTAGCATTTCCCCTTGGGGCCTCTAAACGGGTCTTGAGGGGCATTTTGACGGTC
		AAAACTAGCATTCCCCCTTGGGGCCTCTAAACGGGTCTTGAGGGGACTTTTGACGGGG
		AAAACTAGCATTGCCCCTTGGGGCCTCTAAACGGGTCTTGAGGGGTATTTTGACGTAC
		AAAACTAGCATGACCCCTTGGGGCCTCTAAACGGGTCTTGAGGGGTGTTTTGACGATG
		AAAACTAGCATGGCCCCTTGGGGCCTCTAAACGGGTCTTGAGGGGGCTTTTGACGAGC
		AAAACTAGCATTTCCCCTTGGGGCCTCTAAACGGGTCTTGAGGGGATTTTTGACGACC
		AAAACTAGCATTCCCCCTTGGGGCCTCTAAACGGGTCTTGAGGGGGGTTTTGACGTTC
		AAAACTAGCATCCCCCCTTGGGGCCTCTAAACGGGTCTTGAGGGGCGTTTTGACGCGT
		AAAACTAGCATACCCCCTTGGGGCCTCTAAACGGGTCTTGAGGGGGTTTTTGACGTCC
		AAAACTAGCATTTCCCCTTGGGGCCTCTAAACGGGTCTTGAGGGGTATTTTGACGCGC
		AAAACTAGCATTCCCCCTTGGGGCCTCTAAACGGGTCTTGAGGGGGCTTTTGACGAGG
		AAAACTAGCATACCCCCTTGGGGCCTCTAAACGGGTCTTGAGGGGCTTTTTGACGTGA
		AAAACTAGCATCTCCCCTTGGGGCCTCTAAACGGGTCTTGAGGGGAGTTTTGACGCAG
		AAAACTAGCATATCCCCTTGGGGCCTCTAAACGGGTCTTGAGGGGTTTTTTGACGTGC
		AAAACTAGCATAACCCCTTGGGGCCTCTAAACGGGTCTTGAGGGGTTTTTTGACGCTC
		AAAACTAGCATTGCCCCTTGGGGCCTCTAAACGGGTCTTGAGGGGTATTTTGACGGTA
		AAAACTAGCATGTCCCCTTGGGGCCTCTAAACGGGTCTTGAGGGGTTTTTTGACGCTG
		AAAACTAGCATCACCCCTTGGGGCCTCTAAACGGGTCTTGAGGGGAATTTTGACGGTG
		AAAACTAGCATCACCCCTTGGGGCCTCTAAACGGGTCTTGAGGGGGCTTTTGACGGTA
		AAAACTAGCATACCCCCTTGGGGCCTCTAAACGGGTCTTGAGGGGGCTTTTGACGGGG
		AAAACTAGCATCGCCCCTTGGGGCCTCTAAACGGGTCTTGAGGGGGATTTTGACGCGT
		AAAACTAGCATTTCCCCTTGGGGCCTCTAAACGGGTCTTGAGGGGTATTTTGACGTGC
		AAAACTAGCATAACCCCTTGGGGCCTCTAAACGGGTCTTGAGGGGAATTTTGACGGAG
		AAAACTAGCATTGCCCCTTGGGGCCTCTAAACGGGTCTTGAGGGGCTTTTTGACGGTC
		AAAACTAGCATGCCCCCTTGGGGCCTCTAAACGGGTCTTGAGGGGGGTTTTGACGGAG
		AAAACTAGCATGTCCCCTTGGGGCCTCTAAACGGGTCTTGAGGGGGCTTTTGACGATC
		AAAACTAGCATCTCCCCTTGGGGCCTCTAAACGGGTCTTGAGGGGCCTTTTGACGATT
		AAAACTAGCATTGCCCCTTGGGGCCTCTAAACGGGTCTTGAGGGGGTTTTTGACGAGT
		AAAACTAGCATCGCCCCTTGGGGCCTCTAAACGGGTCTTGAGGGGTGTTTTGACGCTG
		AAAACTAGCATAGCCCCTTGGGGCCTCTAAACGGGTCTTGAGGGGGCTTTTGACGCCT
		AAAACTAGCATCCCCCCTTGGGGCCTCTAAACGGGTCTTGAGGGGAATTTTGACGGCG
		AAAACTAGCATACCCCCTTGGGGCCTCTAAACGGGTCTTGAGGGGGTTTTTGACGGTC
		AAAACTAGCATTTCCCCTTGGGGCCTCTAAACGGGTCTTGAGGGGTATTTTGACGGGT
		AAAACTAGCATTGCCCCTTGGGGCCTCTAAACGGGTCTTGAGGGGCATTTTGACGCAT
		AAAACTAGCATTCCCCCTTGGGGCCTCTAAACGGGTCTTGAGGGGAGTTTTGACGCTT
		AAAACTAGCATTACCCCTTGGGGCCTCTAAACGGGTCTTGAGGGGTTTTTTGACGAAT
		AAAACTAGCATGGCCCCTTGGGGCCTCTAAACGGGTCTTGAGGGGATTTTTGACGCCG
		AAAACTAGCATATCCCCTTGGGGCCTCTAAACGGGTCTTGAGGGGATTTTTGACGATT
		AAAACTAGCATGTCCCCTTGGGGCCTCTAAACGGGTCTTGAGGGGATTTTTGACGAGT
		AAAACTAGCATTCCCCCTTGGGGCCTCTAAACGGGTCTTGAGGGGTTTTTTGACGGTG
		AAAACTAGCATTCCCCCTTGGGGCCTCTAAACGGGTCTTGAGGGGTGTTTTGACGTAC
		AAAACTAGCATCGCCCCTTGGGGCCTCTAAACGGGTCTTGAGGGGGATTTTGACGCAC
		AAAACTAGCATCGCCCCTTGGGGCCTCTAAACGGGTCTTGAGGGGTATTTTGACGTGC
		AAAACTAGCATCCCCCCTTGGGGCCTCTAAACGGGTCTTGAGGGGGTTTTTGACGTGC
		AAAACTAGCATTACCCCTTGGGGCCTCTAAACGGGTCTTGAGGGGCATTTTGACGGGT
		AAAACTAGCATGTCCCCTTGGGGCCTCTAAACGGGTCTTGAGGGGATTTTTGACGTAC
		AAAACTAGCATTTCCCCTTGGGGCCTCTAAACGGGTCTTGAGGGGTTTTTTGACGATG
		AAAACTAGCATATCCCCTTGGGGCCTCTAAACGGGTCTTGAGGGGAATTTTGACGGAG
		AAAACTAGCATCCCCCCTTGGGGCCTCTAAACGGGTCTTGAGGGGCTTTTTGACGCGC
		AAAACTAGCATTGCCCCTTGGGGCCTCTAAACGGGTCTTGAGGGGTTTTTTGACGGTA
		AAAACTAGCATCGCCCCTTGGGGCCTCTAAACGGGTCTTGAGGGGGCTTTTGACGTTC
		AAAACTAGCATATCCCCTTGGGGCCTCTAAACGGGTCTTGAGGGGCGTTTTGACGGTT
		AAAACTAGCATTGCCCCTTGGGGCCTCTAAACGGGTCTTGAGGGGAATTTTGACGGAT
		AAAACTAGCATATCCCCTTGGGGCCTCTAAACGGGTCTTGAGGGGCTTTTTGACGCAC
		AAAACTAGCATAGCCCCTTGGGGCCTCTAAACGGGTCTTGAGGGGGTTTTTGACGTAG
		AAAACTAGCATCACCCCTTGGGGCCTCTAAACGGGTCTTGAGGGGTTTTTTGACGATG
		AAAACTAGCATCACCCCTTGGGGCCTCTAAACGGGTCTTGAGGGGATTTTTGACGGTA
		AAAACTAGCATTCCCCCTTGGGGCCTCTAAACGGGTCTTGAGGGGTGTTTTGACGTGC
		AAAACTAGCATTCCCCCTTGGGGCCTCTAAACGGGTCTTGAGGGGTATTTTGACGGTC
		AAAACTAGCATCGCCCCTTGGGGCCTCTAAACGGGTCTTGAGGGGTTTTTTGACGTTG
		AAAACTAGCATACCCCCTTGGGGCCTCTAAACGGGTCTTGAGGGGTTTTTTGACGCCG
		AAAACTAGCATGACCCCTTGGGGCCTCTAAACGGGTCTTGAGGGGCATTTTGACGTAT
		AAAACTAGCATTGCCCCTTGGGGCCTCTAAACGGGTCTTGAGGGGCATTTTGACGAGC
		AAAACTAGCATTACCCCTTGGGGCCTCTAAACGGGTCTTGAGGGGCTTTTTGACGTAC
		AAAACTAGCATTCCCCCTTGGGGCCTCTAAACGGGTCTTGAGGGGTGTTTTGACGGGG
		AAAACTAGCATGGCCCCTTGGGGCCTCTAAACGGGTCTTGAGGGGGATTTTGACGAGT
		AAAACTAGCATTCCCCCTTGGGGCCTCTAAACGGGTCTTGAGGGGCCTTTTGACGGTG
		AAAACTAGCATTTCCCCTTGGGGCCTCTAAACGGGTCTTGAGGGGAATTTTGACGTAG
		AAAACTAGCATATCCCCTTGGGGCCTCTAAACGGGTCTTGAGGGGTTTTTTGACGCTG
		AAAACTAGCATCACCCCTTGGGGCCTCTAAACGGGTCTTGAGGGGCATTTTGACGGTC
		AAAACTAGCATAACCCCTTGGGGCCTCTAAACGGGTCTTGAGGGGCTTTTTGACGGGC
		AAAACTAGCATTACCCCTTGGGGCCTCTAAACGGGTCTTGAGGGGGGTTTTGACGTGC
		AAAACTAGCATTGCCCCTTGGGGCCTCTAAACGGGTCTTGAGGGGGTTTTTGACGCAG
		AAAACTAGCATTGCCCCTTGGGGCCTCTAAACGGGTCTTGAGGGGGATTTTGACGCGC
		AAAACTAGCATTCCCCCTTGGGGCCTCTAAACGGGTCTTGAGGGGTATTTTGACGTAA
		AAAACTAGCATGACCCCTTGGGGCCTCTAAACGGGTCTTGAGGGGTATTTTGACGTCG
		AAAACTAGCATCCCCCCTTGGGGCCTCTAAACGGGTCTTGAGGGGAATTTTGACGGTC
		AAAACTAGCATACCCCCTTGGGGCCTCTAAACGGGTCTTGAGGGGTGTTTTGACGACT
		AAAACTAGCATCCCCCCTTGGGGCCTCTAAACGGGTCTTGAGGGGGTTTTTGACGATT
		AAAACTAGCATTACCCCTTGGGGCCTCTAAACGGGTCTTGAGGGGGCTTTTGACGGGG
		AAAACTAGCATAACCCCTTGGGGCCTCTAAACGGGTCTTGAGGGGTTTTTTGACGGGA
		AAAACTAGCATCGCCCCTTGGGGCCTCTAAACGGGTCTTGAGGGGCATTTTGACGCGC
		AAAACTAGCATGTCCCCTTGGGGCCTCTAAACGGGTCTTGAGGGGGGTTTTGACGCTC
		AAAACTAGCATTCCCCCTTGGGGCCTCTAAACGGGTCTTGAGGGGTGTTTTGACGAGG
		AAAACTAGCATTCCCCCTTGGGGCCTCTAAACGGGTCTTGAGGGGGCTTTTGACGTGA
		AAAACTAGCATGCCCCCTTGGGGCCTCTAAACGGGTCTTGAGGGGGTTTTTGACGGGC
		AAAACTAGCATAACCCCTTGGGGCCTCTAAACGGGTCTTGAGGGGGTTTTTGACGTGA
		AAAACTAGCATTTCCCCTTGGGGCCTCTAAACGGGTCTTGAGGGGGTTTTTGACGCTT
		AAAACTAGCATGACCCCTTGGGGCCTCTAAACGGGTCTTGAGGGGATTTTTGACGTGC
		AAAACTAGCATTTCCCCTTGGGGCCTCTAAACGGGTCTTGAGGGGCTTTTTGACGGTT
		AAAACTAGCATTACCCCTTGGGGCCTCTAAACGGGTCTTGAGGGGCCTTTTGACGTAG
		AAAACTAGCATATCCCCTTGGGGCCTCTAAACGGGTCTTGAGGGGTATTTTGACGGAT
		AAAACTAGCATCACCCCTTGGGGCCTCTAAACGGGTCTTGAGGGGTATTTTGACGCTA
		AAAACTAGCATAACCCCTTGGGGCCTCTAAACGGGTCTTGAGGGGGCTTTTGACGACC
		AAAACTAGCATAACCCCTTGGGGCCTCTAAACGGGTCTTGAGGGGTTTTTTGACGCTG
		AAAACTAGCATGCCCCCTTGGGGCCTCTAAACGGGTCTTGAGGGGGTTTTTGACGCCG
		AAAACTAGCATTTCCCCTTGGGGCCTCTAAACGGGTCTTGAGGGGCGTTTTGACGACG
		AAAACTAGCATATCCCCTTGGGGCCTCTAAACGGGTCTTGAGGGGGCTTTTGACGGAG
		AAAACTAGCATAACCCCTTGGGGCCTCTAAACGGGTCTTGAGGGGCCTTTTGACGGAA
		AAAACTAGCATCTCCCCTTGGGGCCTCTAAACGGGTCTTGAGGGGTTTTTTGACGAGC
		AAAACTAGCATGTCCCCTTGGGGCCTCTAAACGGGTCTTGAGGGGTATTTTGACGCAT
		AAAACTAGCATAACCCCTTGGGGCCTCTAAACGGGTCTTGAGGGGGTTTTTGACGGCC
		AAAACTAGCATGACCCCTTGGGGCCTCTAAACGGGTCTTGAGGGGTATTTTGACGAGC
		AAAACTAGCATTTCCCCTTGGGGCCTCTAAACGGGTCTTGAGGGGGATTTTGACGGTT
		AAAACTAGCATTACCCCTTGGGGCCTCTAAACGGGTCTTGAGGGGGTTTTTGACGGTC
		AAAACTAGCATTTCCCCTTGGGGCCTCTAAACGGGTCTTGAGGGGACTTTTGACGTTG
		AAAACTAGCATTGCCCCTTGGGGCCTCTAAACGGGTCTTGAGGGGTCTTTTGACGCTT
		AAAACTAGCATCACCCCTTGGGGCCTCTAAACGGGTCTTGAGGGGACTTTTGACGGCG
		AAAACTAGCATACCCCCTTGGGGCCTCTAAACGGGTCTTGAGGGGTTTTTTGACGAGG
		AAAACTAGCATTACCCCTTGGGGCCTCTAAACGGGTCTTGAGGGGTATTTTGACGGTC
		AAAACTAGCATTTCCCCTTGGGGCCTCTAAACGGGTCTTGAGGGGCATTTTGACGGGG
		AAAACTAGCATACCCCCTTGGGGCCTCTAAACGGGTCTTGAGGGGATTTTTGACGGGA
		AAAACTAGCATATCCCCTTGGGGCCTCTAAACGGGTCTTGAGGGGAATTTTGACGTCC
		AAAACTAGCATTTCCCCTTGGGGCCTCTAAACGGGTCTTGAGGGGAGTTTTGACGCCT
		AAAACTAGCATTTCCCCTTGGGGCCTCTAAACGGGTCTTGAGGGGCATTTTGACGCGA
		AAAACTAGCATCACCCCTTGGGGCCTCTAAACGGGTCTTGAGGGGACTTTTGACGGTC
		AAAACTAGCATAGCCCCTTGGGGCCTCTAAACGGGTCTTGAGGGGGCTTTTGACGTGG
		AAAACTAGCATTGCCCCTTGGGGCCTCTAAACGGGTCTTGAGGGGATTTTTGACGGGC
		AAAACTAGCATTCCCCCTTGGGGCCTCTAAACGGGTCTTGAGGGGGTTTTTGACGCCG
		AAAACTAGCATGTCCCCTTGGGGCCTCTAAACGGGTCTTGAGGGGTTTTTTGACGGGG
		AAAACTAGCATCACCCCTTGGGGCCTCTAAACGGGTCTTGAGGGGGTTTTTGACGTTG
		AAAACTAGCATTTCCCCTTGGGGCCTCTAAACGGGTCTTGAGGGGACTTTTGACGATT
		AAAACTAGCATGCCCCCTTGGGGCCTCTAAACGGGTCTTGAGGGGCCTTTTGACGTGC
		AAAACTAGCATCCCCCCTTGGGGCCTCTAAACGGGTCTTGAGGGGTATTTTGACGGGG
		AAAACTAGCATCACCCCTTGGGGCCTCTAAACGGGTCTTGAGGGGGATTTTGACGGAC
		AAAACTAGCATGGCCCCTTGGGGCCTCTAAACGGGTCTTGAGGGGGTTTTTGACGTCA
		AAAACTAGCATTTCCCCTTGGGGCCTCTAAACGGGTCTTGAGGGGTGTTTTGACGGGG
		AAAACTAGCATGCCCCCTTGGGGCCTCTAAACGGGTCTTGAGGGGGATTTTGACGTTC
		AAAACTAGCATAGCCCCTTGGGGCCTCTAAACGGGTCTTGAGGGGGATTTTGACGTTA
		AAAACTAGCATCGCCCCTTGGGGCCTCTAAACGGGTCTTGAGGGGAATTTTGACGAGC
		AAAACTAGCATAACCCCTTGGGGCCTCTAAACGGGTCTTGAGGGGATTTTTGACGTAC
		AAAACTAGCATCTCCCCTTGGGGCCTCTAAACGGGTCTTGAGGGGGGTTTTGACGAGT
		AAAACTAGCATATCCCCTTGGGGCCTCTAAACGGGTCTTGAGGGGCTTTTTGACGCTC
		AAAACTAGCATCCCCCCTTGGGGCCTCTAAACGGGTCTTGAGGGGGATTTTGACGTTT
		AAAACTAGCATTTCCCCTTGGGGCCTCTAAACGGGTCTTGAGGGGCTTTTTGACGGCT
		AAAACTAGCATTACCCCTTGGGGCCTCTAAACGGGTCTTGAGGGGGATTTTGACGGGG
		AAAACTAGCATACCCCCTTGGGGCCTCTAAACGGGTCTTGAGGGGACTTTTGACGGCC
		AAAACTAGCATCACCCCTTGGGGCCTCTAAACGGGTCTTGAGGGGTTTTTTGACGTTC
		AAAACTAGCATTGCCCCTTGGGGCCTCTAAACGGGTCTTGAGGGGTTTTTTGACGCAT
		AAAACTAGCATCCCCCCTTGGGGCCTCTAAACGGGTCTTGAGGGGGGTTTTGACGGTT
		AAAACTAGCATGACCCCTTGGGGCCTCTAAACGGGTCTTGAGGGGGATTTTGACGTAA
		AAAACTAGCATACCCCCTTGGGGCCTCTAAACGGGTCTTGAGGGGAGTTTTGACGCTT
		AAAACTAGCATTGCCCCTTGGGGCCTCTAAACGGGTCTTGAGGGGTTTTTTGACGCTG
		AAAACTAGCATCCCCCCTTGGGGCCTCTAAACGGGTCTTGAGGGGTTTTTTGACGTAT
		AAAACTAGCATCTCCCCTTGGGGCCTCTAAACGGGTCTTGAGGGGCGTTTTGACGCGC
		AAAACTAGCATCTCCCCTTGGGGCCTCTAAACGGGTCTTGAGGGGGCTTTTGACGGCA
		AAAACTAGCATTTCCCCTTGGGGCCTCTAAACGGGTCTTGAGGGGTTTTTTGACGTAG
		AAAACTAGCATTGCCCCTTGGGGCCTCTAAACGGGTCTTGAGGGGATTTTTGACGCAG
		AAAACTAGCATCGCCCCTTGGGGCCTCTAAACGGGTCTTGAGGGGTGTTTTGACGTCA
		AAAACTAGCATCCCCCCTTGGGGCCTCTAAACGGGTCTTGAGGGGGGTTTTGACGTTT
		AAAACTAGCATCGCCCCTTGGGGCCTCTAAACGGGTCTTGAGGGGTATTTTGACGGTC
		AAAACTAGCATTTCCCCTTGGGGCCTCTAAACGGGTCTTGAGGGGGATTTTGACGCTA
		AAAACTAGCATTACCCCTTGGGGCCTCTAAACGGGTCTTGAGGGGGATTTTGACGCCC
		AAAACTAGCATATCCCCTTGGGGCCTCTAAACGGGTCTTGAGGGGGTTTTTGACGGTG
		AAAACTAGCATTACCCCTTGGGGCCTCTAAACGGGTCTTGAGGGGGTTTTTGACGTCA
		AAAACTAGCATTACCCCTTGGGGCCTCTAAACGGGTCTTGAGGGGTATTTTGACGGTA
		AAAACTAGCATAGCCCCTTGGGGCCTCTAAACGGGTCTTGAGGGGGGTTTTGACGAGC
		AAAACTAGCATAGCCCCTTGGGGCCTCTAAACGGGTCTTGAGGGGGTTTTTGACGGTG
		AAAACTAGCATTTCCCCTTGGGGCCTCTAAACGGGTCTTGAGGGGAATTTTGACGGGG
		AAAACTAGCATGTCCCCTTGGGGCCTCTAAACGGGTCTTGAGGGGAATTTTGACGCTG
		AAAACTAGCATTCCCCCTTGGGGCCTCTAAACGGGTCTTGAGGGGGCTTTTGACGCGC
		AAAACTAGCATGACCCCTTGGGGCCTCTAAACGGGTCTTGAGGGGGTTTTTGACGTCT
		AAAACTAGCATTCCCCCTTGGGGCCTCTAAACGGGTCTTGAGGGGCATTTTGACGCTC
		AAAACTAGCATGGCCCCTTGGGGCCTCTAAACGGGTCTTGAGGGGGTTTTTGACGCCG
		AAAACTAGCATGTCCCCTTGGGGCCTCTAAACGGGTCTTGAGGGGACTTTTGACGCAT
		AAAACTAGCATAACCCCTTGGGGCCTCTAAACGGGTCTTGAGGGGATTTTTGACGGTC
		AAAACTAGCATCGCCCCTTGGGGCCTCTAAACGGGTCTTGAGGGGTTTTTTGACGGGG
		AAAACTAGCATGCCCCCTTGGGGCCTCTAAACGGGTCTTGAGGGGTATTTTGACGCCG
		AAAACTAGCATGTCCCCTTGGGGCCTCTAAACGGGTCTTGAGGGGAGTTTTGACGGCG
		AAAACTAGCATAACCCCTTGGGGCCTCTAAACGGGTCTTGAGGGGTTTTTTGACGAGG
		AAAACTAGCATTTCCCCTTGGGGCCTCTAAACGGGTCTTGAGGGGACTTTTGACGCCC
		AAAACTAGCATATCCCCTTGGGGCCTCTAAACGGGTCTTGAGGGGTCTTTTGACGCGC
		AAAACTAGCATTGCCCCTTGGGGCCTCTAAACGGGTCTTGAGGGGTGTTTTGACGGGT
		AAAACTAGCATCACCCCTTGGGGCCTCTAAACGGGTCTTGAGGGGTTTTTTGACGGTG
		AAAACTAGCATGACCCCTTGGGGCCTCTAAACGGGTCTTGAGGGGCTTTTTGACGCTA
		AAAACTAGCATGGCCCCTTGGGGCCTCTAAACGGGTCTTGAGGGGCGTTTTGACGTCC
		AAAACTAGCATTACCCCTTGGGGCCTCTAAACGGGTCTTGAGGGGAGTTTTGACGGTC
		AAAACTAGCATACCCCCTTGGGGCCTCTAAACGGGTCTTGAGGGGCCTTTTGACGATC
		AAAACTAGCATACCCCCTTGGGGCCTCTAAACGGGTCTTGAGGGGAGTTTTGACGTGC
		AAAACTAGCATGGCCCCTTGGGGCCTCTAAACGGGTCTTGAGGGGGTTTTTGACGTGT
		AAAACTAGCATTGCCCCTTGGGGCCTCTAAACGGGTCTTGAGGGGTTTTTTGACGTGG
		AAAACTAGCATACCCCCTTGGGGCCTCTAAACGGGTCTTGAGGGGCCTTTTGACGCTC
		AAAACTAGCATTACCCCTTGGGGCCTCTAAACGGGTCTTGAGGGGTTTTTTGACGAAG
		AAAACTAGCATTACCCCTTGGGGCCTCTAAACGGGTCTTGAGGGGTGTTTTGACGATT
		AAAACTAGCATGGCCCCTTGGGGCCTCTAAACGGGTCTTGAGGGGATTTTTGACGGTG
		AAAACTAGCATGGCCCCTTGGGGCCTCTAAACGGGTCTTGAGGGGCTTTTTGACGTGG
		AAAACTAGCATTCCCCCTTGGGGCCTCTAAACGGGTCTTGAGGGGTCTTTTGACGTGC
		AAAACTAGCATACCCCCTTGGGGCCTCTAAACGGGTCTTGAGGGGCCTTTTGACGTGG
		AAAACTAGCATCACCCCTTGGGGCCTCTAAACGGGTCTTGAGGGGTTTTTTGACGATT
		AAAACTAGCATATCCCCTTGGGGCCTCTAAACGGGTCTTGAGGGGAATTTTGACGCTG
		AAAACTAGCATATCCCCTTGGGGCCTCTAAACGGGTCTTGAGGGGGATTTTGACGCGG
		AAAACTAGCATGGCCCCTTGGGGCCTCTAAACGGGTCTTGAGGGGGTTTTTGACGATC
		AAAACTAGCATTGCCCCTTGGGGCCTCTAAACGGGTCTTGAGGGGGATTTTGACGAGT
		AAAACTAGCATCCCCCCTTGGGGCCTCTAAACGGGTCTTGAGGGGGTTTTTGACGGTT
		AAAACTAGCATGCCCCCTTGGGGCCTCTAAACGGGTCTTGAGGGGAGTTTTGACGCTC
		AAAACTAGCATTTCCCCTTGGGGCCTCTAAACGGGTCTTGAGGGGATTTTTGACGTAG
		AAAACTAGCATTGCCCCTTGGGGCCTCTAAACGGGTCTTGAGGGGTATTTTGACGCCT
		AAAACTAGCATATCCCCTTGGGGCCTCTAAACGGGTCTTGAGGGGCATTTTGACGTCT
		AAAACTAGCATCTCCCCTTGGGGCCTCTAAACGGGTCTTGAGGGGATTTTTGACGGTG
		AAAACTAGCATGACCCCTTGGGGCCTCTAAACGGGTCTTGAGGGGGTTTTTGACGTGC
		AAAACTAGCATTTCCCCTTGGGGCCTCTAAACGGGTCTTGAGGGGGGTTTTGACGTGG
		AAAACTAGCATCTCCCCTTGGGGCCTCTAAACGGGTCTTGAGGGGCTTTTTGACGACC
		AAAACTAGCATTACCCCTTGGGGCCTCTAAACGGGTCTTGAGGGGGCTTTTGACGAAG
		AAAACTAGCATTACCCCTTGGGGCCTCTAAACGGGTCTTGAGGGGTTTTTTGACGTCT
		AAAACTAGCATTACCCCTTGGGGCCTCTAAACGGGTCTTGAGGGGCGTTTTGACGGGT
		AAAACTAGCATGTCCCCTTGGGGCCTCTAAACGGGTCTTGAGGGGGTTTTTGACGGTC
		AAAACTAGCATTTCCCCTTGGGGCCTCTAAACGGGTCTTGAGGGGAATTTTGACGCAT
		AAAACTAGCATAGCCCCTTGGGGCCTCTAAACGGGTCTTGAGGGGCTTTTTGACGTTC
		AAAACTAGCATTGCCCCTTGGGGCCTCTAAACGGGTCTTGAGGGGCATTTTGACGACC
		AAAACTAGCATCTCCCCTTGGGGCCTCTAAACGGGTCTTGAGGGGTTTTTTGACGCTG
		AAAACTAGCATTACCCCTTGGGGCCTCTAAACGGGTCTTGAGGGGTCTTTTGACGGTA
		AAAACTAGCATCACCCCTTGGGGCCTCTAAACGGGTCTTGAGGGGGTTTTTGACGGTC
		AAAACTAGCATGGCCCCTTGGGGCCTCTAAACGGGTCTTGAGGGGAATTTTGACGTAA
		AAAACTAGCATCACCCCTTGGGGCCTCTAAACGGGTCTTGAGGGGCGTTTTGACGGTA
		AAAACTAGCATAACCCCTTGGGGCCTCTAAACGGGTCTTGAGGGGCTTTTTGACGAAC
		AAAACTAGCATGGCCCCTTGGGGCCTCTAAACGGGTCTTGAGGGGAATTTTGACGGGG
		AAAACTAGCATAGCCCCTTGGGGCCTCTAAACGGGTCTTGAGGGGATTTTTGACGTGG
		AAAACTAGCATCTCCCCTTGGGGCCTCTAAACGGGTCTTGAGGGGGTTTTTGACGAGC
		AAAACTAGCATCACCCCTTGGGGCCTCTAAACGGGTCTTGAGGGGTTTTTTGACGACA
		AAAACTAGCATTCCCCCTTGGGGCCTCTAAACGGGTCTTGAGGGGACTTTTGACGGAT
		AAAACTAGCATCACCCCTTGGGGCCTCTAAACGGGTCTTGAGGGGCATTTTGACGAGG
		AAAACTAGCATATCCCCTTGGGGCCTCTAAACGGGTCTTGAGGGGTATTTTGACGTTG
		AAAACTAGCATCTCCCCTTGGGGCCTCTAAACGGGTCTTGAGGGGTGTTTTGACGGTC
		AAAACTAGCATGTCCCCTTGGGGCCTCTAAACGGGTCTTGAGGGGTTTTTTGACGAAT
		AAAACTAGCATACCCCCTTGGGGCCTCTAAACGGGTCTTGAGGGGCCTTTTGACGGAA
		AAAACTAGCATGCCCCCTTGGGGCCTCTAAACGGGTCTTGAGGGGATTTTTGACGTTT
		AAAACTAGCATCCCCCCTTGGGGCCTCTAAACGGGTCTTGAGGGGGTTTTTGACGAGA
		AAAACTAGCATTACCCCTTGGGGCCTCTAAACGGGTCTTGAGGGGACTTTTGACGCTT
		AAAACTAGCATGCCCCCTTGGGGCCTCTAAACGGGTCTTGAGGGGACTTTTGACGCTG
		AAAACTAGCATCTCCCCTTGGGGCCTCTAAACGGGTCTTGAGGGGTATTTTGACGAGT
		AAAACTAGCATCTCCCCTTGGGGCCTCTAAACGGGTCTTGAGGGGACTTTTGACGGGC
		AAAACTAGCATCACCCCTTGGGGCCTCTAAACGGGTCTTGAGGGGTCTTTTGACGCTC
		AAAACTAGCATACCCCCTTGGGGCCTCTAAACGGGTCTTGAGGGGGGTTTTGACGATT
		AAAACTAGCATGACCCCTTGGGGCCTCTAAACGGGTCTTGAGGGGCCTTTTGACGTTT
		AAAACTAGCATTCCCCCTTGGGGCCTCTAAACGGGTCTTGAGGGGGATTTTGACGGGT
		AAAACTAGCATATCCCCTTGGGGCCTCTAAACGGGTCTTGAGGGGACTTTTGACGCGG
		AAAACTAGCATGCCCCCTTGGGGCCTCTAAACGGGTCTTGAGGGGGTTTTTGACGGAG
		AAAACTAGCATGTCCCCTTGGGGCCTCTAAACGGGTCTTGAGGGGGTTTTTGACGACT
		AAAACTAGCATCGCCCCTTGGGGCCTCTAAACGGGTCTTGAGGGGGGTTTTGACGGAG
		AAAACTAGCATACCCCCTTGGGGCCTCTAAACGGGTCTTGAGGGGTGTTTTGACGTGC
		AAAACTAGCATATCCCCTTGGGGCCTCTAAACGGGTCTTGAGGGGTATTTTGACGCAC
		AAAACTAGCATCCCCCCTTGGGGCCTCTAAACGGGTCTTGAGGGGCTTTTTGACGGGC
		AAAACTAGCATGGCCCCTTGGGGCCTCTAAACGGGTCTTGAGGGGAGTTTTGACGTGT
		AAAACTAGCATTGCCCCTTGGGGCCTCTAAACGGGTCTTGAGGGGCCTTTTGACGCCG
		AAAACTAGCATCACCCCTTGGGGCCTCTAAACGGGTCTTGAGGGGTGTTTTGACGTCT
		AAAACTAGCATTTCCCCTTGGGGCCTCTAAACGGGTCTTGAGGGGATTTTTGACGTAC
		AAAACTAGCATGACCCCTTGGGGCCTCTAAACGGGTCTTGAGGGGTTTTTTGACGCTG
		AAAACTAGCATCACCCCTTGGGGCCTCTAAACGGGTCTTGAGGGGGGTTTTGACGGGG
		AAAACTAGCATCTCCCCTTGGGGCCTCTAAACGGGTCTTGAGGGGCTTTTTGACGAAG
		AAAACTAGCATCCCCCCTTGGGGCCTCTAAACGGGTCTTGAGGGGTATTTTGACGGTG
		AAAACTAGCATTTCCCCTTGGGGCCTCTAAACGGGTCTTGAGGGGCATTTTGACGCGT
		AAAACTAGCATTCCCCCTTGGGGCCTCTAAACGGGTCTTGAGGGGATTTTTGACGCGC
		AAAACTAGCATTGCCCCTTGGGGCCTCTAAACGGGTCTTGAGGGGACTTTTGACGGGG
		AAAACTAGCATCGCCCCTTGGGGCCTCTAAACGGGTCTTGAGGGGATTTTTGACGTTC
		AAAACTAGCATTACCCCTTGGGGCCTCTAAACGGGTCTTGAGGGGTCTTTTGACGAGG
		AAAACTAGCATGCCCCCTTGGGGCCTCTAAACGGGTCTTGAGGGGGTTTTTGACGACC
		AAAACTAGCATATCCCCTTGGGGCCTCTAAACGGGTCTTGAGGGGCATTTTGACGAGC
		AAAACTAGCATTACCCCTTGGGGCCTCTAAACGGGTCTTGAGGGGAATTTTGACGGCC
		AAAACTAGCATTTCCCCTTGGGGCCTCTAAACGGGTCTTGAGGGGCTTTTTGACGCAT
		AAAACTAGCATATCCCCTTGGGGCCTCTAAACGGGTCTTGAGGGGTATTTTGACGACC
		AAAACTAGCATACCCCCTTGGGGCCTCTAAACGGGTCTTGAGGGGCTTTTTGACGCGG
		AAAACTAGCATATCCCCTTGGGGCCTCTAAACGGGTCTTGAGGGGAGTTTTGACGAAC
		AAAACTAGCATGACCCCTTGGGGCCTCTAAACGGGTCTTGAGGGGGTTTTTGACGAGC
		AAAACTAGCATTCCCCCTTGGGGCCTCTAAACGGGTCTTGAGGGGGGTTTTGACGCCA
		AAAACTAGCATGGCCCCTTGGGGCCTCTAAACGGGTCTTGAGGGGTTTTTTGACGAGG
		AAAACTAGCATATCCCCTTGGGGCCTCTAAACGGGTCTTGAGGGGACTTTTGACGCGC
		AAAACTAGCATTTCCCCTTGGGGCCTCTAAACGGGTCTTGAGGGGGATTTTGACGCTC
		AAAACTAGCATACCCCCTTGGGGCCTCTAAACGGGTCTTGAGGGGTTTTTTGACGGGA
		AAAACTAGCATGGCCCCTTGGGGCCTCTAAACGGGTCTTGAGGGGTTTTTTGACGTAA
		AAAACTAGCATTCCCCCTTGGGGCCTCTAAACGGGTCTTGAGGGGTTTTTTGACGCTG
		AAAACTAGCATCTCCCCTTGGGGCCTCTAAACGGGTCTTGAGGGGCGTTTTGACGCTG
		AAAACTAGCATGCCCCCTTGGGGCCTCTAAACGGGTCTTGAGGGGTTTTTTGACGGTC
		AAAACTAGCATACCCCCTTGGGGCCTCTAAACGGGTCTTGAGGGGTATTTTGACGTAC
		AAAACTAGCATTACCCCTTGGGGCCTCTAAACGGGTCTTGAGGGGGATTTTGACGTTC
		AAAACTAGCATTTCCCCTTGGGGCCTCTAAACGGGTCTTGAGGGGGCTTTTGACGTCC
		AAAACTAGCATTACCCCTTGGGGCCTCTAAACGGGTCTTGAGGGGATTTTTGACGAAC
		AAAACTAGCATTCCCCCTTGGGGCCTCTAAACGGGTCTTGAGGGGATTTTTGACGTTC
		AAAACTAGCATATCCCCTTGGGGCCTCTAAACGGGTCTTGAGGGGTATTTTGACGCGG
		AAAACTAGCATGACCCCTTGGGGCCTCTAAACGGGTCTTGAGGGGGGTTTTGACGCTC
		AAAACTAGCATCACCCCTTGGGGCCTCTAAACGGGTCTTGAGGGGTATTTTGACGGAG
		AAAACTAGCATGACCCCTTGGGGCCTCTAAACGGGTCTTGAGGGGGATTTTGACGCTC
		AAAACTAGCATCTCCCCTTGGGGCCTCTAAACGGGTCTTGAGGGGCTTTTTGACGTGT
		AAAACTAGCATCACCCCTTGGGGCCTCTAAACGGGTCTTGAGGGGCGTTTTGACGAGT
		AAAACTAGCATGGCCCCTTGGGGCCTCTAAACGGGTCTTGAGGGGACTTTTGACGGGC
		AAAACTAGCATAGCCCCTTGGGGCCTCTAAACGGGTCTTGAGGGGTCTTTTGACGTTA
		AAAACTAGCATAACCCCTTGGGGCCTCTAAACGGGTCTTGAGGGGGCTTTTGACGCAC
		AAAACTAGCATTACCCCTTGGGGCCTCTAAACGGGTCTTGAGGGGATTTTTGACGTAC
		AAAACTAGCATCACCCCTTGGGGCCTCTAAACGGGTCTTGAGGGGTCTTTTGACGGGC
		AAAACTAGCATGGCCCCTTGGGGCCTCTAAACGGGTCTTGAGGGGTTTTTTGACGATC
		AAAACTAGCATATCCCCTTGGGGCCTCTAAACGGGTCTTGAGGGGCGTTTTGACGTAC
		AAAACTAGCATCGCCCCTTGGGGCCTCTAAACGGGTCTTGAGGGGATTTTTGACGCTC
		AAAACTAGCATCTCCCCTTGGGGCCTCTAAACGGGTCTTGAGGGGTTTTTTGACGGGA
		AAAACTAGCATTTCCCCTTGGGGCCTCTAAACGGGTCTTGAGGGGTTTTTTGACGCGC
		AAAACTAGCATCACCCCTTGGGGCCTCTAAACGGGTCTTGAGGGGGTTTTTGACGTTC
		AAAACTAGCATTTCCCCTTGGGGCCTCTAAACGGGTCTTGAGGGGGTTTTTGACGACG
		AAAACTAGCATAACCCCTTGGGGCCTCTAAACGGGTCTTGAGGGGAATTTTGACGTAC
		AAAACTAGCATGGCCCCTTGGGGCCTCTAAACGGGTCTTGAGGGGTCTTTTGACGTAC
		AAAACTAGCATTACCCCTTGGGGCCTCTAAACGGGTCTTGAGGGGCCTTTTGACGGGG
		AAAACTAGCATGCCCCCTTGGGGCCTCTAAACGGGTCTTGAGGGGGTTTTTGACGTGG
		AAAACTAGCATGTCCCCTTGGGGCCTCTAAACGGGTCTTGAGGGGTTTTTTGACGGTA
		AAAACTAGCATCTCCCCTTGGGGCCTCTAAACGGGTCTTGAGGGGTATTTTGACGTTC
		AAAACTAGCATTTCCCCTTGGGGCCTCTAAACGGGTCTTGAGGGGCCTTTTGACGTTT
		AAAACTAGCATATCCCCTTGGGGCCTCTAAACGGGTCTTGAGGGGTATTTTGACGGCA
		AAAACTAGCATACCCCCTTGGGGCCTCTAAACGGGTCTTGAGGGGTATTTTGACGCGA
		AAAACTAGCATACCCCCTTGGGGCCTCTAAACGGGTCTTGAGGGGAATTTTGACGTGC
		AAAACTAGCATCTCCCCTTGGGGCCTCTAAACGGGTCTTGAGGGGGTTTTTGACGTAG
		AAAACTAGCATAACCCCTTGGGGCCTCTAAACGGGTCTTGAGGGGCGTTTTGACGCGT
		AAAACTAGCATCGCCCCTTGGGGCCTCTAAACGGGTCTTGAGGGGGTTTTTGACGTCT
		AAAACTAGCATGGCCCCTTGGGGCCTCTAAACGGGTCTTGAGGGGGTTTTTGACGGTC
		AAAACTAGCATCTCCCCTTGGGGCCTCTAAACGGGTCTTGAGGGGCATTTTGACGATC
		AAAACTAGCATAGCCCCTTGGGGCCTCTAAACGGGTCTTGAGGGGGGTTTTGACGGCC
		AAAACTAGCATCACCCCTTGGGGCCTCTAAACGGGTCTTGAGGGGCATTTTGACGTCA
		AAAACTAGCATGTCCCCTTGGGGCCTCTAAACGGGTCTTGAGGGGTTTTTTGACGTGC
		AAAACTAGCATCACCCCTTGGGGCCTCTAAACGGGTCTTGAGGGGTTTTTTGACGCCC
		AAAACTAGCATTTCCCCTTGGGGCCTCTAAACGGGTCTTGAGGGGTCTTTTGACGCGG
		AAAACTAGCATAGCCCCTTGGGGCCTCTAAACGGGTCTTGAGGGGACTTTTGACGTGG
		AAAACTAGCATTCCCCCTTGGGGCCTCTAAACGGGTCTTGAGGGGTCTTTTGACGCGC
		AAAACTAGCATGTCCCCTTGGGGCCTCTAAACGGGTCTTGAGGGGTGTTTTGACGGTT
		AAAACTAGCATGTCCCCTTGGGGCCTCTAAACGGGTCTTGAGGGGAATTTTGACGGTC
		AAAACTAGCATTGCCCCTTGGGGCCTCTAAACGGGTCTTGAGGGGGGTTTTGACGGTG
		AAAACTAGCATGACCCCTTGGGGCCTCTAAACGGGTCTTGAGGGGGCTTTTGACGCCT
		AAAACTAGCATGCCCCCTTGGGGCCTCTAAACGGGTCTTGAGGGGAATTTTGACGCAC
		AAAACTAGCATGTCCCCTTGGGGCCTCTAAACGGGTCTTGAGGGGTTTTTTGACGATT
		AAAACTAGCATTGCCCCTTGGGGCCTCTAAACGGGTCTTGAGGGGTTTTTTGACGTTG
		AAAACTAGCATTTCCCCTTGGGGCCTCTAAACGGGTCTTGAGGGGTATTTTGACGGTG
		AAAACTAGCATGTCCCCTTGGGGCCTCTAAACGGGTCTTGAGGGGCATTTTGACGCGT
		AAAACTAGCATGCCCCCTTGGGGCCTCTAAACGGGTCTTGAGGGGTATTTTGACGTCC
		AAAACTAGCATTACCCCTTGGGGCCTCTAAACGGGTCTTGAGGGGTATTTTGACGGTG
		AAAACTAGCATCACCCCTTGGGGCCTCTAAACGGGTCTTGAGGGGGATTTTGACGGGC
		AAAACTAGCATTACCCCTTGGGGCCTCTAAACGGGTCTTGAGGGGGTTTTTGACGCGA
		AAAACTAGCATTTCCCCTTGGGGCCTCTAAACGGGTCTTGAGGGGGCTTTTGACGTAT
		AAAACTAGCATCACCCCTTGGGGCCTCTAAACGGGTCTTGAGGGGAATTTTGACGGGG
		AAAACTAGCATTGCCCCTTGGGGCCTCTAAACGGGTCTTGAGGGGTTTTTTGACGTAG
		AAAACTAGCATTTCCCCTTGGGGCCTCTAAACGGGTCTTGAGGGGCCTTTTGACGATT
		AAAACTAGCATATCCCCTTGGGGCCTCTAAACGGGTCTTGAGGGGACTTTTGACGCAA
		AAAACTAGCATGTCCCCTTGGGGCCTCTAAACGGGTCTTGAGGGGGATTTTGACGAAG
		AAAACTAGCATCACCCCTTGGGGCCTCTAAACGGGTCTTGAGGGGGTTTTTGACGCTC
		AAAACTAGCATCGCCCCTTGGGGCCTCTAAACGGGTCTTGAGGGGGGTTTTGACGTTA
		AAAACTAGCATCACCCCTTGGGGCCTCTAAACGGGTCTTGAGGGGAATTTTGACGCTA
		AAAACTAGCATTGCCCCTTGGGGCCTCTAAACGGGTCTTGAGGGGGGTTTTGACGGTC
		AAAACTAGCATGTCCCCTTGGGGCCTCTAAACGGGTCTTGAGGGGGTTTTTGACGGGT
		AAAACTAGCATAGCCCCTTGGGGCCTCTAAACGGGTCTTGAGGGGTATTTTGACGTTC
		AAAACTAGCATTTCCCCTTGGGGCCTCTAAACGGGTCTTGAGGGGTTTTTTGACGGTG
		AAAACTAGCATTTCCCCTTGGGGCCTCTAAACGGGTCTTGAGGGGGCTTTTGACGTTC
		AAAACTAGCATTCCCCCTTGGGGCCTCTAAACGGGTCTTGAGGGGCGTTTTGACGGCG
		AAAACTAGCATTACCCCTTGGGGCCTCTAAACGGGTCTTGAGGGGAATTTTGACGTTG
		AAAACTAGCATGGCCCCTTGGGGCCTCTAAACGGGTCTTGAGGGGCTTTTTGACGTCC
		AAAACTAGCATCACCCCTTGGGGCCTCTAAACGGGTCTTGAGGGGTTTTTTGACGTTG
		AAAACTAGCATATCCCCTTGGGGCCTCTAAACGGGTCTTGAGGGGGTTTTTGACGGTC
		AAAACTAGCATGACCCCTTGGGGCCTCTAAACGGGTCTTGAGGGGGTTTTTGACGTGG
		AAAACTAGCATTACCCCTTGGGGCCTCTAAACGGGTCTTGAGGGGTTTTTTGACGCAA
		AAAACTAGCATAACCCCTTGGGGCCTCTAAACGGGTCTTGAGGGGTTTTTTGACGTTG
		AAAACTAGCATATCCCCTTGGGGCCTCTAAACGGGTCTTGAGGGGATTTTTGACGACT
		AAAACTAGCATAACCCCTTGGGGCCTCTAAACGGGTCTTGAGGGGGTTTTTGACGGTG
		AAAACTAGCATTACCCCTTGGGGCCTCTAAACGGGTCTTGAGGGGTCTTTTGACGTTC
		AAAACTAGCATAGCCCCTTGGGGCCTCTAAACGGGTCTTGAGGGGGTTTTTGACGTAA
		AAAACTAGCATATCCCCTTGGGGCCTCTAAACGGGTCTTGAGGGGCTTTTTGACGCGA
		AAAACTAGCATGCCCCCTTGGGGCCTCTAAACGGGTCTTGAGGGGTATTTTGACGATT
		AAAACTAGCATATCCCCTTGGGGCCTCTAAACGGGTCTTGAGGGGGTTTTTGACGAGC
		AAAACTAGCATCTCCCCTTGGGGCCTCTAAACGGGTCTTGAGGGGTGTTTTGACGTGT
		AAAACTAGCATATCCCCTTGGGGCCTCTAAACGGGTCTTGAGGGGGATTTTGACGCCA
		AAAACTAGCATACCCCCTTGGGGCCTCTAAACGGGTCTTGAGGGGTTTTTTGACGCTC
		AAAACTAGCATGGCCCCTTGGGGCCTCTAAACGGGTCTTGAGGGGTTTTTTGACGTTG
		AAAACTAGCATGTCCCCTTGGGGCCTCTAAACGGGTCTTGAGGGGGCTTTTGACGTAC
		AAAACTAGCATAACCCCTTGGGGCCTCTAAACGGGTCTTGAGGGGCTTTTTGACGTTG
		AAAACTAGCATTTCCCCTTGGGGCCTCTAAACGGGTCTTGAGGGGTTTTTTGACGGTA
		AAAACTAGCATAGCCCCTTGGGGCCTCTAAACGGGTCTTGAGGGGTTTTTTGACGTTG
		AAAACTAGCATTTCCCCTTGGGGCCTCTAAACGGGTCTTGAGGGGTCTTTTGACGCTG
		AAAACTAGCATCCCCCCTTGGGGCCTCTAAACGGGTCTTGAGGGGGATTTTGACGCGG
		AAAACTAGCATTGCCCCTTGGGGCCTCTAAACGGGTCTTGAGGGGGTTTTTGACGCCC
		AAAACTAGCATGCCCCCTTGGGGCCTCTAAACGGGTCTTGAGGGGTATTTTGACGGTG
		AAAACTAGCATCACCCCTTGGGGCCTCTAAACGGGTCTTGAGGGGGTTTTTGACGAGG
		AAAACTAGCATTGCCCCTTGGGGCCTCTAAACGGGTCTTGAGGGGTATTTTGACGAGA
		AAAACTAGCATGGCCCCTTGGGGCCTCTAAACGGGTCTTGAGGGGATTTTTGACGAGC
		AAAACTAGCATATCCCCTTGGGGCCTCTAAACGGGTCTTGAGGGGTTTTTTGACGTTG
		AAAACTAGCATCGCCCCTTGGGGCCTCTAAACGGGTCTTGAGGGGCCTTTTGACGCCT
		AAAACTAGCATTCCCCCTTGGGGCCTCTAAACGGGTCTTGAGGGGAGTTTTGACGATT
		AAAACTAGCATCGCCCCTTGGGGCCTCTAAACGGGTCTTGAGGGGGGTTTTGACGCTT
		AAAACTAGCATTTCCCCTTGGGGCCTCTAAACGGGTCTTGAGGGGATTTTTGACGGGT
		AAAACTAGCATCCCCCCTTGGGGCCTCTAAACGGGTCTTGAGGGGGCTTTTGACGAGC
		AAAACTAGCATGGCCCCTTGGGGCCTCTAAACGGGTCTTGAGGGGCATTTTGACGGCG
		AAAACTAGCATATCCCCTTGGGGCCTCTAAACGGGTCTTGAGGGGGATTTTGACGGTA
		AAAACTAGCATAACCCCTTGGGGCCTCTAAACGGGTCTTGAGGGGCTTTTTGACGTGT
		AAAACTAGCATTGCCCCTTGGGGCCTCTAAACGGGTCTTGAGGGGCTTTTTGACGTGT
		AAAACTAGCATGACCCCTTGGGGCCTCTAAACGGGTCTTGAGGGGATTTTTGACGCTC
		AAAACTAGCATAGCCCCTTGGGGCCTCTAAACGGGTCTTGAGGGGACTTTTGACGTCA
		AAAACTAGCATTGCCCCTTGGGGCCTCTAAACGGGTCTTGAGGGGGTTTTTGACGATC
		AAAACTAGCATGACCCCTTGGGGCCTCTAAACGGGTCTTGAGGGGTATTTTGACGCAT
		AAAACTAGCATAACCCCTTGGGGCCTCTAAACGGGTCTTGAGGGGCCTTTTGACGTGC
		AAAACTAGCATGTCCCCTTGGGGCCTCTAAACGGGTCTTGAGGGGCATTTTGACGGCT
		AAAACTAGCATTTCCCCTTGGGGCCTCTAAACGGGTCTTGAGGGGCCTTTTGACGCTC
		AAAACTAGCATACCCCCTTGGGGCCTCTAAACGGGTCTTGAGGGGCATTTTGACGGTC
		AAAACTAGCATTTCCCCTTGGGGCCTCTAAACGGGTCTTGAGGGGGCTTTTGACGATC
		AAAACTAGCATGCCCCCTTGGGGCCTCTAAACGGGTCTTGAGGGGTATTTTGACGTTC
		AAAACTAGCATTTCCCCTTGGGGCCTCTAAACGGGTCTTGAGGGGGGTTTTGACGGTC
		AAAACTAGCATGACCCCTTGGGGCCTCTAAACGGGTCTTGAGGGGAATTTTGACGTTT
		AAAACTAGCATAACCCCTTGGGGCCTCTAAACGGGTCTTGAGGGGAATTTTGACGCTA
		AAAACTAGCATCTCCCCTTGGGGCCTCTAAACGGGTCTTGAGGGGATTTTTGACGGTA
		AAAACTAGCATCTCCCCTTGGGGCCTCTAAACGGGTCTTGAGGGGGTTTTTGACGGTC
		AAAACTAGCATCTCCCCTTGGGGCCTCTAAACGGGTCTTGAGGGGAATTTTGACGTCT
		AAAACTAGCATTCCCCCTTGGGGCCTCTAAACGGGTCTTGAGGGGTGTTTTGACGTTT
		AAAACTAGCATAGCCCCTTGGGGCCTCTAAACGGGTCTTGAGGGGCCTTTTGACGGTC
		AAAACTAGCATCCCCCCTTGGGGCCTCTAAACGGGTCTTGAGGGGGCTTTTGACGCTA
		AAAACTAGCATACCCCCTTGGGGCCTCTAAACGGGTCTTGAGGGGATTTTTGACGATG
		AAAACTAGCATCTCCCCTTGGGGCCTCTAAACGGGTCTTGAGGGGGCTTTTGACGGGG
		AAAACTAGCATAGCCCCTTGGGGCCTCTAAACGGGTCTTGAGGGGTTTTTTGACGCAT
		AAAACTAGCATCACCCCTTGGGGCCTCTAAACGGGTCTTGAGGGGTTTTTTGACGTAC
		AAAACTAGCATTCCCCCTTGGGGCCTCTAAACGGGTCTTGAGGGGCATTTTGACGTCA
		AAAACTAGCATAACCCCTTGGGGCCTCTAAACGGGTCTTGAGGGGCTTTTTGACGTAC
		AAAACTAGCATATCCCCTTGGGGCCTCTAAACGGGTCTTGAGGGGTGTTTTGACGGCC
		AAAACTAGCATTGCCCCTTGGGGCCTCTAAACGGGTCTTGAGGGGGCTTTTGACGGGG
		AAAACTAGCATTCCCCCTTGGGGCCTCTAAACGGGTCTTGAGGGGAATTTTGACGCAG
		AAAACTAGCATATCCCCTTGGGGCCTCTAAACGGGTCTTGAGGGGACTTTTGACGGGG
		AAAACTAGCATGACCCCTTGGGGCCTCTAAACGGGTCTTGAGGGGATTTTTGACGGTG
		AAAACTAGCATCTCCCCTTGGGGCCTCTAAACGGGTCTTGAGGGGCCTTTTGACGTAA
		AAAACTAGCATTTCCCCTTGGGGCCTCTAAACGGGTCTTGAGGGGTATTTTGACGCTA
		AAAACTAGCATTTCCCCTTGGGGCCTCTAAACGGGTCTTGAGGGGTATTTTGACGCCC
		AAAACTAGCATTCCCCCTTGGGGCCTCTAAACGGGTCTTGAGGGGCCTTTTGACGCCG
		AAAACTAGCATAGCCCCTTGGGGCCTCTAAACGGGTCTTGAGGGGGCTTTTGACGGCA
		AAAACTAGCATATCCCCTTGGGGCCTCTAAACGGGTCTTGAGGGGGTTTTTGACGTGA
		AAAACTAGCATACCCCCTTGGGGCCTCTAAACGGGTCTTGAGGGGTGTTTTGACGGGG
		AAAACTAGCATCACCCCTTGGGGCCTCTAAACGGGTCTTGAGGGGTATTTTGACGATG
		AAAACTAGCATTGCCCCTTGGGGCCTCTAAACGGGTCTTGAGGGGGTTTTTGACGAAG
		AAAACTAGCATATCCCCTTGGGGCCTCTAAACGGGTCTTGAGGGGATTTTTGACGCGG
		AAAACTAGCATCACCCCTTGGGGCCTCTAAACGGGTCTTGAGGGGGTTTTTGACGATT
		AAAACTAGCATTCCCCCTTGGGGCCTCTAAACGGGTCTTGAGGGGAATTTTGACGCGC
		AAAACTAGCATATCCCCTTGGGGCCTCTAAACGGGTCTTGAGGGGATTTTTGACGAGC
		AAAACTAGCATTTCCCCTTGGGGCCTCTAAACGGGTCTTGAGGGGCGTTTTGACGGGT
		AAAACTAGCATTTCCCCTTGGGGCCTCTAAACGGGTCTTGAGGGGGATTTTGACGTGC
		AAAACTAGCATTCCCCCTTGGGGCCTCTAAACGGGTCTTGAGGGGTTTTTTGACGTGG
		AAAACTAGCATATCCCCTTGGGGCCTCTAAACGGGTCTTGAGGGGTATTTTGACGTCA
		AAAACTAGCATTGCCCCTTGGGGCCTCTAAACGGGTCTTGAGGGGGCTTTTGACGCCT
		AAAACTAGCATCTCCCCTTGGGGCCTCTAAACGGGTCTTGAGGGGTGTTTTGACGCTA
		AAAACTAGCATTACCCCTTGGGGCCTCTAAACGGGTCTTGAGGGGACTTTTGACGTGT
		AAAACTAGCATAGCCCCTTGGGGCCTCTAAACGGGTCTTGAGGGGATTTTTGACGATC
		AAAACTAGCATGGCCCCTTGGGGCCTCTAAACGGGTCTTGAGGGGGATTTTGACGAGG
		AAAACTAGCATATCCCCTTGGGGCCTCTAAACGGGTCTTGAGGGGAGTTTTGACGAAT
		AAAACTAGCATCACCCCTTGGGGCCTCTAAACGGGTCTTGAGGGGGTTTTTGACGGTG
		AAAACTAGCATATCCCCTTGGGGCCTCTAAACGGGTCTTGAGGGGTATTTTGACGCCA
		AAAACTAGCATGACCCCTTGGGGCCTCTAAACGGGTCTTGAGGGGATTTTTGACGTAC
		AAAACTAGCATCACCCCTTGGGGCCTCTAAACGGGTCTTGAGGGGGTTTTTGACGTTT
		AAAACTAGCATGACCCCTTGGGGCCTCTAAACGGGTCTTGAGGGGAATTTTGACGCTG
		AAAACTAGCATTGCCCCTTGGGGCCTCTAAACGGGTCTTGAGGGGTTTTTTGACGTAT
		AAAACTAGCATCACCCCTTGGGGCCTCTAAACGGGTCTTGAGGGGAATTTTGACGTTT
		AAAACTAGCATTACCCCTTGGGGCCTCTAAACGGGTCTTGAGGGGAGTTTTGACGTTT
		AAAACTAGCATTGCCCCTTGGGGCCTCTAAACGGGTCTTGAGGGGGTTTTTGACGGGC
		AAAACTAGCATTTCCCCTTGGGGCCTCTAAACGGGTCTTGAGGGGCTTTTTGACGGTC
		AAAACTAGCATCACCCCTTGGGGCCTCTAAACGGGTCTTGAGGGGGATTTTGACGTTA
		AAAACTAGCATTACCCCTTGGGGCCTCTAAACGGGTCTTGAGGGGGTTTTTGACGGCT
		AAAACTAGCATTCCCCCTTGGGGCCTCTAAACGGGTCTTGAGGGGGTTTTTGACGATC
		AAAACTAGCATTACCCCTTGGGGCCTCTAAACGGGTCTTGAGGGGGTTTTTGACGTAG
		AAAACTAGCATACCCCCTTGGGGCCTCTAAACGGGTCTTGAGGGGGTTTTTGACGTAC
		AAAACTAGCATTTCCCCTTGGGGCCTCTAAACGGGTCTTGAGGGGCGTTTTGACGTGC
		AAAACTAGCATAACCCCTTGGGGCCTCTAAACGGGTCTTGAGGGGTTTTTTGACGCAG
		AAAACTAGCATTACCCCTTGGGGCCTCTAAACGGGTCTTGAGGGGAATTTTGACGGGG
		AAAACTAGCATCGCCCCTTGGGGCCTCTAAACGGGTCTTGAGGGGTGTTTTGACGGGG
		AAAACTAGCATCGCCCCTTGGGGCCTCTAAACGGGTCTTGAGGGGCATTTTGACGTTG
		AAAACTAGCATCACCCCTTGGGGCCTCTAAACGGGTCTTGAGGGGATTTTTGACGTAC
		AAAACTAGCATGCCCCCTTGGGGCCTCTAAACGGGTCTTGAGGGGGTTTTTGACGGTC
		AAAACTAGCATTGCCCCTTGGGGCCTCTAAACGGGTCTTGAGGGGTTTTTTGACGCAC
		AAAACTAGCATCACCCCTTGGGGCCTCTAAACGGGTCTTGAGGGGGCTTTTGACGTGG
		AAAACTAGCATAGCCCCTTGGGGCCTCTAAACGGGTCTTGAGGGGGCTTTTGACGGAA
		AAAACTAGCATTTCCCCTTGGGGCCTCTAAACGGGTCTTGAGGGGTGTTTTGACGTCT
		AAAACTAGCATATCCCCTTGGGGCCTCTAAACGGGTCTTGAGGGGTCTTTTGACGTCT
		AAAACTAGCATATCCCCTTGGGGCCTCTAAACGGGTCTTGAGGGGGTTTTTGACGGAG
		AAAACTAGCATCTCCCCTTGGGGCCTCTAAACGGGTCTTGAGGGGTTTTTTGACGTAT
		AAAACTAGCATTTCCCCTTGGGGCCTCTAAACGGGTCTTGAGGGGGTTTTTGACGGTC
		AAAACTAGCATCACCCCTTGGGGCCTCTAAACGGGTCTTGAGGGGGTTTTTGACGTGT
		AAAACTAGCATAACCCCTTGGGGCCTCTAAACGGGTCTTGAGGGGGTTTTTGACGTGC
		AAAACTAGCATCACCCCTTGGGGCCTCTAAACGGGTCTTGAGGGGCATTTTGACGGGG
		AAAACTAGCATCTCCCCTTGGGGCCTCTAAACGGGTCTTGAGGGGGATTTTGACGTTT
		AAAACTAGCATGCCCCCTTGGGGCCTCTAAACGGGTCTTGAGGGGTATTTTGACGCGA
		AAAACTAGCATGTCCCCTTGGGGCCTCTAAACGGGTCTTGAGGGGTTTTTTGACGTTC
		AAAACTAGCATCACCCCTTGGGGCCTCTAAACGGGTCTTGAGGGGCATTTTGACGCGC
		AAAACTAGCATCCCCCCTTGGGGCCTCTAAACGGGTCTTGAGGGGGTTTTTGACGTTG
		AAAACTAGCATGGCCCCTTGGGGCCTCTAAACGGGTCTTGAGGGGTGTTTTGACGTCT
		AAAACTAGCATTGCCCCTTGGGGCCTCTAAACGGGTCTTGAGGGGTGTTTTGACGTCC
		AAAACTAGCATGACCCCTTGGGGCCTCTAAACGGGTCTTGAGGGGTTTTTTGACGTGC
		AAAACTAGCATTCCCCCTTGGGGCCTCTAAACGGGTCTTGAGGGGTTTTTTGACGCGT
		AAAACTAGCATGCCCCCTTGGGGCCTCTAAACGGGTCTTGAGGGGACTTTTGACGTTA
		AAAACTAGCATGTCCCCTTGGGGCCTCTAAACGGGTCTTGAGGGGGTTTTTGACGGTT
		AAAACTAGCATCACCCCTTGGGGCCTCTAAACGGGTCTTGAGGGGCATTTTGACGAAG
		AAAACTAGCATTCCCCCTTGGGGCCTCTAAACGGGTCTTGAGGGGTTTTTTGACGAAT
		AAAACTAGCATTCCCCCTTGGGGCCTCTAAACGGGTCTTGAGGGGCGTTTTGACGGGA
		AAAACTAGCATTTCCCCTTGGGGCCTCTAAACGGGTCTTGAGGGGAGTTTTGACGCTT
		AAAACTAGCATTTCCCCTTGGGGCCTCTAAACGGGTCTTGAGGGGTCTTTTGACGGGC
		AAAACTAGCATTCCCCCTTGGGGCCTCTAAACGGGTCTTGAGGGGGTTTTTGACGCTA
		AAAACTAGCATTACCCCTTGGGGCCTCTAAACGGGTCTTGAGGGGCGTTTTGACGTAC
		AAAACTAGCATTACCCCTTGGGGCCTCTAAACGGGTCTTGAGGGGTCTTTTGACGATC
		AAAACTAGCATTTCCCCTTGGGGCCTCTAAACGGGTCTTGAGGGGTCTTTTGACGGTT
		AAAACTAGCATTTCCCCTTGGGGCCTCTAAACGGGTCTTGAGGGGGCTTTTGACGGTT
		AAAACTAGCATGACCCCTTGGGGCCTCTAAACGGGTCTTGAGGGGGGTTTTGACGGTT
		AAAACTAGCATGCCCCCTTGGGGCCTCTAAACGGGTCTTGAGGGGAATTTTGACGCTG
		AAAACTAGCATCACCCCTTGGGGCCTCTAAACGGGTCTTGAGGGGCATTTTGACGCGA
		AAAACTAGCATAACCCCTTGGGGCCTCTAAACGGGTCTTGAGGGGTTTTTTGACGGTG
		AAAACTAGCATCCCCCCTTGGGGCCTCTAAACGGGTCTTGAGGGGGGTTTTGACGGCT
		AAAACTAGCATAGCCCCTTGGGGCCTCTAAACGGGTCTTGAGGGGACTTTTGACGTAC
		AAAACTAGCATATCCCCTTGGGGCCTCTAAACGGGTCTTGAGGGGTATTTTGACGATA
		AAAACTAGCATAACCCCTTGGGGCCTCTAAACGGGTCTTGAGGGGTTTTTTGACGCTA
		AAAACTAGCATAGCCCCTTGGGGCCTCTAAACGGGTCTTGAGGGGATTTTTGACGCGG
		AAAACTAGCATTTCCCCTTGGGGCCTCTAAACGGGTCTTGAGGGGCCTTTTGACGCAC
		AAAACTAGCATTTCCCCTTGGGGCCTCTAAACGGGTCTTGAGGGGTCTTTTGACGCTC
		AAAACTAGCATCTCCCCTTGGGGCCTCTAAACGGGTCTTGAGGGGTTTTTTGACGTTT
		AAAACTAGCATTTCCCCTTGGGGCCTCTAAACGGGTCTTGAGGGGGGTTTTGACGAGT
		AAAACTAGCATCCCCCCTTGGGGCCTCTAAACGGGTCTTGAGGGGGTTTTTGACGTGG
		AAAACTAGCATCTCCCCTTGGGGCCTCTAAACGGGTCTTGAGGGGTTTTTTGACGTGC
		AAAACTAGCATCACCCCTTGGGGCCTCTAAACGGGTCTTGAGGGGTATTTTGACGGAA
		AAAACTAGCATGACCCCTTGGGGCCTCTAAACGGGTCTTGAGGGGGTTTTTGACGCCT
		AAAACTAGCATGCCCCCTTGGGGCCTCTAAACGGGTCTTGAGGGGTTTTTTGACGGCA
		AAAACTAGCATACCCCCTTGGGGCCTCTAAACGGGTCTTGAGGGGGCTTTTGACGAGC
		AAAACTAGCATTTCCCCTTGGGGCCTCTAAACGGGTCTTGAGGGGGTTTTTGACGCCT
		AAAACTAGCATTACCCCTTGGGGCCTCTAAACGGGTCTTGAGGGGCTTTTTGACGGCC
		AAAACTAGCATTGCCCCTTGGGGCCTCTAAACGGGTCTTGAGGGGTTTTTTGACGTCC
		AAAACTAGCATCACCCCTTGGGGCCTCTAAACGGGTCTTGAGGGGACTTTTGACGGTG
		AAAACTAGCATCACCCCTTGGGGCCTCTAAACGGGTCTTGAGGGGCATTTTGACGGGT
		AAAACTAGCATATCCCCTTGGGGCCTCTAAACGGGTCTTGAGGGGCATTTTGACGGTC
		AAAACTAGCATCCCCCCTTGGGGCCTCTAAACGGGTCTTGAGGGGTTTTTTGACGCTG
		AAAACTAGCATTACCCCTTGGGGCCTCTAAACGGGTCTTGAGGGGATTTTTGACGAAT
		AAAACTAGCATATCCCCTTGGGGCCTCTAAACGGGTCTTGAGGGGTTTTTTGACGTGA
		AAAACTAGCATGTCCCCTTGGGGCCTCTAAACGGGTCTTGAGGGGGTTTTTGACGATC
		AAAACTAGCATTTCCCCTTGGGGCCTCTAAACGGGTCTTGAGGGGGTTTTTGACGCAC
		AAAACTAGCATGCCCCCTTGGGGCCTCTAAACGGGTCTTGAGGGGTATTTTGACGTAT
		AAAACTAGCATACCCCCTTGGGGCCTCTAAACGGGTCTTGAGGGGATTTTTGACGTCT
		AAAACTAGCATAACCCCTTGGGGCCTCTAAACGGGTCTTGAGGGGGTTTTTGACGATC
		AAAACTAGCATTACCCCTTGGGGCCTCTAAACGGGTCTTGAGGGGCTTTTTGACGGGG
		AAAACTAGCATGACCCCTTGGGGCCTCTAAACGGGTCTTGAGGGGTCTTTTGACGCTC
		AAAACTAGCATTTCCCCTTGGGGCCTCTAAACGGGTCTTGAGGGGTATTTTGACGTCC
		AAAACTAGCATACCCCCTTGGGGCCTCTAAACGGGTCTTGAGGGGTATTTTGACGGGG
		AAAACTAGCATCTCCCCTTGGGGCCTCTAAACGGGTCTTGAGGGGAATTTTGACGTTG
		AAAACTAGCATCACCCCTTGGGGCCTCTAAACGGGTCTTGAGGGGGCTTTTGACGGTC
		AAAACTAGCATTTCCCCTTGGGGCCTCTAAACGGGTCTTGAGGGGTTTTTTGACGCCC
		AAAACTAGCATTCCCCCTTGGGGCCTCTAAACGGGTCTTGAGGGGCGTTTTGACGCGA
		AAAACTAGCATACCCCCTTGGGGCCTCTAAACGGGTCTTGAGGGGTATTTTGACGATT
		AAAACTAGCATGACCCCTTGGGGCCTCTAAACGGGTCTTGAGGGGGTTTTTGACGCTG
		AAAACTAGCATTTCCCCTTGGGGCCTCTAAACGGGTCTTGAGGGGTTTTTTGACGAAG
		AAAACTAGCATGACCCCTTGGGGCCTCTAAACGGGTCTTGAGGGGGTTTTTGACGCTC
		AAAACTAGCATACCCCCTTGGGGCCTCTAAACGGGTCTTGAGGGGGATTTTGACGTTC
		AAAACTAGCATAACCCCTTGGGGCCTCTAAACGGGTCTTGAGGGGTTTTTTGACGTGC
		AAAACTAGCATAACCCCTTGGGGCCTCTAAACGGGTCTTGAGGGGTTTTTTGACGCCT
		AAAACTAGCATGTCCCCTTGGGGCCTCTAAACGGGTCTTGAGGGGTTTTTTGACGTAC
		AAAACTAGCATGCCCCCTTGGGGCCTCTAAACGGGTCTTGAGGGGTTTTTTGACGCGC
		AAAACTAGCATCACCCCTTGGGGCCTCTAAACGGGTCTTGAGGGGGATTTTGACGTTT
		AAAACTAGCATTACCCCTTGGGGCCTCTAAACGGGTCTTGAGGGGTCTTTTGACGGTG
		AAAACTAGCATTACCCCTTGGGGCCTCTAAACGGGTCTTGAGGGGTCTTTTGACGGGG
		AAAACTAGCATGGCCCCTTGGGGCCTCTAAACGGGTCTTGAGGGGGATTTTGACGCGC
		AAAACTAGCATTCCCCCTTGGGGCCTCTAAACGGGTCTTGAGGGGCATTTTGACGATC
		AAAACTAGCATATCCCCTTGGGGCCTCTAAACGGGTCTTGAGGGGGCTTTTGACGATC
		AAAACTAGCATCACCCCTTGGGGCCTCTAAACGGGTCTTGAGGGGGTTTTTGACGGTA
		AAAACTAGCATGGCCCCTTGGGGCCTCTAAACGGGTCTTGAGGGGCTTTTTGACGTTA
		AAAACTAGCATACCCCCTTGGGGCCTCTAAACGGGTCTTGAGGGGCGTTTTGACGTGC
		AAAACTAGCATGACCCCTTGGGGCCTCTAAACGGGTCTTGAGGGGGTTTTTGACGGGA
		AAAACTAGCATGGCCCCTTGGGGCCTCTAAACGGGTCTTGAGGGGTGTTTTGACGAAG
		AAAACTAGCATGACCCCTTGGGGCCTCTAAACGGGTCTTGAGGGGGGTTTTGACGCGC
		AAAACTAGCATAACCCCTTGGGGCCTCTAAACGGGTCTTGAGGGGTCTTTTGACGGTA
		AAAACTAGCATTGCCCCTTGGGGCCTCTAAACGGGTCTTGAGGGGTATTTTGACGGGG
		AAAACTAGCATTGCCCCTTGGGGCCTCTAAACGGGTCTTGAGGGGCTTTTTGACGGGG
		AAAACTAGCATCACCCCTTGGGGCCTCTAAACGGGTCTTGAGGGGGGTTTTGACGGTG
		AAAACTAGCATTCCCCCTTGGGGCCTCTAAACGGGTCTTGAGGGGGCTTTTGACGACG
		AAAACTAGCATTACCCCTTGGGGCCTCTAAACGGGTCTTGAGGGGAATTTTGACGCTG
		AAAACTAGCATGACCCCTTGGGGCCTCTAAACGGGTCTTGAGGGGGATTTTGACGTGT
		AAAACTAGCATGTCCCCTTGGGGCCTCTAAACGGGTCTTGAGGGGTGTTTTGACGGCA
		AAAACTAGCATATCCCCTTGGGGCCTCTAAACGGGTCTTGAGGGGGTTTTTGACGGAT
		AAAACTAGCATCTCCCCTTGGGGCCTCTAAACGGGTCTTGAGGGGATTTTTGACGTAG
		AAAACTAGCATGTCCCCTTGGGGCCTCTAAACGGGTCTTGAGGGGTATTTTGACGCTC
		AAAACTAGCATCTCCCCTTGGGGCCTCTAAACGGGTCTTGAGGGGTATTTTGACGTAA
		AAAACTAGCATCACCCCTTGGGGCCTCTAAACGGGTCTTGAGGGGCATTTTGACGTTC
		AAAACTAGCATCCCCCCTTGGGGCCTCTAAACGGGTCTTGAGGGGATTTTTGACGCTG
		AAAACTAGCATATCCCCTTGGGGCCTCTAAACGGGTCTTGAGGGGTCTTTTGACGATT
		AAAACTAGCATCACCCCTTGGGGCCTCTAAACGGGTCTTGAGGGGTTTTTTGACGAAA
		AAAACTAGCATCACCCCTTGGGGCCTCTAAACGGGTCTTGAGGGGCTTTTTGACGCAC
		AAAACTAGCATGCCCCCTTGGGGCCTCTAAACGGGTCTTGAGGGGCTTTTTGACGGGC
		AAAACTAGCATATCCCCTTGGGGCCTCTAAACGGGTCTTGAGGGGTTTTTTGACGGTG
		AAAACTAGCATCACCCCTTGGGGCCTCTAAACGGGTCTTGAGGGGCATTTTGACGTGC
		AAAACTAGCATCACCCCTTGGGGCCTCTAAACGGGTCTTGAGGGGCGTTTTGACGTTT
		AAAACTAGCATTACCCCTTGGGGCCTCTAAACGGGTCTTGAGGGGAATTTTGACGGTC
		AAAACTAGCATTTCCCCTTGGGGCCTCTAAACGGGTCTTGAGGGGCGTTTTGACGGTT
		AAAACTAGCATATCCCCTTGGGGCCTCTAAACGGGTCTTGAGGGGGTTTTTGACGGCA
		AAAACTAGCATATCCCCTTGGGGCCTCTAAACGGGTCTTGAGGGGGATTTTGACGTTG
		AAAACTAGCATTTCCCCTTGGGGCCTCTAAACGGGTCTTGAGGGGGCTTTTGACGCTA
		AAAACTAGCATGCCCCCTTGGGGCCTCTAAACGGGTCTTGAGGGGTATTTTGACGCGC
		AAAACTAGCATTACCCCTTGGGGCCTCTAAACGGGTCTTGAGGGGAGTTTTGACGTTA
		AAAACTAGCATAACCCCTTGGGGCCTCTAAACGGGTCTTGAGGGGATTTTTGACGCAC
		AAAACTAGCATATCCCCTTGGGGCCTCTAAACGGGTCTTGAGGGGGCTTTTGACGGCT
		AAAACTAGCATATCCCCTTGGGGCCTCTAAACGGGTCTTGAGGGGTGTTTTGACGGGG
		AAAACTAGCATTACCCCTTGGGGCCTCTAAACGGGTCTTGAGGGGGCTTTTGACGATC
		AAAACTAGCATCTCCCCTTGGGGCCTCTAAACGGGTCTTGAGGGGTTTTTTGACGGTG
		AAAACTAGCATTCCCCCTTGGGGCCTCTAAACGGGTCTTGAGGGGATTTTTGACGCGG
		AAAACTAGCATATCCCCTTGGGGCCTCTAAACGGGTCTTGAGGGGATTTTTGACGGTG
		AAAACTAGCATATCCCCTTGGGGCCTCTAAACGGGTCTTGAGGGGGTTTTTGACGTGG
		AAAACTAGCATAGCCCCTTGGGGCCTCTAAACGGGTCTTGAGGGGCCTTTTGACGATT
		AAAACTAGCATTCCCCCTTGGGGCCTCTAAACGGGTCTTGAGGGGAATTTTGACGCAT
		AAAACTAGCATACCCCCTTGGGGCCTCTAAACGGGTCTTGAGGGGGTTTTTGACGGGC
		AAAACTAGCATATCCCCTTGGGGCCTCTAAACGGGTCTTGAGGGGTATTTTGACGGTC
		AAAACTAGCATGCCCCCTTGGGGCCTCTAAACGGGTCTTGAGGGGCATTTTGACGCCT
		AAAACTAGCATATCCCCTTGGGGCCTCTAAACGGGTCTTGAGGGGTTTTTTGACGGCA
		AAAACTAGCATATCCCCTTGGGGCCTCTAAACGGGTCTTGAGGGGGTTTTTGACGTTC
		AAAACTAGCATTGCCCCTTGGGGCCTCTAAACGGGTCTTGAGGGGTGTTTTGACGTGG
		AAAACTAGCATTGCCCCTTGGGGCCTCTAAACGGGTCTTGAGGGGCGTTTTGACGGTC
		AAAACTAGCATTTCCCCTTGGGGCCTCTAAACGGGTCTTGAGGGGGATTTTGACGCGC
		AAAACTAGCATCACCCCTTGGGGCCTCTAAACGGGTCTTGAGGGGTATTTTGACGGTA
		AAAACTAGCATTGCCCCTTGGGGCCTCTAAACGGGTCTTGAGGGGATTTTTGACGGGT
		AAAACTAGCATTCCCCCTTGGGGCCTCTAAACGGGTCTTGAGGGGCTTTTTGACGGCC
		AAAACTAGCATTACCCCTTGGGGCCTCTAAACGGGTCTTGAGGGGTCTTTTGACGACT
		AAAACTAGCATTACCCCTTGGGGCCTCTAAACGGGTCTTGAGGGGGTTTTTGACGATC
		AAAACTAGCATACCCCCTTGGGGCCTCTAAACGGGTCTTGAGGGGGGTTTTGACGGCG
