# Supplementary material for: Regulatory significance of terminator: A systematic approach for dissecting terminator-mediated enhancement of upstream mRNA stability
Source: Synth Syst Biotechnol. 2024 Nov 28;10(1):326–35. doi: 10.1016/j.synbio.2024.11.006 (PMC11696848; doi:10.1016/j.synbio.2024.11.006)
Supplement: Multimedia component 4 [file mmc4.xlsx]

## Sheet: Sheet1
				Base-pairing at the base of the hairpin
Terminator	Sequence	∆G	Stem length	bottom-1	bottom-2
high-1	AAAACTAGCATTTCCCCTTGGGGCCTCTAAACGGGTCTTGAGGGGTGTTTTGACGATT	-21.8	13	TT	TG
high-2	AAAACTAGCATAGCCCCTTGGGGCCTCTAAACGGGTCTTGAGGGGGGTTTTGACGGCT	-25.9	14	GG	AG
high-3	AAAACTAGCATCCCCCCTTGGGGCCTCTAAACGGGTCTTGAGGGGTGTTTTGACGTCC	-22.8	13	CT	CG
high-4	AAAACTAGCATTGCCCCTTGGGGCCTCTAAACGGGTCTTGAGGGGAATTTTGACGGTA	-22.5	14	GA	TA
high-5	AAAACTAGCATATCCCCTTGGGGCCTCTAAACGGGTCTTGAGGGGTGTTTTGACGATC	-23.5	15	TT	AG
high-6	AAAACTAGCATTCCCCCTTGGGGCCTCTAAACGGGTCTTGAGGGGGCTTTTGACGGGC	-25.9	13	CG	TC
high-7	AAAACTAGCATAACCCCTTGGGGCCTCTAAACGGGTCTTGAGGGGAATTTTGACGCTC	-21.2	15	AA	AA
high-8	AAAACTAGCATGGCCCCTTGGGGCCTCTAAACGGGTCTTGAGGGGTTTTTTGACGGTC	-25.3	15	GT	GT
high-9	AAAACTAGCATCACCCCTTGGGGCCTCTAAACGGGTCTTGAGGGGTGTTTTGACGTTC	-25.5	15	AT	CG
high-10	AAAACTAGCATGACCCCTTGGGGCCTCTAAACGGGTCTTGAGGGGTTTTTTGACGGTT	-23.3	15	AT	GT
high-11	AAAACTAGCATTGCCCCTTGGGGCCTCTAAACGGGTCTTGAGGGGTGTTTTGACGGCG	-22.5	15	GT	TG
high-12	AAAACTAGCATTCCCCCTTGGGGCCTCTAAACGGGTCTTGAGGGGTTTTTTGACGGTT	-22.5	13	CT	TT
high-13	AAAACTAGCATAACCCCTTGGGGCCTCTAAACGGGTCTTGAGGGGTTTTTTGACGGTT	-24.2	15	AT	AT
high-14	AAAACTAGCATCACCCCTTGGGGCCTCTAAACGGGTCTTGAGGGGTTTTTTGACGGTT	-21.1	14	AT	CT
high-15	AAAACTAGCATGCCCCCTTGGGGCCTCTAAACGGGTCTTGAGGGGGGTTTTGACGTGA	-21.3	14	CG	GG
high-16	AAAACTAGCATACCCCCTTGGGGCCTCTAAACGGGTCTTGAGGGGATTTTTGACGAAT	-21.2	13	CA	AT
high-17	AAAACTAGCATTTCCCCTTGGGGCCTCTAAACGGGTCTTGAGGGGAATTTTGACGCTC	-21.5	15	TA	TA
high-18	AAAACTAGCATTCCCCCTTGGGGCCTCTAAACGGGTCTTGAGGGGTTTTTTGACGAAC	-22	13	CT	TT
high-19	AAAACTAGCATCTCCCCTTGGGGCCTCTAAACGGGTCTTGAGGGGTTTTTTGACGGTT	-22.7	14	TT	CT
high-20	AAAACTAGCATATCCCCTTGGGGCCTCTAAACGGGTCTTGAGGGGTTTTTTGACGGGT	-24.5	14	TT	AT
high-21	AAAACTAGCATTCCCCCTTGGGGCCTCTAAACGGGTCTTGAGGGGTATTTTGACGTGG	-23.5	13	CT	TA
high-22	AAAACTAGCATTGCCCCTTGGGGCCTCTAAACGGGTCTTGAGGGGAGTTTTGACGCTA	-23.4	13	GA	TG
high-23	AAAACTAGCATGTCCCCTTGGGGCCTCTAAACGGGTCTTGAGGGGCTTTTTGACGGGA	-23.2	13	TC	GT
high-24	AAAACTAGCATTCCCCCTTGGGGCCTCTAAACGGGTCTTGAGGGGTGTTTTGACGATC	-22	14	CT	TG
high-25	AAAACTAGCATGCCCCCTTGGGGCCTCTAAACGGGTCTTGAGGGGTATTTTGACGCTT	-23.1	13	CT	GA
high-26	AAAACTAGCATTACCCCTTGGGGCCTCTAAACGGGTCTTGAGGGGTTTTTTGACGCCT	-21.2	14	AT	TT
high-27	AAAACTAGCATCGCCCCTTGGGGCCTCTAAACGGGTCTTGAGGGGATTTTTGACGGTT	-24.8	14	GA	CT
high-28	AAAACTAGCATAGCCCCTTGGGGCCTCTAAACGGGTCTTGAGGGGGCTTTTGACGGTA	-24.9	14	GG	AC
high-29	AAAACTAGCATCTCCCCTTGGGGCCTCTAAACGGGTCTTGAGGGGGTTTTTGACGAGG	-24.7	14	TG	CT
high-30	AAAACTAGCATGGCCCCTTGGGGCCTCTAAACGGGTCTTGAGGGGTGTTTTGACGTGC	-24.6	14	GT	GG
high-31	AAAACTAGCATGGCCCCTTGGGGCCTCTAAACGGGTCTTGAGGGGATTTTTGACGGGG	-23.3	13	GA	GT
high-32	AAAACTAGCATTTCCCCTTGGGGCCTCTAAACGGGTCTTGAGGGGTATTTTGACGGAG	-21.8	13	TT	TA
high-33	AAAACTAGCATTCCCCCTTGGGGCCTCTAAACGGGTCTTGAGGGGCTTTTTGACGGAC	-26.8	15	CC	TT
high-34	AAAACTAGCATGCCCCCTTGGGGCCTCTAAACGGGTCTTGAGGGGGGTTTTGACGGGT	-21.2	14	CG	GG
high-35	AAAACTAGCATAGCCCCTTGGGGCCTCTAAACGGGTCTTGAGGGGTATTTTGACGATG	-21.1	14	GT	AA
high-36	AAAACTAGCATGTCCCCTTGGGGCCTCTAAACGGGTCTTGAGGGGATTTTTGACGCTC	-21.9	14	TA	GT
high-37	AAAACTAGCATTGCCCCTTGGGGCCTCTAAACGGGTCTTGAGGGGTCTTTTGACGTCA	-23.3	15	GT	TC
high-38	AAAACTAGCATAGCCCCTTGGGGCCTCTAAACGGGTCTTGAGGGGTATTTTGACGCTG	-25.2	14	GT	AA
high-39	AAAACTAGCATGGCCCCTTGGGGCCTCTAAACGGGTCTTGAGGGGCATTTTGACGAAC	-25.6	14	GC	GA
high-40	AAAACTAGCATTGCCCCTTGGGGCCTCTAAACGGGTCTTGAGGGGTATTTTGACGTTA	-21.3	15	GT	TA
high-41	AAAACTAGCATCTCCCCTTGGGGCCTCTAAACGGGTCTTGAGGGGGTTTTTGACGTAC	-25.8	14	TG	CT
high-42	AAAACTAGCATTTCCCCTTGGGGCCTCTAAACGGGTCTTGAGGGGAATTTTGACGTGG	-23.5	15	TA	TA
high-43	AAAACTAGCATACCCCCTTGGGGCCTCTAAACGGGTCTTGAGGGGTTTTTTGACGGTT	-22.2	13	CT	AT
high-44	AAAACTAGCATTACCCCTTGGGGCCTCTAAACGGGTCTTGAGGGGGCTTTTGACGTAA	-21.5	13	AG	TC
high-45	AAAACTAGCATTTCCCCTTGGGGCCTCTAAACGGGTCTTGAGGGGGCTTTTGACGGTA	-21.6	14	TG	TC
high-46	AAAACTAGCATTTCCCCTTGGGGCCTCTAAACGGGTCTTGAGGGGATTTTTGACGTCA	-22.4	14	TA	TT
high-47	AAAACTAGCATCCCCCCTTGGGGCCTCTAAACGGGTCTTGAGGGGGATTTTGACGCTT	-25.7	14	CG	CA
high-48	AAAACTAGCATAGCCCCTTGGGGCCTCTAAACGGGTCTTGAGGGGAATTTTGACGCGG	-22.7	13	GA	AA
high-49	AAAACTAGCATCTCCCCTTGGGGCCTCTAAACGGGTCTTGAGGGGAATTTTGACGGAT	-21.8	14	TA	CA
high-50	AAAACTAGCATGGCCCCTTGGGGCCTCTAAACGGGTCTTGAGGGGGCTTTTGACGCCG	-22.6	13	GG	GC
low-1	AAAACTAGCATGTCCCCTTGGGGCCTCTAAACGGGTCTTGAGGGGTCTTTTGACGCTC	-21.2	13	TT	GC
low-2	AAAACTAGCATTCCCCCTTGGGGCCTCTAAACGGGTCTTGAGGGGTATTTTGACGTTT	-23.8	13	CT	TA
low-3	AAAACTAGCATCACCCCTTGGGGCCTCTAAACGGGTCTTGAGGGGCATTTTGACGGGC	-21.7	13	AC	CA
low-4	AAAACTAGCATTACCCCTTGGGGCCTCTAAACGGGTCTTGAGGGGAATTTTGACGGTG	-20.4	13	AA	TA
low-5	AAAACTAGCATTCCCCCTTGGGGCCTCTAAACGGGTCTTGAGGGGATTTTTGACGTCA	-20.7	13	CA	TT
low-6	AAAACTAGCATCACCCCTTGGGGCCTCTAAACGGGTCTTGAGGGGTTTTTTGACGGTC	-21.6	14	AT	CT
low-7	AAAACTAGCATCACCCCTTGGGGCCTCTAAACGGGTCTTGAGGGGGTTTTTGACGGAG	-21.3	13	AG	CT
low-8	AAAACTAGCATTTCCCCTTGGGGCCTCTAAACGGGTCTTGAGGGGTATTTTGACGCGC	-20.8	13	TT	TA
low-9	AAAACTAGCATTCCCCCTTGGGGCCTCTAAACGGGTCTTGAGGGGTTTTTTGACGTCG	-21.8	13	CT	TT
low-10	AAAACTAGCATAACCCCTTGGGGCCTCTAAACGGGTCTTGAGGGGGCTTTTGACGCTG	-23.1	13	AG	AC
low-11	AAAACTAGCATTTCCCCTTGGGGCCTCTAAACGGGTCTTGAGGGGTTTTTTGACGGCG	-20.2	13	TT	TT
low-12	AAAACTAGCATTTCCCCTTGGGGCCTCTAAACGGGTCTTGAGGGGAATTTTGACGGTC	-24.3	15	TA	TA
low-13	AAAACTAGCATCACCCCTTGGGGCCTCTAAACGGGTCTTGAGGGGCTTTTTGACGAGG	-21.9	13	AC	CT
low-14	AAAACTAGCATTGCCCCTTGGGGCCTCTAAACGGGTCTTGAGGGGGGTTTTGACGTTT	-22.2	14	GG	TG
low-15	AAAACTAGCATCGCCCCTTGGGGCCTCTAAACGGGTCTTGAGGGGAATTTTGACGGTA	-24	13	GA	CA
low-16	AAAACTAGCATTTCCCCTTGGGGCCTCTAAACGGGTCTTGAGGGGCCTTTTGACGCAG	-20.4	13	TC	TC
low-17	AAAACTAGCATATCCCCTTGGGGCCTCTAAACGGGTCTTGAGGGGGTTTTTGACGGTT	-22.9	15	TG	AT
low-18	AAAACTAGCATTACCCCTTGGGGCCTCTAAACGGGTCTTGAGGGGTTTTTTGACGCGG	-23.4	14	AT	TT
low-19	AAAACTAGCATATCCCCTTGGGGCCTCTAAACGGGTCTTGAGGGGACTTTTGACGCGT	-21.2	14	TA	AC
low-20	AAAACTAGCATAACCCCTTGGGGCCTCTAAACGGGTCTTGAGGGGTTTTTTGACGTTA	-20.2	15	AT	AT
low-21	AAAACTAGCATAACCCCTTGGGGCCTCTAAACGGGTCTTGAGGGGGTTTTTGACGGTG	-21.3	13	AG	AT
low-22	AAAACTAGCATCACCCCTTGGGGCCTCTAAACGGGTCTTGAGGGGCATTTTGACGGGA	-24.3	13	AC	CA
low-23	AAAACTAGCATATCCCCTTGGGGCCTCTAAACGGGTCTTGAGGGGCTTTTTGACGCTG	-20.4	13	TC	AT
low-24	AAAACTAGCATGTCCCCTTGGGGCCTCTAAACGGGTCTTGAGGGGGTTTTTGACGCGC	-20.7	15	TG	GT
low-25	AAAACTAGCATATCCCCTTGGGGCCTCTAAACGGGTCTTGAGGGGGTTTTTGACGGTT	-23.5	15	TG	AT
low-26	AAAACTAGCATTTCCCCTTGGGGCCTCTAAACGGGTCTTGAGGGGTATTTTGACGCGC	-22.5	13	TT	TA
low-27	AAAACTAGCATTCCCCCTTGGGGCCTCTAAACGGGTCTTGAGGGGTATTTTGACGTTT	-20.2	13	CT	TA
low-28	AAAACTAGCATTACCCCTTGGGGCCTCTAAACGGGTCTTGAGGGGTATTTTGACGATA	-20.4	14	AT	TA
low-29	AAAACTAGCATAACCCCTTGGGGCCTCTAAACGGGTCTTGAGGGGTCTTTTGACGGCG	-20.3	14	AT	AC
low-30	AAAACTAGCATTTCCCCTTGGGGCCTCTAAACGGGTCTTGAGGGGCCTTTTGACGCAG	-21.9	13	TC	TC
low-31	AAAACTAGCATTTCCCCTTGGGGCCTCTAAACGGGTCTTGAGGGGTTTTTTGACGTCC	-24.2	13	TT	TT
low-32	AAAACTAGCATTTCCCCTTGGGGCCTCTAAACGGGTCTTGAGGGGCATTTTGACGAGG	-22.2	13	TC	TA
low-33	AAAACTAGCATTACCCCTTGGGGCCTCTAAACGGGTCTTGAGGGGTTTTTTGACGCGG	-21.2	15	AT	TT
low-34	AAAACTAGCATTTCCCCTTGGGGCCTCTAAACGGGTCTTGAGGGGAATTTTGACGGTC	-23	13	TA	TA
low-35	AAAACTAGCATATCCCCTTGGGGCCTCTAAACGGGTCTTGAGGGGACTTTTGACGCGT	-21.3	14	TA	AC
low-36	AAAACTAGCATCACCCCTTGGGGCCTCTAAACGGGTCTTGAGGGGCATTTTGACGGGC	-22.6	13	AC	CA
low-37	AAAACTAGCATCGCCCCTTGGGGCCTCTAAACGGGTCTTGAGGGGGCTTTTGACGGTC	-20.4	14	GG	CC
low-38	AAAACTAGCATGACCCCTTGGGGCCTCTAAACGGGTCTTGAGGGGGTTTTTGACGCGC	-20.4	14	AG	GT
low-39	AAAACTAGCATCCCCCCTTGGGGCCTCTAAACGGGTCTTGAGGGGGTTTTTGACGCTG	-21.2	13	CG	CT
low-40	AAAACTAGCATCTCCCCTTGGGGCCTCTAAACGGGTCTTGAGGGGTGTTTTGACGTAC	-22.4	15	TT	CG
low-41	AAAACTAGCATTTCCCCTTGGGGCCTCTAAACGGGTCTTGAGGGGGTTTTTGACGTGG	-23.2	14	TG	TT
low-42	AAAACTAGCATTTCCCCTTGGGGCCTCTAAACGGGTCTTGAGGGGGTTTTTGACGGTG	-21.8	14	TG	TT
low-43	AAAACTAGCATCACCCCTTGGGGCCTCTAAACGGGTCTTGAGGGGGTTTTTGACGCAG	-20.8	13	AG	CT
low-44	AAAACTAGCATTACCCCTTGGGGCCTCTAAACGGGTCTTGAGGGGATTTTTGACGTGT	-22	14	AA	TT
low-45	AAAACTAGCATTACCCCTTGGGGCCTCTAAACGGGTCTTGAGGGGCATTTTGACGCGC	-20.7	13	AC	TA
low-46	AAAACTAGCATCGCCCCTTGGGGCCTCTAAACGGGTCTTGAGGGGGTTTTTGACGTCC	-20.2	13	GG	CT
low-47	AAAACTAGCATTACCCCTTGGGGCCTCTAAACGGGTCTTGAGGGGTGTTTTGACGTGC	-21.3	15	AT	TG
low-48	AAAACTAGCATTTCCCCTTGGGGCCTCTAAACGGGTCTTGAGGGGTTTTTTGACGGTC	-20.7	13	TT	TT
low-49	AAAACTAGCATTGCCCCTTGGGGCCTCTAAACGGGTCTTGAGGGGATTTTTGACGTGT	-20.6	13	GA	TT
low-50	AAAACTAGCATGCCCCCTTGGGGCCTCTAAACGGGTCTTGAGGGGAATTTTGACGGGA	-20.7	13	CA	GA
ntd-1	AAAACTAGCATCACCCCTTGGGGCCTCTAAACGGGTCTTGAGGGGCTTTTTGACGCAC	-21.2	13	AC	CT
ntd-2	AAAACTAGCATGGCCCCTTGGGGCCTCTAAACGGGTCTTGAGGGGCTTTTTGACGTGG	-21.4	15	GC	GT
ntd-3	AAAACTAGCATTTCCCCTTGGGGCCTCTAAACGGGTCTTGAGGGGCATTTTGACGCGG	-21.07	14	TC	TA
ntd-4	AAAACTAGCATCCCCCCTTGGGGCCTCTAAACGGGTCTTGAGGGGGATTTTGACGGGT	-21.67	13	CG	CA
ntd-5	AAAACTAGCATGTCCCCTTGGGGCCTCTAAACGGGTCTTGAGGGGTTTTTTGACGCTC	-21.9	13	TT	GT
ntd-6	AAAACTAGCATTGCCCCTTGGGGCCTCTAAACGGGTCTTGAGGGGCTTTTTGACGGCC	-21.26	14	GC	TT
ntd-7	AAAACTAGCATCTCCCCTTGGGGCCTCTAAACGGGTCTTGAGGGGATTTTTGACGGTA	-23.47	14	TA	CT
ntd-8	AAAACTAGCATTTCCCCTTGGGGCCTCTAAACGGGTCTTGAGGGGTATTTTGACGGTT	-22.56	13	TT	TA
ntd-9	AAAACTAGCATTTCCCCTTGGGGCCTCTAAACGGGTCTTGAGGGGTCTTTTGACGACT	-20.9	13	TT	TC
ntd-10	AAAACTAGCATTTCCCCTTGGGGCCTCTAAACGGGTCTTGAGGGGTCTTTTGACGGTG	-23.26	13	TT	TC
ntd-11	AAAACTAGCATCCCCCCTTGGGGCCTCTAAACGGGTCTTGAGGGGGTTTTTGACGCTT	-20.69	14	CG	CT
ntd-12	AAAACTAGCATATCCCCTTGGGGCCTCTAAACGGGTCTTGAGGGGAGTTTTGACGCGG	-22.4	14	TA	AG
ntd-13	AAAACTAGCATAACCCCTTGGGGCCTCTAAACGGGTCTTGAGGGGTTTTTTGACGGCG	-22	14	AT	AT
ntd-14	AAAACTAGCATCACCCCTTGGGGCCTCTAAACGGGTCTTGAGGGGTTTTTTGACGCTG	-21.7	13	AT	CT
ntd-15	AAAACTAGCATCGCCCCTTGGGGCCTCTAAACGGGTCTTGAGGGGGTTTTTGACGTCG	-22.42	13	GG	CT
ntd-16	AAAACTAGCATTGCCCCTTGGGGCCTCTAAACGGGTCTTGAGGGGCATTTTGACGGGC	-21.5	15	GC	TA
ntd-17	AAAACTAGCATCCCCCCTTGGGGCCTCTAAACGGGTCTTGAGGGGCTTTTTGACGAGG	-20.25	13	CC	CT
ntd-18	AAAACTAGCATAGCCCCTTGGGGCCTCTAAACGGGTCTTGAGGGGCTTTTTGACGATG	-21.7	13	GC	AT
ntd-19	AAAACTAGCATTACCCCTTGGGGCCTCTAAACGGGTCTTGAGGGGTTTTTTGACGCAC	-20.78	14	AT	TT
ntd-20	AAAACTAGCATTTCCCCTTGGGGCCTCTAAACGGGTCTTGAGGGGGGTTTTGACGCGG	-19.7	15	TG	TG
ntd-21	AAAACTAGCATCACCCCTTGGGGCCTCTAAACGGGTCTTGAGGGGCGTTTTGACGATC	-22.3	13	AC	CG
ntd-22	AAAACTAGCATTACCCCTTGGGGCCTCTAAACGGGTCTTGAGGGGATTTTTGACGCGG	-20.26	13	AA	TT
ntd-23	AAAACTAGCATGCCCCCTTGGGGCCTCTAAACGGGTCTTGAGGGGGATTTTGACGTTC	-20.76	14	CG	GA
ntd-24	AAAACTAGCATGACCCCTTGGGGCCTCTAAACGGGTCTTGAGGGGTTTTTTGACGGAC	-21.1	15	AT	GT
ntd-25	AAAACTAGCATACCCCCTTGGGGCCTCTAAACGGGTCTTGAGGGGTCTTTTGACGGCT	-21.36	13	CT	AC
ntd-26	AAAACTAGCATTGCCCCTTGGGGCCTCTAAACGGGTCTTGAGGGGTTTTTTGACGCGG	-21.99	14	GT	TT
ntd-27	AAAACTAGCATCTCCCCTTGGGGCCTCTAAACGGGTCTTGAGGGGTTTTTTGACGAGT	-21.62	13	TT	CT
ntd-28	AAAACTAGCATAGCCCCTTGGGGCCTCTAAACGGGTCTTGAGGGGACTTTTGACGGCA	-21.3	13	GA	AC
ntd-29	AAAACTAGCATGCCCCCTTGGGGCCTCTAAACGGGTCTTGAGGGGGTTTTTGACGGCG	-20.89	15	CG	GT
ntd-30	AAAACTAGCATTGCCCCTTGGGGCCTCTAAACGGGTCTTGAGGGGGGTTTTGACGTTG	-21.59	13	GG	TG
ntd-31	AAAACTAGCATTGCCCCTTGGGGCCTCTAAACGGGTCTTGAGGGGTCTTTTGACGAAT	-21.19	14	GT	TC
ntd-32	AAAACTAGCATGTCCCCTTGGGGCCTCTAAACGGGTCTTGAGGGGGTTTTTGACGCGA	-20.6	15	TG	GT
ntd-33	AAAACTAGCATATCCCCTTGGGGCCTCTAAACGGGTCTTGAGGGGGTTTTTGACGTGA	-21.58	15	TG	AT
ntd-34	AAAACTAGCATTGCCCCTTGGGGCCTCTAAACGGGTCTTGAGGGGGTTTTTGACGCCC	-20.89	13	GG	TT
ntd-35	AAAACTAGCATGCCCCCTTGGGGCCTCTAAACGGGTCTTGAGGGGTATTTTGACGGTA	-21.04	13	CT	GA
ntd-36	AAAACTAGCATCACCCCTTGGGGCCTCTAAACGGGTCTTGAGGGGTATTTTGACGCGC	-21.03	13	AT	CA
ntd-37	AAAACTAGCATTGCCCCTTGGGGCCTCTAAACGGGTCTTGAGGGGATTTTTGACGTTG	-20.78	13	GA	TT
ntd-38	AAAACTAGCATCGCCCCTTGGGGCCTCTAAACGGGTCTTGAGGGGACTTTTGACGGGG	-21.1	13	GA	CC
ntd-39	AAAACTAGCATCACCCCTTGGGGCCTCTAAACGGGTCTTGAGGGGTATTTTGACGCTC	-21.2	14	AT	CA
ntd-40	AAAACTAGCATTGCCCCTTGGGGCCTCTAAACGGGTCTTGAGGGGACTTTTGACGGGG	-21.6	13	GA	TC
ntd-41	AAAACTAGCATATCCCCTTGGGGCCTCTAAACGGGTCTTGAGGGGACTTTTGACGGGG	-20.7	14	TA	AC
ntd-42	AAAACTAGCATACCCCCTTGGGGCCTCTAAACGGGTCTTGAGGGGAGTTTTGACGGTG	-21.2	13	CA	AG
ntd-43	AAAACTAGCATCACCCCTTGGGGCCTCTAAACGGGTCTTGAGGGGCGTTTTGACGGGC	-20.7	13	AC	CG
ntd-44	AAAACTAGCATATCCCCTTGGGGCCTCTAAACGGGTCTTGAGGGGGTTTTTGACGTGT	-20.6	15	TG	AT
ntd-45	AAAACTAGCATAACCCCTTGGGGCCTCTAAACGGGTCTTGAGGGGAATTTTGACGGCC	-20.8	13	AA	AA
ntd-46	AAAACTAGCATCTCCCCTTGGGGCCTCTAAACGGGTCTTGAGGGGCATTTTGACGCTG	-20.7	13	TC	CA
ntd-47	AAAACTAGCATTACCCCTTGGGGCCTCTAAACGGGTCTTGAGGGGAATTTTGACGGTA	-20.8	13	AA	TA
ntd-48	AAAACTAGCATGTCCCCTTGGGGCCTCTAAACGGGTCTTGAGGGGTGTTTTGACGGCC	-19.7	13	TT	GG
ntd-49	AAAACTAGCATGCCCCCTTGGGGCCTCTAAACGGGTCTTGAGGGGACTTTTGACGTTC	-20.4	13	CA	GC
ntd-50	AAAACTAGCATCACCCCTTGGGGCCTCTAAACGGGTCTTGAGGGGGTTTTTGACGGAT	-20.2	13	AG	CT
