# Supplementary material for: Regulatory significance of terminator: A systematic approach for dissecting terminator-mediated enhancement of upstream mRNA stability
Source: Synth Syst Biotechnol. 2024 Nov 28;10(1):326–35. doi: 10.1016/j.synbio.2024.11.006 (PMC11696848; doi:10.1016/j.synbio.2024.11.006)
Supplement: Multimedia component 5 [file mmc5.xlsx]

## Sheet: Sheet1
Table S1. Plasmids and strains used in this study
Plasmids and strains	Characteristic	Resource
Plasmids
PTK	Kanr, cloning vector, EGFP gene and mRFP1 gene	This study
PTK-mutant	PTK derivative with mutant library	This study
PTK-spacer	PTK derivative with spacer	This study
PTK-10 nt	PTK derivative with 10 nt stem length terminator	This study
PTK-12 nt	PTK derivative with 12 nt stem length terminator	This study
PTK-14 nt	PTK derivative with 14 nt stem length terminator	This study
PTK-14 nt	PTK derivative with 16 nt stem length terminator	This study
Strains
Escherichia coli JM109	e14−(mcrA), endA1, recA1, hsdR17 (rk−, mk+), (lac-proAB) lacIqZM15, relA1	Lab stock
Escherichia coli BL21(DE3)	F– ompT, hsdS(rB– mB–), dcm+, Tetr gal l(DE3), endA	Lab stock
RSF	Escherichia coli, gene: nrk, fermentation product: NMN	This study
RSF-1 to RSF-4	RSF derivative with terminator h-1 to h-4	This study
GSH	Escherichia coli, gene: sam2, fermentation product: SAM	This study
GSH-1 to GSH-4	GSH derivative with terminator h-1 to h-4	This study
HIS	Bacillus subtilis, gene: cyp109e1, fermentation product: 25(OH)VD3	This study
HIS-1 to HIS-4	HIS derivative with terminator h-1 to h-4	This study
