# Supplementary material for: Regulatory significance of terminator: A systematic approach for dissecting terminator-mediated enhancement of upstream mRNA stability
Source: Synth Syst Biotechnol. 2024 Nov 28;10(1):326–35. doi: 10.1016/j.synbio.2024.11.006 (PMC11696848; doi:10.1016/j.synbio.2024.11.006)
Supplement: Multimedia component 6 [file mmc6.xlsx]

## Sheet: Sheet1
Table S2. Primers used in this study
Primer	Sequence（5’-3’）
mut-F	CCGGAATTCAAAACTAGCATNNCCCCTTGGGGCCTCTAAACGGGTCTTGAGGGGNNTTTTGACGNNNAGAGGAGTCGACGGAACTCA
mut-R	AGCTTGAGTTCCGTCGACTCCTC
Seq-F	CAGAACACCCCCATCGGCGAC
Seq-R	ACGTCCTCGGAGGAGGCCAT
Spacer-F	AATTCCTAGCATAACCCCTTCTAAACGAGGGGTTTTTTGA
Spacer-R	AGCTTCAAAAAACCCCTCGTTTAGAAGGGGTTATGCTAGG
10 nt-F	AATTCCTAGCATAACCCCTTGGCTAAACTTGAGGGGTTTTTTGA
10 nt-R	AGCTTCAAAAAACCCCTCAAGTTTAGCCAAGGGGTTATGCTAGG
12 nt-F	AATTCCTAGCATAACCCCTTGGGGCTAAACTCTTGAGGGGTTTTTTGA
12 nt-R	AGCTTCAAAAAACCCCTCAAGAGTTTAGCCCCAAGGGGTTATGCTAGG
14 nt-F	AATTCCTAGCATACGGCTCGTCGCCGCTAAACCGGTGGCGAGCCGTTTTTGA
14 nt-R	AGCTTCAAAAACGGCTCGCCACCGGTTTAGCGGCGACGAGCCGTATGCTAGG
16 nt-F	AATTCCTAGCATAACCCCTTGGGGCCTGCTAAACCGGGTCTTGAGGGGTTTTTTGA
16 nt-R	AGCTTCAAAAAACCCCTCAAGACCCGGTTTAGCAGGCCCCAAGGGGTTATGCTAGG
RSF-1-F	AGCTTAAAACTAGCATAGCCCCTTGGGGCCTCTAAACGGGTCTTGAGGGGAATTTTGACGGGCC
RSF-1-R	TTAAGGCCCGTCAAAATTCCCCTCAAGACCCGTTTAGAGGCCCCAAGGGGCTATGCTAGTTTTA
RSF-2-F	AGCTTAAAACTAGCATGGCCCCTTGGGGCCTCTAAACGGGTCTTGAGGGGTTTTTTGACGGTCC
RSF-2-R	TTAAGGACCGTCAAAAAACCCCTCAAGACCCGTTTAGAGGCCCCAAGGGGCCATGCTAGTTTTA
RSF-3-F	AGCTTAAAACTAGCATTCCCCCTTGGGGCCTCTAAACGGGTCTTGAGGGGGCTTTTGACGGGCC
RSF-3-R	TTAAGGCCCGTCAAAAGCCCCCTCAAGACCCGTTTAGAGGCCCCAAGGGGGAATGCTAGTTTTA
RSF-4-F	AGCTTAAAACTAGCATGGCCCCTCGGGGCCTCTAAACGGGTCTTGAGGGGCCTTTTGACGAATC
RSF-4-R	TTAAGATTCGTCAAAAGGCCCCTCAAGACCCGTTTAGAGGCCCCGAGGGGCCATGCTAGTTTTA
GSH-1-F	AAAACTAGCATAGCCCCTTGGGGCCTCTAAACGGGTCTTGAGGGGAATTTTGACGGGCGGAGGAACTATATCCGGATTGGCG
GSH-1-R	GCCCGTCAAAATTCCCCTCAAGACCCGTTTAGAGGCCCCAAGGGGCTATGCTAGTTTTTTCGGGCTTTGTTAGCAGCCGGA
GSH-2-F	AAAACTAGCATGGCCCCTTGGGGCCTCTAAACGGGTCTTGAGGGGTTTTTTGACGGTCGGAGGAACTATATCCGGATTGGCG
GSH-2-R	GACCGTCAAAAAACCCCTCAAGACCCGTTTAGAGGCCCCAAGGGGCCATGCTAGTTTTTTCGGGCTTTGTTAGCAGCCGGA
GSH-3-F	AAAACTAGCATTCCCCCTTGGGGCCTCTAAACGGGTCTTGAGGGGGCTTTTGACGGGCGGAGGAACTATATCCGGATTGGCG
GSH-3-R	GCCCGTCAAAAGCCCCCTCAAGACCCGTTTAGAGGCCCCAAGGGGGAATGCTAGTTTTTTCGGGCTTTGTTAGCAGCCGGA
GSH-4-F	AAAACTAGCATGGCCCCTCGGGGCCTCTAAACGGGTCTTGAGGGGCCTTTTGACGAATGGAGGAACTATATCCGGATTGGCG
GSH-4-R	ATTCGTCAAAAGGCCCCTCAAGACCCGTTTAGAGGCCCCGAGGGGCCATGCTAGTTTTTTCGGGCTTTGTTAGCAGCCGGA
HIS-1-F	AAAACTAGCATAGCCCCTTGGGGCCTCTAAACGGGTCTTGAGGGGAATTTTGACGGGCaattccaagctctgcctcgcg
HIS-1-R	GCCCGTCAAAATTCCCCTCAAGACCCGTTTAGAGGCCCCAAGGGGCTATGCTAGTTTTctagaacgcgtgatctcagatctgg
HIS-2-F	AAAACTAGCATGGCCCCTTGGGGCCTCTAAACGGGTCTTGAGGGGTTTTTTGACGGTCaattccaagctctgcctcgcg
HIS-2-R	GACCGTCAAAAAACCCCTCAAGACCCGTTTAGAGGCCCCAAGGGGCCATGCTAGTTTTctagaacgcgtgatctcagatctgg
HIS-3-F	AAAACTAGCATTCCCCCTTGGGGCCTCTAAACGGGTCTTGAGGGGGCTTTTGACGGGCaattccaagctctgcctcgcg
HIS-3-R	GCCCGTCAAAAGCCCCCTCAAGACCCGTTTAGAGGCCCCAAGGGGGAATGCTAGTTTTctagaacgcgtgatctcagatctgg
HIS-4-F	AAAACTAGCATGGCCCCTCGGGGCCTCTAAACGGGTCTTGAGGGGCCTTTTGACGAATaattccaagctctgcctcgcg
HIS-4-R	ATTCGTCAAAAGGCCCCTCAAGACCCGTTTAGAGGCCCCGAGGGGCCATGCTAGTTTTctagaacgcgtgatctcagatctgg
