# Supplementary material for: Regulatory significance of terminator: A systematic approach for dissecting terminator-mediated enhancement of upstream mRNA stability
Source: Synth Syst Biotechnol. 2024 Nov 28;10(1):326–35. doi: 10.1016/j.synbio.2024.11.006 (PMC11696848; doi:10.1016/j.synbio.2024.11.006)
Supplement: Multimedia component 7 [file mmc7.xlsx]

## Sheet: Sheet1
Table S3. Characteristics of h-1 to h-4					Base-pairing at the base of the hairpin
Terminator	Sequence	Relative abundance of transcript	∆G	Stem length	bottom-1	bottom-2
h-1	AAAACTAGCATATCCCCTTGGGGCCTCTAAACGGGTCTTGAGGGGTGTTTTGACGATC	38	-23.3	13nt	G-C	A-T
h-2	AAAACTAGCATCACCCCTTGGGGCCTCTAAACGGGTCTTGAGGGGTGTTTTGACGTTC	28	-25.5	15nt	A-T	G-C
h-3	AAAACTAGCATGGCCCCTTGGGGCCTCTAAACGGGTCTTGAGGGGTTTTTTGACGGTC	33	-25.3	14nt	G-T	G-T
h-4	AAAACTAGCATTCCCCCTTGGGGCCTCTAAACGGGTCTTGAGGGGGCTTTTGACGGGC	37	-25.9	14nt	G-C	G-C
